# Supplementary material for: The Physalis peruviana leaf transcriptome: assembly, annotation and gene model prediction
Source: BMC Genomics. 2012 Apr 25;13:151. doi: 10.1186/1471-2164-13-151 (PMC3488962; doi:10.1186/1471-2164-13-151)
Supplement: Additional file 1: — Cape gooseberry cDNAs. The annotated FASTA sequences of the assembled transcriptome, including singletons. [file 1471-2164-13-151-S1.zip › P_peruviana.fsa]

>Php00a00001.00001	CDD_uid:188873	domain description:"The Luminal domain, a dimerization domain, of Inositol-requiring protein 1-like proteins"	go_terms:GO:0012502,GO:0004672,GO:0046872,GO:0016310,GO:0004518,GO:0016072	functional description(function): "protein kinase activity, metal ion binding, nuclease activity"	[organism=Physalis peruviana]
TCTACAATATTCCCATTCATAATTAACGATAATCCATTCATAAAATTACAACTAGAATAAATTTGATAATAATATGAATATCATGCCACATACATATTTACATACAACACCAACCATAAAGCTATAGTCTATAGACTCGAAAAACTAGTCTTAAATCTGCCTCCGGAGTATCGGGAGCACTGCAACGTTATACCATAATTATGAGGGAGAAACCAACTGATCGAGTCCATTTCGTTCCCTTTTTCACAAGCTGTCAGTCTCAACAAAACAAGCATTTGAGCCTTGAGCCCAGATTGATCCTTCAGACTTCCAATGCTATTTGTTCCTTTAGACTTGAACCACTTAAGCCTCTAGTCATTTTGTTTTCTTCTGCATTAAAGAGTTCTTCATAATACCTCTTCCAGTGTGATGGTTTTCTTACCTCTTGATTACCTCCAGGCTTTCGTTGTTGCCTCTAATTAGAAGCTGCAGAATCTGTATGAAATCCAAAGTCCAGAACTTCGTGTATATCAAGGGCTTCATAATACTGGAAGCACGGAACAGAAGAAAATGTCAAAAAAGCCAAGATTTAATTTATTATGTTCTTAAATCTTATGCATACTGTCTTTGGAGTTCATCCCCGGCAAGCATAGAACTCTCTTGTCATTGTTCTCTAATTCTTAGCTAGTCTTCTTCTCCCTTGCATCTGCAAATTCATCCATTCTCGATCTTTTTCTTGTTTGGCCTGTTCAGGTCTTATTTGTTGCTCGAGTTCAACGCTCTTTTGAATCTCCTGTGTAGGTCTCTCTCTGCAGAATCACAAATTGCTCTTTGAGCTTCAAGTCTTTCCATAAAGGCATTAGCTGCTGCCTGATTCAACCTGACTTGTTCTTTATACACAATACTCTGGTGCATGGCATCTCGAATCATCTTCTCAAGAATAGCTTTATAAGAAGATTGTGCCTCAGTTCGGCACTTCTCAGCTCTCTTCAATTCACCAACTTCATCTCTAATTCAAGTCACCAACCTGGAATGATATTGTAGTCTACTTCGCCACCAGTCCAACCGGCAGAATCACCAACATTGTACACTGTGCCGCAATCTAATTGGCGAGTGCTTGTGAAGTACTTCTGAAAACAGTCTTCATCCTTGTGGTATTCTGACATCACTTTATATACTTCAATTAATAGTTGGGCCGACTCCTAAAATAGCCATCAAATTCCTCTGGAACAGTACCTAAAATTTCCGGAAATGAAGTTGAGATACAACTGGAGTCAGCAAATACAATCAGAAATCAAGAGTAGTATGTCCAACTTACATATACTGCTTCGAGATGTCCCCTCGCAGAAAATTAATTCCTCAATGGAAATCTTGATCAAATGTAAGTGTACACCAATTTGTTGAATAACGATAAGTATTAAGTACTATATAAATTTTATCAAAACTAACCTGAATTTCGGTGGGAAGCTCTCTATAATGATTTAGCTTGTTGCGCATTACACGCAGCAAATCGCGAATGCTGTCAAATCTATATCGCCTGTAATGGCCAATATTTTTTATGAATGGAGGTTCCATCTTCTCATCCCATTTTCCACCCAAAGCAACCGATGCTGTACCTTCCAATGCTTTCAGAAGATCAGAAGAACTTTCCCTATCTTCAAGTTCCACCCTGTCGCTTGAGTCACGAAGAAATGACAGTCGCATCTCAGCAGTCCAAAAGAAAGGATGAGGAAGCACCTCCACTGCCTTTGGTCTCAGTTCAGCATTGGGATCTAACAAACGAGAAAAGAGGTCCACAGCTTCAGGAATGTGTTCCACCAAGAAAAGATCAACTTTATTCTTTGTAATGTTAATGTCACGCTCAAGACGGCTTCCAAAGGGATGACTACCACCAGTTATGCAGAAAAACAGAACAGACCCCAGACTGAACATATCGACAGCACGTGTTTGACGTCCATGAAGAAGCTGTTCAGGAGCTTGCCATCCCGAACTTCCATAGCCTGTTGCATGATGACCCAATGAAGACATATCTCCGATGAGGCGCTTGCTGATTCCCATATCAGAAAGCTTAGCACATAAGAATCTTTCCTTAGTTATCAGTACATTTTGGGGCTTCAGGTCTCGATGAATGATCCCCAGTTCATGAAGATGCACAAGACCAGAAACCACATCCCTCATCAATTTGAGCAACATTGGTGAAGGACAACCATTTTCCTTCATTAAGTCAGTATCCAGAATAATACTCTTCAAATTGGCCAAATAAATTCTGTGATTCATAGATTCTCCATCCAAGATATGGTTCGGACATGCATTTCTGATGTGTCATTGTAAATCTGAATAAGGTCACTCAAGCTGCAAATGCAGCGTTCCAATGCAAGATAAACAAAATCTTGGTCTTGCTCCACACCATACAACCGAACAATATTTGGATGTCGATCAGATGCAATAAGATTCTGTATTTCTTTGAAGGCAATATCATGATGTGCCCGGACAAGCCTTTTCACAGCAACTACGCGACCTTCATAAACTCCTTCAAAGACAACTGTACCATTGCTCCCTTTAGCAATCTCTGTACTAGAGACAAACAATTTACCAATAGAACGCCCACCTTTGCAACATAAAATTGGTTGAAAAAGGTTTAGCAGAAGTTTGTTATCAGCATCCACATCTGCATATTTAAGACCGCCAGATGAAGGGTCTTTATCACTTGTAGCACCGTTGATCCCATTCTTTCCAGACCTCCGAGATTTCTTCCTTTTTGAAGGAACATTTGGTGAATGTGGGTTCTCAAGTTGCCTATCCATCTTGGGTTCAGCCACTAAATCATGATTATGTGCAAAAGATCCCACAAGAGTAGCTAAAATACTTCGAATTGGCATGCTCAATCTTTGAGAGCACTTGGCTATTCCTTCTCTTAATGGATTTCTATCATCTTCAAATTTTTTGCTTTTGATGAATAAAATTATGAACACCAGCAATATGAAAATCATAATTTTTCTTATATCTTCTAAGTGGAAGGTGTTTGCATTCTTGTGGGGCACAGATGTAGTTGCATTATCAACAGTTGGTTCAGAATGCCCCGGGAGCATCTTGTTATCATGACTTCGACGTCTGTAGATAAGGGCCCTTGACTGACATGGCAATGGCATACTGAAATGTACATCAGGTTCAGATTTATCAGACTCCATAATGTCCCCACTAAATGCATCTTCAACTTTGCAAAGAGCAGCAGCCCCTATTTCAGCAACCGTCATGTTCCACAACACTTTGTCTGAGTTTGGAATAAAGGATGTCAATGCATAGTCTGTCCTGGTGATGTAAAGTGTGTATCTGGGCAGACTTTCTTCCTTGATTGTGCCATTATGATGAAAAGTAGCATCATTTTCCTGAGTTGGTTGAGAGTCCGGCATTTTATAGGTGTAAACTACGCGTCCAGTCTTAGCATCAACCAGAAATGCAGTAGTTCTTTTAGATCCCAGAACAATTCCACCATCCTCAGCTATTTGTGGAGTTGAACTAATATATTCATCAATACTCTTCATAAGTTTCAATTTACCAAGCCTGTTGTGTGCATACAATTCCCAATCATCCCCGTGGCCACAGTCAATGAAATAACCATTTCCTATATCAGATGATGCCTCCCTGCTGTTATTGTAGTTAACAGGAGCCTGATAAGACGAGTAGATTGATGGCCCAGATCTAAATGACCAGAGCGGTTTCATGGTATTTAAGCTATTTTGCTCCCTTAGAGAAACTGTACCATCCAGTTCAGCAAACAGTGCTGTCTCAGGTTTCTTTAATTCCGACAGCAGATTCCTCCTGGCCGGAGCTAGCGTAACCCCATCGGAAATTCCTTCAATTGAACCACTGAATAACTCAGTGCCTAAGGCAGTAAAGCCAAAAAGCAAGAGTAGAATGCATACAAGAATCACCCAGAATGGCTTCATCGAGGATATTTCGAACCGGAAATTGACCGCCGATTAGTTCAATAGCTGGTACCGTATGATAGAGTTAAAGGGTTTACATAGAAGATTGAGATTCGATTCCTAGTTTGTAGGATTTTGTTTCTTCTTGATTTTGTGTTCCTCAGGTTTCGTCTGTCTCTTTCTTTTCCTTAACTCTTCTCTTTCT
>Php00a00001.00002	CDD_uid:188873	domain description:"The Luminal domain, a dimerization domain, of Inositol-requiring protein 1-like proteins"	go_terms:GO:0012502,GO:0004672,GO:0046872,GO:0016310,GO:0004518,GO:0016072	functional description(function): "protein kinase activity, metal ion binding, nuclease activity"	[organism=Physalis peruviana]
TCTACAATATTCCCATTCATAATTAACGATAATCCATTCATAAAATTACAACTAGAATAAATTTGATAATAATATGAATATCATGCCACATACATATTTACATACAACACCAACCATAAAGCTATAGTCTATAGACTCGAAAAACTAGTCTTAAATCTGCCTCCGGAGTATCGGGAGCACTGCAACGTTATACCATAATTATGAGGGAGAAACCAACTGATCGAGTCCATTTCGTTCCCTTTTTCACAAGCTGTCAGTCTCAACAAAACAAGCATTTGAGCCTTGAGCCCAGATTGATCCTTCAGACTTCCAATGCTATTTGTTCCTTTAGACTTGAACCACTTAAGCCTCTAGTCATTTTGTTTTCTTCTGCATTAAAGAGTTCTTCATAATACCTCTTCCAGTGTGATGGTTTTCTTACCTCTTGATTACCTCCAGGCTTTCGTTGTTGCCTCTAATTAGAAGCTGCAGAATTGTCTTTGGAGTTCATCCCCGGCAAGCATAGAACTCTCTTGTCATTGTTCTCTAATTCTTAGCTAGTCTTCTTCTCCCTTGCATCTGCAAATTCATCCATTCTCGATCTTTTTCTTGTTTGGCCTGTTCAGGTCTTATTTGTTGCTCGAGTTCAACGCTCTTTTGAATCTCCTGTGTAGGTCTCTCTCTGCAGAATCACAAATTGCTCTTTGAGCTTCAAGTCTTTCCATAAAGGCATTAGCTGCTGCCTGATTCAACCTGACTTGTTCTTTATACACAATACTCTGGTGCATGGCATCTCGAATCATCTTCTCAAGAATAGCTTTATAAGAAGATTGTGCCTCAGTTCGGCACTTCTCAGCTCTCTTCAATTCACCAACTTCATCTCTAATTCAAGTCACCAACCTGGAATGATATTGTAGTCTACTTCGCCACCAGTCCAACCGGCAGAATCACCAACATTGTACACTGTGCCGCAATCTAATTGGCGAGTGCTTGTGAAGTACTTCTGAAAACAGTCTTCATCCTTGTGGTATTCTGACATCACTTTATATACTTCAATTAATAGTTGGGCCGACTCCTAAAATAGCCATCAAATTCCTCTGGAACAGTACCTAAAATTTCCGGAAATGAAGTTGAGATACAACTGGAGTCAGCAAATACAATCAGAAATCAAGAGTAGTATGTCCAACTTACATATACTGCTTCGAGATGTCCCCTCGCAGAAAATTAATTCCTCAATGGAAATCTTGATCAAATGTAAGTGTACACCAATTTGTTGAATAACGATAAGTATTAAGTACTATATAAATTTTATCAAAACTAACCTGAATTTCGGTGGGAAGCTCTCTATAATGATTTAGCTTGTTGCGCATTACACGCAGCAAATCGCGAATGCTGTCAAATCTATATCGCCTGTAATGGCCAATATTTTTTATGAATGGAGGTTCCATCTTCTCATCCCATTTTCCACCCAAAGCAACCGATGCTGTACCTTCCAATGCTTTCAGAAGATCAGAAGAACTTTCCCTATCTTCAAGTTCCACCCTGTCGCTTGAGTCACGAAGAAATGACAGTCGCATCTCAGCAGTCCAAAAGAAAGGATGAGGAAGCACCTCCACTGCCTTTGGTCTCAGTTCAGCATTGGGATCTAACAAACGAGAAAAGAGGTCCACAGCTTCAGGAATGTGTTCCACCAAGAAAAGATCAACTTTATTCTTTGTAATGTTAATGTCACGCTCAAGACGGCTTCCAAAGGGATGACTACCACCAGTTATGCAGAAAAACAGAACAGACCCCAGACTGAACATATCGACAGCACGTGTTTGACGTCCATGAAGAAGCTGTTCAGGAGCTTGCCATCCCGAACTTCCATAGCCTGTTGCATGATGACCCAATGAAGACATATCTCCGATGAGGCGCTTGCTGATTCCCATATCAGAAAGCTTAGCACATAAGAATCTTTCCTTAGTTATCAGTACATTTTGGGGCTTCAGGTCTCGATGAATGATCCCCAGTTCATGAAGATGCACAAGACCAGAAACCACATCCCTCATCAATTTGAGCAACATTGGTGAAGGACAACCATTTTCCTTCATTAAGTCAGTATCCAGAATAATACTCTTCAAATTGGCCAAATAAATTCTGTGATTCATAGATTCTCCATCCAAGATATGGTTCGGACATGCATTTCTGATGTGTCATTGTAAATCTGAATAAGGTCACTCAAGCTGCAAATGCAGCGTTCCAATGCAAGATAAACAAAATCTTGGTCTTGCTCCACACCATACAACCGAACAATATTTGGATGTCGATCAGATGCAATAAGATTCTGTATTTCTTTGAAGGCAATATCATGATGTGCCCGGACAAGCCTTTTCACAGCAACTACGCGACCTTCATAAACTCCTTCAAAGACAACTGTACCATTGCTCCCTTTAGCAATCTCTGTACTAGAGACAAACAATTTACCAATAGAACGCCCACCTTTGCAACATAAAATTGGTTGAAAAAGGTTTAGCAGAAGTTTGTTATCAGCATCCACATCTGCATATTTAAGACCGCCAGATGAAGGGTCTTTATCACTTGTAGCACCGTTGATCCCATTCTTTCCAGACCTCCGAGATTTCTTCCTTTTTGAAGGAACATTTGGTGAATGTGGGTTCTCAAGTTGCCTATCCATCTTGGGTTCAGCCACTAAATCATGATTATGTGCAAAAGATCCCACAAGAGTAGCTAAAATACTTCGAATTGGCATGCTCAATCTTTGAGAGCACTTGGCTATTCCTTCTCTTAATGGATTTCTATCATCTTCAAATTTTTTGCTTTTGATGAATAAAATTATGAACACCAGCAATATGAAAATCATAATTTTTCTTATATCTTCTAAGTGGAAGGTGTTTGCATTCTTGTGGGGCACAGATGTAGTTGCATTATCAACAGTTGGTTCAGAATGCCCCGGGAGCATCTTGTTATCATGACTTCGACGTCTGTAGATAAGGGCCCTTGACTGACATGGCAATGGCATACTGAAATGTACATCAGGTTCAGATTTATCAGACTCCATAATGTCCCCACTAAATGCATCTTCAACTTTGCAAAGAGCAGCAGCCCCTATTTCAGCAACCGTCATGTTCCACAACACTTTGTCTGAGTTTGGAATAAAGGATGTCAATGCATAGTCTGTCCTGGTGATGTAAAGTGTGTATCTGGGCAGACTTTCTTCCTTGATTGTGCCATTATGATGAAAAGTAGCATCATTTTCCTGAGTTGGTTGAGAGTCCGGCATTTTATAGGTGTAAACTACGCGTCCAGTCTTAGCATCAACCAGAAATGCAGTAGTTCTTTTAGATCCCAGAACAATTCCACCATCCTCAGCTATTTGTGGAGTTGAACTAATATATTCATCAATACTCTTCATAAGTTTCAATTTACCAAGCCTGTTGTGTGCATACAATTCCCAATCATCCCCGTGGCCACAGTCAATGAAATAACCATTTCCTATATCAGATGATGCCTCCCTGCTGTTATTGTAGTTAACAGGAGCCTGATAAGACGAGTAGATTGATGGCCCAGATCTAAATGACCAGAGCGGTTTCATGGTATTTAAGCTATTTTGCTCCCTTAGAGAAACTGTACCATCCAGTTCAGCAAACAGTGCTGTCTCAGGTTTCTTTAATTCCGACAGCAGATTCCTCCTGGCCGGAGCTAGCGTAACCCCATCGGAAATTCCTTCAATTGAACCACTGAATAACTCAGTGCCTAAGGCAGTAAAGCCAAAAAGCAAGAGTAGAATGCATACAAGAATCACCCAGAATGGCTTCATCGAGGATATTTCGAACCGGAAATTGACCGCCGATTAGTTCAATAGCTGGTACCGTATGATAGAGTTAAAGGGTTTACATAGAAGATTGAGATTCGATTCCTAGTTTGTAGGATTTTGTTTCTTCTTGATTTTGTGTTCCTCAGGTTTCGTCTGTCTCTTTCTTTTCCTTAACTCTTCTCTTTCT
>Php00a00001.00003	CDD_uid:29630	domain description: "Nuclear transport factor 2 (NTF2) domain plays an important role in the trafficking of macromolecules, ions and small molecules between the cytoplasm and nucleus"	[organism=Physalis peruviana]
TCTACAATATTCCCATTCATAATTAACGATAATCCATTCATAAAATTACAACTAGAATAAATTTGATAATAATATGAATATCATGCCACATACATATTTACATACAACACCAACCATAAAGCTATAGTCTATAGACTCGAAAAACTAGTCTTAAATCTGCCTCCGGAGTATCGGGAGCACTGCAACGTTATACCATAATTATGAGGGAGAAACCAACTGATCGAGTCCATTTCGTTCCCTTTTTCACAAGCTGTCAGTCTCAACAAAACAAGCATTTGAGCCTTGAGCCCAGATTGATCCTTCAGACTTCCAATGCTATTTGTTCCTTTAGACTTGAACCACTTAAGCCTCTAGTCATTTTGTTTTCTTCTGCATTAAAGAGTTCTTCATAATACCTCTTCCAGTGTGATGGTTTTCTTACCTCTTGATTACCTCCAGGCTTTCGTTGTTGCCTCTAATTAGAAGCTGCAGAATCTGTATGAAATCCAAAGTCCAGAACTTCGTGTATATCAAGGGCTTCATAATACTGGAAGCACGGAACAGAAGAAAATGTCAAAAAAGCCAAGATTTAATTTATTATGTTCTTAAATCTTATGCATACTGTCTTTGGAGTTCATCCCCGGCAAGCATAGAACTCTCTTGTCATTGTTCTCTAATTCTTAGCTAGTCTTCTTCTCCCTTGCATCTGCAAATTCATCCATTCTCGATCTTTTTCTTGTTTGGCCTGTTCAGGTCTTATTTGTTGCTCGAGTTCAACGCTCTTTTGAATCTCCTGTGTAGGTCTCTCTCTGCAGAATCACAAATTGCTCTTTGAGCTTCAAGTCTTTCCATAAAGGCATTAGCTGCTGCCTGATTCAACCTGACTTGTTCTTTATACACAATACTCTGGTGCATGGCATCTCGAATCATCTTCTCAAGCATAGCTTTATAAGAAGATTGTGCCTCAGCTAGTCATCGACACTTCTCAGCTCTCCTTCTTTTCTTTATTAGGATTAGCTCCAAATCTTGTGCAGCTACTTTCACCTCCTCAGCCTTCTGCTTCAATTCACCCACTTCATTGTCTAATTTCTGTATTTCTGCCTGCATCTTTGCTGTCTTTTCCCTGTGTCTCAATGAATCTCTAGCTATCACAATAGCCTGGTATCACATGCATTTTCCCAGGCAAATGACAAGATTAGGATGTTCCAAGATGCCAAGGAATTAATTCTATTGACAGTGGCCCGAATAGTTCGTGTGACACAGCTACCTTTGTAATCTACAAAGTCCTTTGTAACGGCCAGTGAAGTAAGAAACAATAGGATTAGAAGCATTGCATGAATGGAAATCGGAGAGGCTCACTCGCACCAAGTTGTGGAGTTGTTGATTGTACTGGAAAACTACAACACCAATTGAAGTAAACATATGAGAACAGAATATTAAAGGATAAGAAAATAGACCTTAAGCCTTAACCCCAAGAGCTTAAGTCATGAGGCAATTAGGATCACCCAAAACCATATGAAGATAGAACAATTCACTCCCTTAACCAACGTGGGACAATCTAATTAATACCGTTCCCCCTCCTCCACAACGTACACAACATTAGAAAAACAATGACAGAACTGGTATAGCTATGATACCATAATAAGAAAGTGGATTTTGGATTGGACCGAACTCAATTCAAACAAGCTCATGAGGTGAATATTGTCCAAGATCTAAGGGAGACAAACATCATATAACATTAACCAATTACTAATTTAATATATAGATATATACACAGAGTCCTCATACTAGATTCCAGTTGATCGACTAGTCGGACTTACCAAGAGTGTCACCAACCTGGAATGTTTTAGTGGAAGCCCACATATGGTAGTCTACTTCGCCACCAGTCCAACCGGCAGAATCACCACATTGTACACTGTGCCACAAATCATGGTTGTGCTGAAATTTGTGAAGACCATGACTTCACCGCCAAAACAGACTGAGAACTCTATAGAAGTTGTGGCAACATTTTTGCATGAAATATCAGTATATAACTATTCAGACTTCTGCTGCTGCATGCACCATGTTGTTTGAGTGAATAAAGAGCCAACGCCTTAGTAAGAATGAACACTATGTGAACAGCAAAAGGACTGAAATTGGACAACATTTATTTGTAGAATGTTCATTGGTAAAGGAGTTATGGGTGCAACTTACAAGATAGTTGGAGGTAGATCTTATTCTGGAGAATGTTAAGTGCAGATTTTCACTCCTCTATGGCTTGAAGATGTCTTTCTAATAGTGCAGCTCCTGCTATTACAGATGGTCTCTGATCTTCGTTAACCTCAATCTACAACACAATACTCAAGATGATTACAGTAGTTCTCCTTCTAGTATCTTCTGGAATATGTCTGTTGAGTCTTTCGGAAAAAATGTGCGAATGCAAAAGGAGTAACACAATTCAAATTCCAATTGAGATCATCAAGTACCATTGACTCCATTACCCTTTGTCACTCACATTTTGAATAATGGATACTGTGATAACAGTGGCACATTAGGTTCCCCATTTTTGCGGCTAATGACAAACAAACCACTGCTAATAACCTCAATATCTATACACTCTAACCTACAAATTTTTATAAAGAAAATCATCAAATAAAAATAAATATAAGAGAACCACAACAGGGAATCACTGAGAGCATGATCTCTTTCCAGATTTGACAGTTTCAATTATCAATACAATAGATAGGACGCTGAGGTTTTTACAAAAAGTCAAGGCTTCAAGGCAGATGTATACCTGGTGGCTATGAAAGAGGATTCGAGGAGGTTGGTTGGTTGAGCATCAAGATCGTTATGTGAAACTGCTGGTGCTTGAGCTAGTTCACTCCCATCATTAACAAAATGAAATACATCATTCAGAACAAAGTAACCCTTCTCCTGAGGTGCAAGTAAATGTTTGCACAAAGTTCCTCCACCCATTGAAATCCTTCAGTTTGACAGAACCAGAGACGACAACAAGAACACCACCATTCCAGGATTCAAGAGAATTTATCGTCTTGATCTTAATTGCAGAGAAACTCATTGTCATGATTAGGGAGTGGATTTGCACAAGGGCAGAAGCAGATTCATTGGAATCACCATCAACTCGAACGATAGAGCTGGCATCAGTATAGAACTGATGAACATAGTCCGGTTGCTGCTGAAGAACCTGATAGTATTGTTGAACAAAGTACGAACCCACCTGAGTGGCACCAATTGGAGCGGAGTATGAGCTCGCCATTATTCACACAAAAACCCTAGATC
>Php00a00001.00004	CDD_uid:29630	domain description: "Nuclear transport factor 2 (NTF2) domain plays an important role in the trafficking of macromolecules, ions and small molecules between the cytoplasm and nucleus"	[organism=Physalis peruviana]
TCTACAATATTCCCATTCATAATTAACGATAATCCATTCATAAAATTACAACTAGAATAAATTTGATAATAATATGAATATCATGCCACATACATATTTACATACAACACCAACCATAAAGCTATAGTCTATAGACTCGAAAAACTAGTCTTAAATCTGCCTCCGGAGTATCGGGAGCACTGCAACGTTATACCATAATTATGAGGGAGAAACCAACTGATCGAGTCCATTTCGTTCCCTTTTTCACAAGCTGTCAGTCTCAACAAAACAAGCATTTGAGCCTTGAGCCCAGATTGATCCTTCAGACTTCCAATGCTATTTGTTCCTTTAGACTTGAACCACTTAAGCCTCTAGTCATTTTGTTTTCTTCTGCATTAAAGAGTTCTTCATAATACCTCTTCCAGTGTGATGGTTTTCTTACCTCTTGATTACCTCCAGGCTTTCGTTGTTGCCTCTAATTAGAAGCTGCAGAATTGTCTTTGGAGTTCATCCCCGGCAAGCATAGAACTCTCTTGTCATTGTTCTCTAATTCTTAGCTAGTCTTCTTCTCCCTTGCATCTGCAAATTCATCCATTCTCGATCTTTTTCTTGTTTGGCCTGTTCAGGTCTTATTTGTTGCTCGAGTTCAACGCTCTTTTGAATCTCCTGTGTAGGTCTCTCTCTGCAGAATCACAAATTGCTCTTTGAGCTTCAAGTCTTTCCATAAAGGCATTAGCTGCTGCCTGATTCAACCTGACTTGTTCTTTATACACAATACTCTGGTGCATGGCATCTCGAATCATCTTCTCAAGCATAGCTTTATAAGAAGATTGTGCCTCAGCTAGTCATCGACACTTCTCAGCTCTCCTTCTTTTCTTTATTAGGATTAGCTCCAAATCTTGTGCAGCTACTTTCACCTCCTCAGCCTTCTGCTTCAATTCACCCACTTCATTGTCTAATTTCTGTATTTCTGCCTGCATCTTTGCTGTCTTTTCCCTGTGTCTCAATGAATCTCTAGCTATCACAATAGCCTGGTATCACATGCATTTTCCCAGGCAAATGACAAGATTAGGATGTTCCAAGATGCCAAGGAATTAATTCTATTGACAGTGGCCCGAATAGTTCGTGTGACACAGCTACCTTTGTAATCTACAAAGTCCTTTGTAACGGCCAGTGAAGTAAGAAACAATAGGATTAGAAGCATTGCATGAATGGAAATCGGAGAGGCTCACTCGCACCAAGTTGTGGAGTTGTTGATTGTACTGGAAAACTACAACACCAATTGAAGTAAACATATGAGAACAGAATATTAAAGGATAAGAAAATAGACCTTAAGCCTTAACCCCAAGAGCTTAAGTCATGAGGCAATTAGGATCACCCAAAACCATATGAAGATAGAACAATTCACTCCCTTAACCAACGTGGGACAATCTAATTAATACCGTTCCCCCTCCTCCACAACGTACACAACATTAGAAAAACAATGACAGAACTGGTATAGCTATGATACCATAATAAGAAAGTGGATTTTGGATTGGACCGAACTCAATTCAAACAAGCTCATGAGGTGAATATTGTCCAAGATCTAAGGGAGACAAACATCATATAACATTAACCAATTACTAATTTAATATATAGATATATACACAGAGTCCTCATACTAGATTCCAGTTGATCGACTAGTCGGACTTACCAAGAGTGTCACCAACCTGGAATGTTTTAGTGGAAGCCCACATATGGTAGTCTACTTCGCCACCAGTCCAACCGGCAGAATCACCACATTGTACACTGTGCCACAAATCATGGTTGTGCTGAAATTTGTGAAGACCATGACTTCACCGCCAAAACAGACTGAGAACTCTATAGAAGTTGTGGCAACATTTTTGCATGAAATATCAGTATATAACTATTCAGACTTCTGCTGCTGCATGCACCATGTTGTTTGAGTGAATAAAGAGCCAACGCCTTAGTAAGAATGAACACTATGTGAACAGCAAAAGGACTGAAATTGGACAACATTTATTTGTAGAATGTTCATTGGTAAAGGAGTTATGGGTGCAACTTACAAGATAGTTGGAGGTAGATCTTATTCTGGAGAATGTTAAGTGCAGATTTTCACTCCTCTATGGCTTGAAGATGTCTTTCTAATAGTGCAGCTCCTGCTATTACAGATGGTCTCTGATCTTCGTTAACCTCAATCTACAACACAATACTCAAGATGATTACAGTAGTTCTCCTTCTAGTATCTTCTGGAATATGTCTGTTGAGTCTTTCGGAAAAAATGTGCGAATGCAAAAGGAGTAACACAATTCAAATTCCAATTGAGATCATCAAGTACCATTGACTCCATTACCCTTTGTCACTCACATTTTGAATAATGGATACTGTGATAACAGTGGCACATTAGGTTCCCCATTTTTGCGGCTAATGACAAACAAACCACTGCTAATAACCTCAATATCTATACACTCTAACCTACAAATTTTTATAAAGAAAATCATCAAATAAAAATAAATATAAGAGAACCACAACAGGGAATCACTGAGAGCATGATCTCTTTCCAGATTTGACAGTTTCAATTATCAATACAATAGATAGGACGCTGAGGTTTTTACAAAAAGTCAAGGCTTCAAGGCAGATGTATACCTGGTGGCTATGAAAGAGGATTCGAGGAGGTTGGTTGGTTGAGCATCAAGATCGTTATGTGAAACTGCTGGTGCTTGAGCTAGTTCACTCCCATCATTAACAAAATGAAATACATCATTCAGAACAAAGTAACCCTTCTCCTGAGGTGCAAGTAAATGTTTGCACAAAGTTCCTCCACCCATTGAAATCCTTCAGTTTGACAGAACCAGAGACGACAACAAGAACACCACCATTCCAGGATTCAAGAGAATTTATCGTCTTGATCTTAATTGCAGAGAAACTCATTGTCATGATTAGGGAGTGGATTTGCACAAGGGCAGAAGCAGATTCATTGGAATCACCATCAACTCGAACGATAGAGCTGGCATCAGTATAGAACTGATGAACATAGTCCGGTTGCTGCTGAAGAACCTGATAGTATTGTTGAACAAAGTACGAACCCACCTGAGTGGCACCAATTGGAGCGGAGTATGAGCTCGCCATTATTCACACAAAAACCCTAGATC
>Php00a00001.00005	functional description: "unknown protein"	[organism=Physalis peruviana]
TCTACAATATTCCCATTCATAATTAACGATAATCCATTCATAAAATTACAACTAGAATAAATTTGATAATAATATGAATATCATGCCACATACATATTTACATACAACACCAACCATAAAGCTATAGTCTATAGACTCGAAAAACTAGTCTTAAATCTGCCTCCGGAGTATCGGGAGCACTGCAACGTTATACCATAATTATGAGGGAGAAACCAACTGATCGAGTCCATTTCGTTCCCTTTTTCACAAGCTGTCAGTCTCAACAAAACAAGCATTTGAGCCTTGAGCCCAGATTGATCCTTCAGACTTCCAATGCTATTTGTTCCTTTAGACTTGAACCACTTAAGCCTCTAGTCATTTTGTTTTCTTCTGCATTAAAGAGTTCTTCATAATACCTCTTCCAGTGTGATGGTTTTCTTACCTCTTGATTACCTCCAGGCTTTCGTTGTTGCCTCTAATTAGAAGCTGCAGAATCTGTATGAAATCCAAAGTCCAGAACTTCGTGTATATCAAGGGCTTCATAATACTGGAAGCACGGAACAGAAGAAAATGTCAAAAAAGCCAAGATTTAATTTATTATGTTCTTAAATCTTATGCATACTGTCTTTGGAGTTCATCCCCGGCAAGCATAGAACTCTCTTGTCATTGTTCTCTAATTCTTAGCTAGTCTTCTTCTCCCTTGCATCTGCAAATTCATCCATTCTCGATCTTTTTCTTGTTTGGCCTGTTCAGGTCTTATTTGTTGCTCGAGTTCAACGCTCTTTTGAATCTCCTGTGTAGGTCTCTCTCTGCAGAATCACAAATTGCTCTTTGAGCTTCAAGTCTTTCCATAAAGGCATTAGCTGCTGCCTGATTCAACCTGACTTGTTCTTTATACACAATACTCTGGTGCATGGCATCTCGAATCATCTTCTCAAGCATAGCTTTATAAGAAGATTGTGCCTCAGCTAGTCATCGACACTTCTCAGCTCTCCTTCTTTTCTTTATTAGGATTAGCTCCAAATCTTGTGCAGCTACTTTCACCTCCTCAGCCTTCTGCTTCAATTCACCCACTTCATTGTCTAATTTCTGTATTTCTGCCTGCATCTTTGCTGTCTTTTCCCTGTGTCTCAATGAATCTCTAGCTATCACAATAGCCTGGTATCACATGCATTTTCCCAGGCAAATGACAAGATTAGGATGTTCCAAGATGCCAAGGAATTAATTCTATTGACAGTGGCCCGAATAGTTCGTGTGACACAGCTACCTTTGTAATCTACAAAGTCCTTTGTAACGGCCAGTGAAGTAAGAAACAATAGGATTAGAAGCATTGCATGAATGGAAATCGGAGAGGCTCACTCGCACCAAGTTGTGGAGTTGTTGATTGTACTGGAAAACTACAACACCAATTGAAGTAAACATATGAGAACAGAATATTAAAGGATAAGAAAATAGACCTTAAGCCTTAACCCCAAGAGCTTAAGTCATGAGGCAATTAGGATCACCCAAAACCATATGAAGATAGAACAATTCACTCCCTTAACCAACGTGGGACAATCTAATTAATACCGTTCCCCCTCCTCCACAACGTACACAACATTAGAAAAACAATGACAGAACTGGTATAGCTATGATACCATAATAAGAAAGTGGATTTTGGATTGGACCGAACTCAATTCAAACAAGCTCATGAGGTGAATATTGTCCAAGATCTAAGGGAGACAAACATCATATAACATTAACCAATTACTAATTTAATATATAGATATATACACAGAGTCCTCATACTAGATTCCAGTTGATCGACTAGTCGGACTTACCAAGAGTGTCACCAACCTGGAATGTTTTAGTGGAAGCCCACATATGGTAGTCTACTTCGCCACCAGTCCAACCGGCAGAATCACCACATTGTACACTGTGCCACAAATCATGGTTGTGCTGAAATTTGTGAAGACCATGACTTCACCGCCAAAACAGACTGAGAACTCTATAGAAGTTGTGGCAACATTTTTGCATGAAATATCAGTATATAACTATTCAGACTTCTGCTGCTGCATGCACCATGTTGTTTGAGTGAATAAAGAGCCAACGCCTTAGTAAGAATGAACACTATGTGAACAGCAAAAGGACTGAAATTGGACAACATTTATTTGTAGAATGTTCATTGGTAAAGGAGTTATGGGTGCAACTTACAAGATAGTTGGAGGTAGATCTTATTCTGGAGAATGTTAAGTGCAGATTTTCACTCCTCTATGGCTTGAAGATGTCTTTCTAATAGTGCAGCTCCTGCTATTACAGATGGTCTCTGATCTTCGTTAACCTCAATCTACAACACAATACTCAAGATGATTACAGTAGTTCTCCTTCTAGTATCTTCTGGAATATGTCTGTTGAGTCTTTCGGAAAAAATGTGCGAATGCAAAAGGAGTAACACAATTCAAATTCCAATTGAGATCATCAAGTACCATTGACTCCATTACCCTTTGTCACTCACATTTTGAATAATGGATACTGTGATAACAGTGGCACATTAGGTTCCCCATTTTTGCGGCTAATGACAAACAAACCACTGCTAATAACCTCAATATCTATACACTCTAACCTGCATGCGTGTAAGCAACACATTAACAAACCAAACTCAAAGTTTCGAATCCCTCCTTTTATGCTCCCTATCTCTCCCCACACCTTTATCACTACCTCCGTCTCTGTCGCCGTCTCCGCTGCAAATCCCAGTCGTTGTTATCTCAGATCTGAAACATAGATAGACAGAGGGTATGGATGGTGAATCGATAACTGCAGCAACTATATTGCCGGAAACTACAGATCAAATGGGAGCGAAGAGGCAGTAATGAGAAGTGCATAGGGTTTCCGGTACAGTCTGCCAGAGGAAGATCAAAATGATGTTGTTGCAGTGCCTGTACGGTGAAGTTTCCTGCTCGGCCATCAACAATGGAGAAAATCTAAACCAAGAGAAAAGGGGGGAGAGGAGAGAGAGAGAAATT
>Php00a00001.00006	functional description: "unknown protein"	[organism=Physalis peruviana]
TCTACAATATTCCCATTCATAATTAACGATAATCCATTCATAAAATTACAACTAGAATAAATTTGATAATAATATGAATATCATGCCACAAAAACCCACGTCGAGTACAAGATCAGGACTATAAAGGTCAACACTGCTTCATGTTCCCAGCTACATTTACTTTTGTCCATTGTTTGATGAATAAAGTATGGCAAGTGCATATCTTGCTATCAATCCACCAAGAGAATGAGCTAAAATAGAATTATAGATATCTTCTTCAGGCTTTCTCTCTTCTTTACAACCAGCCTGACCTTCATATTTGCAAGAACATGTCGTGTAGAATCGTCATTCTCCACCAGCAGCACCTTAATGGAGGTAACATGAAGAAATCTTTCCTAACCGATTACTGTCTCTTGACTTTGTTCTTGTTGTTGTGACTCTGAACCTTTAGCTTGTAATGTCGTCACATCCCCACATTGTATATCACCATTAACCGTCTCAACATTGAACTCACAATCCTTAATTACACTTTTCCCCTCATGCACCAGTCTACTGCCAGTTACTTTGTCCTCGTCTGGCAATTCTTTGTCTCCATCACCCTCGATCGTTATTGAAACATTTGTTTTTAGATGATTTATAAACCAATCAACATCAAATATATCAGAGAAGCCACTTGAATTTTCCAGAAAGACGTCTTGTCCAACTTTGGAACAACAAGAGTAGCATTTAAAATGCTAGCAGCAACAACAGCATCAGTTATCTTTGTGCCAAAAGGACCCTCAGGAAAGTTAATGCCAAGAAGATCCTTTCCTTGAAGCTCAGCTTCAAGCTCTTCACGCTCGTGACCAGTAGCAATTGGCATTACATCCTCCACTCTCATCAAGTTCAAAATTTTTAACAGCTTGATCATCACAACACTACAGTTTCTTCTTTTTTGTGTGGGTGATCCACTATGTTTTGTTTCCTTGACAAGGACTACTCTGGAAAGAGCAATTTGACTGATCTGACCAACAGAACAATGAGAACTCAACAAACAACAATCATGAAAATCGTTTGTAAAAGGAAGGTGGTGTAAGATAATCCGTGCAATGACCGGGTAAGATTTTTCAGCTGAACCAGTATGTCTTCCATGGTGTACTCTCGCTGCCAATTTGCAAGCACAGCAAACTTTTTCGATTCCACCTGTAACAAGTAAGACAGGGTTGTGGCTTTTCGTCAACTAGTTACATCAATCAATTTATTAAGCAACAGGACAAGAAGCAACAAGTCACTAGATCAATAATCTAGGTTCGGAAGTTGGAATACCTTACCTCAGGAGGGCGATGTCAACTGTTAAGTCTATGAACTTCTGGGATCTTTTTAGTTTCATCATAAGCAATAACGATTGTTTCAATTCTTGATCAACGTGCTTTACTTTTTCCATATACTAAATAGTAACAACATTTTAGATGATGGTTAAGTCCGTATATGAAATCTTGACCAACTTGTTTTACCTTTTCCATGTAGTTTAACAACATTTCAGATGACAGTTTAGTTTCTATACAAAATTTCAAAGTTAGCAAATCAGAGTACCTGCAATGACTTGAATAAATAAGTAATAAAGCTCTAGGATCTTTGTTCTCTTATGTTCGATAAAGAATTTAACGTTCTGTAGAAAGCACACGCATGCCGAGGTGACATTTACTTATTTGTGGTCTCTGGTGGTTTGTGTCCTCCGGGGAAAGTATTGGTGCTTTCAGCAAATCCATCAGTTTCTGTGCCCACAGAAAGACCACTATCAGATAGCATATCACTTAGGCTATCGTCGTTATCTGCGTTGCTGAACACAAAGAAATCAGCATCTGTACAAACTTTCTGGCTTAAAATCCGTCTAGCAGTCTCAGACTGAGACTATTGGAAGGGATACTTTTGGTGTCTAAATTCTAATCACTGTAGTTGTTGAAACTAGCTAAATAATCTCGATCACTACTCTTTGAGCAGTTCCTTAACAGATAATGCACTTTCTCAGTAATTTTGAGTCTCACCAATCGGAGAATTTCAAGCTAGATTCTAAGTCCTGCGAAATTAATGTTTGCTTGGAGATAAAGAGCCTTTTCCCCGCGTTCAAGTTCCTCAAGTAATCTGAAATCCTTTCATTGAAGCAAAAGATCGTCCGACAGCAATGGCTTCCGTACTTACGCCTTGTTGCTAACTCCCAGAAGTTGCGACAGACACTTCTTGAAGCTGTCTTCTGTGTTTCCATTATGAGGTAGAATTTGCAAGCTGGAGCAAAGAACCAACACTTCATATGGATCCAAATACATAAGAGCCTCCAGAGCTCTATCATAGTCCTCTAATAGCTTGGAAATGGCTGCCTGATTTAAACAGAAAGGATTGAACTTCCTTCCGATTTTAATGACATTGACGGATGAGCTGCAACTGGGGACTGGAACAGTTCCTTTGTACGCTTTGTAGATGTAGCTTATGAAGTCCTTGTAGTCCTAAGTTGTGCGGACTCTTCACTTTTGATGCCGCATCCGTGTCAGATTCTTCAAAAATACACTAGTTTTTTGATGCCTGTGGTCAGGTGTTCTATTGAGGTGCTCCATATCAGGATCAATCAAACCCCTAGCAATATCTGGCTCAACAGCTGAAGCTATCATCCCAAGCGGCTGAAAGTGAATGTTCGAAATAGTATCATCAGACGGCGTCGAGTATAGTTCAAATTCGAGATGAGCGAATATGAATTCGCTTGTGCGATTTACACCGCTGGTGTACCGATTTCCACTGCCAGTATGTCGATTTCTATGCCTCCACTGTACTGATTTCCACCGCCACTGTACCTATTTCCACTGCCGCTATACTGATCTCCACCGCTACTATGCCAATTTCCACCGCCAACCATTTGAACTTTGTTGCACTTCTCACCCGCAAGCAAAAATTTCAGATTGTAAAAATTTCAGATTGTTCGCACAAACAAGTTTCTGTTGGATGGAGCAGAGAATTAAGTTGTTTGTTTGGGCAGGTAGGATCAAATTTTTAGGAATTGCATCGAGTTTAAGAGCTAGGGTATGTGAAAGGAGATATCCAGAGAATTAATTTGTTTGTTGCCGCGCTGTTTTTTGGGAAAAATTTTAGTTGCCGCCTTTTGGTAT
>Php00a00001.00007	go_terms:GO:0043231	functional description(component): "intracellular membrane-bounded organelle"	[organism=Physalis peruviana]
TCTACAATATTCCCATTCATAATTAACGATAATCCATTCATAAAATTACAACTAGAATAAATTTGATAATAATATGAATATCATGCCACAAAAACCCACGTCGAGTACAAGATCAGGACTATAAAGGTCAACACTGCTTCATGTTCCCAGCTACATTTACTTTTGTCCATTGTTTGATGAATAAAGTATGGCAAGTGCATATCTTGCTATCAATCCACCAAGAGAATGAGCTAAAATAGAATTATAGATATCTTCTTCAGGCTTTCTCTCTTCTTTACAACCAGCCTGACCTTCATATTTGCAAGAACATGTCGTGTAGAATCGTCATTCTCCACCAGCAGCACCTTAATGGAGGTAACATGAAGAAATCTTTCCTAACCGATTACTGTCTCTTGACTTTGTTCTTGTTGTTGTGACTCTGAACCTTTAGCTTGTAATGTCGTCACATCCCCACATTGTATATCACCATTAACCGTCTCAACATTGAACTCACAATCCTTAATTACACTTTTCCCCTCATGCACCAGTCTACTGCCAGTTACTTTGTCCTCGTCTGGCAATTCTTTGTCTCCATCACCCTCGATCGTTATTGAAACATTTGTTTTTAGATGATTTATAAACCAATCAACATCAAATATATCAGAGAAGCCACTTGAATTTTTCCAGAAAGACGTCTTGTCCAACTTTGGAACAACAAGAGTAGCATTTAAAATGCTAGCAGCAACAACAGCATCAGTTATCTTTGTGCCAAAAGGACCCTCAGGAAAGTTAATGCCAAGAAGATCCTTTCCTTGAAGCTCAGCTTCAAGCTCTTCACGCTCGTGACCAGTAGCAATTGGCATTACATCCTCCACTCTCATCAAGTTCAAAATTTTTAACAGCTTGATCATCACAACACTACAGTTTCTTCTTTTTTGTGTGGGTGATCCACTATGTTTTGTTTCCTTGACAAGGACTACTCTGGAAAGAGCAATTTGACGGGTAAGATTTTTCAGCTGAACCAGTATGTCTTCCATGGTGTACTCTCGCTGCCAATTTGCAAGCACAGCAAACTTTTTCGATTCCACCTGTAACAAGTAAGACAGGGTTGTGGCTTTTCGTCAACTAGTTACATCAATCAATTTATTAAGCAACAGGACAAGAAGCAACAAGTCACTAGATCAATAATCTAGGTTCGGAAGTTGGAATACCTTACCTCAGGAGGGCGATGTCAACTGTTAAGTCTATGAACTTCTGGGATCTTTTTAGTTTCATCATAAGCAATAACGATTGTTTCAATTCTTGATCAACGTGCTTTACTTTTTCCATATACTAAATAGTAACAACATTTTAGATGATGGTTAAGTCCGTATATGAAATCTTGACCAACTTGTTTTACCTTTTCCATGTAGTTTAACAACATTTCAGATGACAGTTTAGTTTCTATACAAAATTTCAAAGTTAGCAAATCAGAGTACCTGCAATGACTTGAATAAATAAGTAATAAAGCTCTAGGATCTTTGTTCTCTTATGTTCGATAAAGAATTTAACGTTCTGTAGAAAGCACACGCATGCCGAGGTGACATTTACTTATTTGTGGTCTCTGGTGGTTTGTGTCCTCCGGGGAAAGTATTGGTGCTTTCAGCAAATCCATCAGTTTCTGTGCCCACAGAAAGACCACTATCAGATAGCATATCACTTAGGCTATCGTCGTTATCTGCGTTGCTGAACACAAAGAAATCAGCATCTGTACAAACTTTCTGGCTTAAAATCCGTCTAGCAGTCTCAGACTGAGACTATTGGAAGGGATACTTTTGGTGTCTAAATTCTAATCACTGTAGTTGTTGAAACTAGCTAAATAATCTCGATCACTACTCTTTGAGCAGTTCCTTAACAGATAATGCACTTTCTCAGTAATTTTGAGTCTCACCAATCGGAGAATTTCAAGCTAGATTCTAAGTCCTGCGAAATTAATGTTTGCTTGGAGATAAAGAGCCTTTTCCCCGCGTTCAAGTTCCTCAAGTAATCTGAAATCCTTTCATTGAAGCAAAAGATCGTCCGACAGCAATGGCTTCCGTACTTACGCCTTGTTGCTAACTCCCAGAAGTTGCGACAGACACTTCTTGAAGCTGTCTTCTGTGTTTCCATTATGAGGTAGAATTTGCAAGCTGGAGCAAAGAACCAACACTTCATATGGATCCAAATACATAAGAGCCTCCAGAGCTCTATCATAGTCCTCTAATAGCTTGGAAATGGCTGCCTGATTTAAACAGAAAGGATTGAACTTCCTTCCGATTTTAATGACATTGACGGATGAGCTGCAACTGGGGACTGGAACAGTTCCTTTGTACGCTTTGTAGATGTAGCTTATGAAGTCCTTGTAGTCCTAAGTTGTGCGGACTCTTCACTTTTGATGCCGCATCCGTGTCAGATTCTTCAAAAATACACTAGTTTTTTGATGCCTGTGGTCAGGTGTTCTATTGAGGTGCTCCATATCAGGATCAATCAAACCCCTAGCAATATCTGGCTCAACAGCTGAAGCTATCATCCCAAGCGGCTGAAAGTGAATGTTCGAAATAGTATCATCAGACGGCGTCGAGTATAGTTCAAATTCGAGATGAGCGAATATGAATTCGCTTGTGCGATTTACACCGCTGGTGTACCGATTTCCACTGCCAGTATGTCGATTTCTATGCCTCCACTGTACTGATTTCCACCGCCACTGTACCTATTTCCACTGCCGCTATACTGATCTCCACCGCTACTATGCCAATTTCCACCGCCAACCATTTGAACTTTGTTGCACTTCTCACCCGCAAGCAAAAATTTCAGATTGTAAAAATTTCAGATTGTTCGCACAAACAAGTTTCTGTTGGATGGAGCAGAGAATTAAGTTGTTTGTTTGGGCAGGTAGGATCAAATTTTTAGGAATTGCATCGAGTTTAAGAGCTAGGGTATGTGAAAGGAGATATCCAGAGAATTAATTTGTTTGTTGCCGCGCTGTTTTTTGGGAAAAATTTTAGTTGCCGCCTTTTGGTAT
>Php00a00001.00008	functional description: "unknown protein"	[organism=Physalis peruviana]
TCTACAATATTCCCATTCATAATTAACGATAATCCATTCATAAAATTACAACTAGAATAAATTTGATAATAATATGAATATCATGCCACATACATATTTACATACAACACCAACCATAAAGCTATAGTCTATAGACTCGAAAAACTAGTCTTAAATCTGCCTCCGGAGTATCGGGAGCACTGCAACGTTATACCATAATTATGAGGGAGAAACCAACTGATCGAGTCCATTTCGTTCCCTTTTTCACAAGCTGTCAGTCTCAACAAAACAAGCATTTGAGCCTTGAGCCCAGATTGATCCTTCAGACTTCCAATGCTATTTGTTCCTTTAGACTTGAACCACTTAAGCCTCTAGTCATTTTGTTTTCTTCTGCATTAAAGAGTTCTTCATAATACCTCTTCCAGTGTGATGGTTTTCTTACCTCTTGATTACCTCCAGGCTTTCGTTGTTGCCTCTAATTAGAAGCTGCAGAATTGTCTTTGGAGTTCATCCCCGGCAAGCATAGAACTCTCTTGTCATTGTTCTCTAATTCTTAGCTAGTCTTCTTCTCCCTTGCATCTGCAAATTCATCCATTCTCGATCTTTTTCTTGTTTGGCCTGTTCAGGTCTTATTTGTTGCTCGAGTTCAACGCTCTTTTGAATCTCCTGTGTAGGTCTCTCTCTGCAGAATCACAAATTGCTCTTTGAGCTTCAAGTCTTTCCATAAAGGCATTAGCTGCTGCCTGATTCAACCTGACTTGTTCTTTATACACAATACTCTGGTGCATGGCATCTCGAATCATCTTCTCAAGCATAGCTTTATAAGAAGATTGTGCCTCAGCTAGTCATCGACACTTCTCAGCTCTCCTTCTTTTCTTTATTAGGATTAGCTCCAAATCTTGTGCAGCTACTTTCACCTCCTCAGCCTTCTGCTTCAATTCACCCACTTCATTGTCTAATTTCTGTATTTCTGCCTGCATCTTTGCTGTCTTTTCCCTGTGTCTCAATGAATCTCTAGCTATCACAATAGCCTGGTATCACATGCATTTTCCCAGGCAAATGACAAGATTAGGATGTTCCAAGATGCCAAGGAATTAATTCTATTGACAGTGGCCCGAATAGTTCGTGTGACACAGCTACCTTTGTAATCTACAAAGTCCTTTGTAACGGCCAGTGAAGTAAGAAACAATAGGATTAGAAGCATTGCATGAATGGAAATCGGAGAGGCTCACTCGCACCAAGTTGTGGAGTTGTTGATTGTACTGGAAAACTACAACACCAATTGAAGTAAACATATGAGAACAGAATATTAAAGGATAAGAAAATAGACCTTAAGCCTTAACCCCAAGAGCTTAAGTCATGAGGCAATTAGGATCACCCAAAACCATATGAAGATAGAACAATTCACTCCCTTAACCAACGTGGGACAATCTAATTAATACCGTTCCCCCTCCTCCACAACGTACACAACATTAGAAAAACAATGACAGAACTGGTATAGCTATGATACCATAATAAGAAAGTGGATTTTGGATTGGACCGAACTCAATTCAAACAAGCTCATGAGGTGAATATTGTCCAAGATCTAAGGGAGACAAACATCATATAACATTAACCAATTACTAATTTAATATATAGATATATACACAGAGTCCTCATACTAGATTCCAGTTGATCGACTAGTCGGACTTACCAAGAGTGTCACCAACCTGGAATGTTTTAGTGGAAGCCCACATATGGTAGTCTACTTCGCCACCAGTCCAACCGGCAGAATCACCACATTGTACACTGTGCCACAAATCATGGTTGTGCTGAAATTTGTGAAGACCATGACTTCACCGCCAAAACAGACTGAGAACTCTATAGAAGTTGTGGCAACATTTTTGCATGAAATATCAGTATATAACTATTCAGACTTCTGCTGCTGCATGCACCATGTTGTTTGAGTGAATAAAGAGCCAACGCCTTAGTAAGAATGAACACTATGTGAACAGCAAAAGGACTGAAATTGGACAACATTTATTTGTAGAATGTTCATTGGTAAAGGAGTTATGGGTGCAACTTACAAGATAGTTGGAGGTAGATCTTATTCTGGAGAATGTTAAGTGCAGATTTTCACTCCTCTATGGCTTGAAGATGTCTTTCTAATAGTGCAGCTCCTGCTATTACAGATGGTCTCTGATCTTCGTTAACCTCAATCTACAACACAATACTCAAGATGATTACAGTAGTTCTCCTTCTAGTATCTTCTGGAATATGTCTGTTGAGTCTTTCGGAAAAAATGTGCGAATGCAAAAGGAGTAACACAATTCAAATTCCAATTGAGATCATCAAGTACCATTGACTCCATTACCCTTTGTCACTCACATTTTGAATAATGGATACTGTGATAACAGTGGCACATTAGGTTCCCCATTTTTGCGGCTAATGACAAACAAACCACTGCTAATAACCTCAATATCTATACACTCTAACCTGCATGCGTGTAAGCAACACATTAACAAACCAAACTCAAAGTTTCGAATCCCTCCTTTTATGCTCCCTATCTCTCCCCACACCTTTATCACTACCTCCGTCTCTGTCGCCGTCTCCGCTGCAAATCCCAGTCGTTGTTATCTCAGATCTGAAACATAGATAGACAGAGGGTATGGATGGTGAATCGATAACTGCAGCAACTATATTGCCGGAAACTACAGATCAAATGGGAGCGAAGAGGCAGTAATGAGAAGTGCATAGGGTTTCCGGTACAGTCTGCCAGAGGAAGATCAAAATGATGTTGTTGCAGTGCCTGTACGGTGAAGTTTCCTGCTCGGCCATCAACAATGGAGAAAATCTAAACCAAGAGAAAAGGGGGGAGAGGAGAGAGAGAGAAATT
>Php00a00001.00009	functional description: "unknown protein"	[organism=Physalis peruviana]
TCTACAATATTCCCATTCATAATTAACGATAATCCATTCATAAAATTACAACTAGAATAAATTTGATAATAATATGAATATCATGCCACAAAAACCCACGTCGAGTACAAGATCAGGACTATAAAGGTCAACACTGCTTCATGTTCCCAGCTACATTTACTTTTGTCCATTGTTTGATGAATAAAGTATGGCAAGTGCATATCTTGCTATCAATCCACCAAGAGAATGAGCTAAAATAGAATTATAGATATCTTCTTCAGGCTTTCTCTCTTCTTTACAACCAGCCTGACCTTCATATTTGCAAGAACATGTCGTGTAGAATCGTCATTCTCCACCAGCAGCACCTTAATGGAGGTAACATGAAGAAATCTTTCCTAACCGATTACTGTCTCTTGACTTTGTTCTTGTTGTTGTGACTCTGAACCTTTAGCTTGTAATGTCGTCACATCCCCACATTGTATATCACCATTAACCGTCTCAACATTGAACTCACAATCCTTAATTACACTTTTCCCCTCATGCACCAGTCTACTGCCAGTTACTTTGTCCTCGTCTGGCAATTCTTTGTCTCCATCACCCTCGATCGTTATTGAAACATTTGTTTTTAGATGATTTATAAACCAATCAACATCAAATATATCAGAGAAGCCACTTGAATTTTCCAGAAAGACGTCTTGTCCAACTTTGGAACAACAAGAGTAGCATTTAAAATGCTAGCAGCAACAACAGCATCAGTTATCTTTGTGCCAAAAGGACCCTCAGGAAAGTTAATGCCAAGAAGATCCTTTCCTTGAAGCTCAGCTTCAAGCTCTTCACGCTCGTGACCAGTAGCAATTGGCATTACATCCTCCACTCTCATCAAGTTCAAAATTTTTAACAGCTTGATCATCACAACACTACAGTTTCTTCTTTTTTGTGTGGGTGATCCACTATGTTTTGTTTCCTTGACAAGGACTACTCTGGAAAGAGCAATTTGACTGATCTGACCAACAGAACAATGAGAACTCAACAAACAACAATCATGAAAATCGTTTGTAAAAGGAAGGTGGTGTAAGATAATCCGTGCAATGACCGGGTAAGATTTTTCAGCTGAACCAGTATGTCTTCCATGGTGTACTCTCGCTGCCAATTTGCAAGCACAGCAAACTTTTTCGATTCCACCTCAGGAGGGCGATGTCAACTGTTAAGTCTATGAACTTCTGGGATCTTTTTAGTTTCATCATAAGCAATAACGATTGTTTCAATTCTTGATCAACGTGCTTTACTTTTTCCATATACTAAATAGTAACAACATTTTAGATGATGGTTAAGTCCGTATATGAAATCTTGACCAACTTGTTTTACCTTTTCCATGTAGTTTAACAACATTTCAGATGACAGTTTAGTTTCTATACAAAATTTCAAAGTTAGCAAATCAGAGTACCTGCAATGACTTGAATAAATAAGTAATAAAGCTCTAGGATCTTTGTTCTCTTATGTTCGATAAAGAATTTAACGTTCTGTAGAAAGCACACGCATGCCGAGGTGACATTTACTTATTTGTGGTCTCTGGTGGTTTGTGTCCTCCGGGGAAAGTATTGGTGCTTTCAGCAAATCCATCAGTTTCTGTGCCCACAGAAAGACCACTATCAGATAGCATATCACTTAGGCTATCGTCGTTATCTGCGTTGCTGAACACAAAGAAATCAGCATCTGTACAAACTTTCTGGCTTAAAATCCGTCTAGCAGTCTCAGACTGAGACTATTGGAAGGGATACTTTTGGTGTCTAAATTCTAATCACTGTAGTTGTTGAAACTAGCTAAATAATCTCGATCACTACTCTTTGAGCAGTTCCTTAACAGATAATGCACTTTCTCAGTAATTTTGAGTCTCACCAATCGGAGAATTTCAAGCTAGATTCTAAGTCCTGCGAAATTAATGTTTGCTTGGAGATAAAGAGCCTTTTCCCCGCGTTCAAGTTCCTCAAGTAATCTGAAATCCTTTCATTGAAGCAAAAGATCGTCCGACAGCAATGGCTTCCGTACTTACGCCTTGTTGCTAACTCCCAGAAGTTGCGACAGACACTTCTTGAAGCTGTCTTCTGTGTTTCCATTATGAGGTAGAATTTGCAAGCTGGAGCAAAGAACCAACACTTCATATGGATCCAAATACATAAGAGCCTCCAGAGCTCTATCATAGTCCTCTAATAGCTTGGAAATGGCTGCCTGATTTAAACAGAAAGGATTGAACTTCCTTCCGATTTTAATGACATTGACGGATGAGCTGCAACTGGGGACTGGAACAGTTCCTTTGTACGCTTTGTAGATGTAGCTTATGAAGTCCTTGTAGTCCTAAGTTGTGCGGACTCTTCACTTTTGATGCCGCATCCGTGTCAGATTCTTCAAAAATACACTAGTTTTTTGATGCCTGTGGTCAGGTGTTCTATTGAGGTGCTCCATATCAGGATCAATCAAACCCCTAGCAATATCTGGCTCAACAGCTGAAGCTATCATCCCAAGCGGCTGAAAGTGAATGTTCGAAATAGTATCATCAGACGGCGTCGAGTATAGTTCAAATTCGAGATGAGCGAATATGAATTCGCTTGTGCGATTTACACCGCTGGTGTACCGATTTCCACTGCCAGTATGTCGATTTCTATGCCTCCACTGTACTGATTTCCACCGCCACTGTACCTATTTCCACTGCCGCTATACTGATCTCCACCGCTACTATGCCAATTTCCACCGCCAACCATTTGAACTTTGTTGCACTTCTCACCCGCAAGCAAAAATTTCAGATTGTAAAAATTTCAGATTGTTCGCACAAACAAGTTTCTGTTGGATGGAGCAGAGAATTAAGTTGTTTGTTTGGGCAGGTAGGATCAAATTTTTAGGAATTGCATCGAGTTTAAGAGCTAGGGTATGTGAAAGGAGATATCCAGAGAATTAATTTGTTTGTTGCCGCGCTGTTTTTTGGGAAAAATTTTAGTTGCCGCCTTTTGGTAT
>Php00a00001.00010	functional description: "unknown protein"	[organism=Physalis peruviana]
TCTACAATATTCCCATTCATAATTAACGATAATCCATTCATAAAATTACAACTAGAATAAATTTGATAATAATATGAATATCATGCCACAAAAACCCACGTCGAGTACAAGATCAGGACTATAAAGGTCAACACTGCTTCATGTTCCCAGCTACATTTACTTTTGTCCATTGTTTGATGAATAAAGTATGGCAAGTGCATATCTTGCTATCAATCCACCAAGAGAATGAGCTAAAATAGAATTATAGATATCTTCTTCAGGCTTTCTCTCTTCTTTACAACCAGCCTGACCTTCATATTTGCAAGAACATGTCGTGTAGAATCGTCATTCTCCACCAGCAGCACCTTAATGGAGGTAACATGAAGAAATCTTTCCTAACCGATTACTGTCTCTTGACTTTGTTCTTGTTGTTGTGACTCTGAACCTTTAGCTTGTAATGTCGTCACATCCCCACATTGTATATCACCATTAACCGTCTCAACATTGAACTCACAATCCTTAATTACACTTTTCCCCTCATGCACCAGTCTACTGCCAGTTACTTTGTCCTCGTCTGGCAATTCTTTGTCTCCATCACCCTCGATCGTTATTGAAACATTTGTTTTTAGATGATTTATAAACCAATCAACATCAAATATATCAGAGAAGCCACTTGAATTTTCCAGAAAGACGTCTTGTCCAACTTTGGAACAACAAGAGTAGCATTTAAAATGCTAGCAGCAACAACAGCATCAGTTATCTTTGTGCCAAAAGGACCCTCAGGAAAGTTAATGCCAAGAAGATCCTTTCCTTGAAGCTCAGCTTCAAGCTCTTCACGCTCGTGACCAGTAGCAATTGGCATTACATCCTCCACTCTCATCAAGTTCAAAATTTTTAACAGCTTGATCATCACAACACTACAGTTTCTTCTTTTTTGTGTGGGTGATCCACTATGTTTTGTTTCCTTGACAAGGACTACTCTGGAAAGAGCAATTTGACTGATCTGACCAACAGAACAATGAGAACTCAACAAACAACAATCATGAAAATCGTTTGTAAAAGGAAGGTGGTGTAAGATAATCCGTGCAATGACCGGGTAAGATTTTTCAGCTGAACCAGTATGTCTTCCATGGTGTACTCTCGCTGCCAATTTGCAAGCACAGCAAACTTTTTCGATTCCACCTGTAACAAGTAAGACAGGGTTGTGGCTTTTCGTCAACTAGTTACATCAATCAATTTATTAAGCAACAGGACAAGAAGCAACAAGTCACTAGATCAATAATCTAGGTTCGGAAGTTGGAATACCTTACCTCAGGAGGGCGATGTCAACTGTTAAGTCTATGAACTTCTGGGATCTTTTTAGTTTCATCATAAGCAATAACGATTGTTTCAATTCTTGATCAACGTGCTTTACTTTTTCCATATACTAAATAGTAACAACATTTTAGATGATGGTTAAGTCCGTATATGAAATCTTGACCAACTTGTTTTACCTTTTCCATGTAGTTTAACAACATTTCAGATGACAGTTTAGTTTCTATACAAAATTTCAAAGTTAGCAAATCAGAGTACCTGCAATGACTTGAATAAATAAGTAATAAAGCTCTAGGATCTTTGTTCTCTTATGTTCGATAAAGAATTTAACGTTCTGTAGAAAGCACACGCATGCCGAGGTGACATTTACTTATTTGTGGTCTCTGGTGGTTTGTGTCCTCCGGGGAAAGTATTGGTGCTTTCAGCAAATCCATCAGTTTCTGTGCCCACAGAAAGACCACTATCAGATAGCATATCACTTAGGCTATCGTCGTTATCTGCGTTGCTGAACACAAAGAAATCAGCATCTGTACAAACTTTCTGGCTTAAAATCCGTCTAGCAGTCTCAGACTGAGACTATTGGAAGGGATACTTTTGGTGTCTAAATTCTAATCACTGTAGTTGTTGAAACTAGCTAAATAATCTCGATCACTACTCTTTGAGCAGTTCCTTAACAGATAATGCACTTTCTCAGTAATTTTGAGTCTCACCAATCGGAGAATTTCAAGCTAGATTCTAAGTCCTGCGAAATTAATGTTTGCTTGGAGATAAAGAGCCTTTTCCCCGCGTTCAAGTTCCTCAAGTAATCTGAAATCCTTTCATTGAAGCAAAAGATCGTCCGACAGCAATGGCTTCCGTACTTACGCCTTGTTGCTAACTCCCAGAAGTTGCGACAGACACTTCTTGAAGCTGTCTTCTGTGTTTCCATTATGAGGTAGAATTTGCAAGCTGGAGCAAAGAACCAACACTTCATATGGATCCAAATACATAAGAGCCTCCAGAGCTCTATCATAGTCCTCTAATAGCTTGGAAATGGCTGCCTGATTTAAACAGAAAGGATTGAACTTCCTTCCGATTTTAATGACATTGACGGATGAGCTGCAACTGGGGACTGGAACAGTTCCTTTGTACGCTTTGTAGATGTAGCTTATGAAGTCCTTGTAGTCCTGGCTCAACAGCTGAAGCTATCATCCCAAGCGGCTGAAAGTGAATGTTCGAAATAGTGTCATCAGACGGCGTCGAGTATAGTTCAAATTCGAGATGAGCGAATATGAATTCGCTTGTGCGATTTACACCGCTGGTGTACCGATTTCCACTGCCAGTATGTCGATTTCTATGCCTCCACTGTACTGATTTCCACCGCCACTGTATCTATTTCCACTGCCGCTATACTGATCTCCACCGCTACTATACCAATTTCCACCGCCAACCATTTGAACTTTGTTGCACTTCTCACCCGCAAGCAAAAATTTCAGATTGTAAAAATTTCAGATTGTTCGCACAAACAAGTTTCTGTTGGATGGAGCAGAGAATTAAGTTGTTTGTTTGGGCAGGTAGGATCAAATTTTTAGGAATTGCATCCAGTTTAAGAGCTAGGGTATGTGAAAGGAGATATCCAGAGAATTAATTTGTTTGTTGCCGCGCTGTTTTTTGGGAAAAATTTTAGTTGCCGCCTTTTGGTAT
>Php00a00001.00011	CDD_uid:29020	domain description:"MEF2 (myocyte enhancer factor 2)-like/Type II subfamily of MADS ( MCM1, Agamous, Deficiens, and SRF (serum response factor) box family of eukaryotic transcriptional regulators"	go_terms:GO:0006606,GO:0009725,GO:0030528,GO:0005488,GO:0043231	functional description(function): "transcription regulator activity, binding"	[organism=Physalis peruviana]
ATAAAATTACAACTAGAATAAATTTGATAATAATATGAATATCATGCCACGTATGTATTTACATACAACACCAACCATAAATATTATATTGATAGAGAATCAAGACTAGTGTCAACAGCACTTCCCTTCCTAACATTAACATCTACAGGCCTAACTGTGCCTGATCGGCTATTAGCAAAATATTTTACAGCATCATTTGCATCCACATATTCAACTACATCAGAATTAGTACCAAAAGGTTGTTCAGTTAGCTATCCGCAAAAACCAATTGATCGAGTCCATTTCGTTCCCTTTTTCACAAGCTGTCAGTCTCAACAAAACAAGCATTTGAGCCCAGATTGATCACACTATCTTAGAGACTTCCAATGCTATTTGTTCCTTCAGACTTGAACCACTTAAGCCTCTAGTCATTTTGTTTTCTTCTGCATTAAAGAGTTCTTCATAATACCTCTTCCAGTGTGATGGTTTTCTTATCCTCTTGATTACCTCCAGGCTTTCGTTGTTGCCTCTTAGAAGCTGCAGAATCTGACTTATCCGTGGACATTTAATTGATGATTGTTGCACACACAAAGAAGCTGCTAAGACCATGAGGTTCATCTGTAGTAAGTTGTAGTCATCAGCAAGTGAAGGATCAACGAGTTCTCTAATCCTGTTCTTCTTCAGCAGGGGTTTAGCCTGTTTCTCCAAGGAGTAAAGATCGCCTGACTACAGACAAAGCTTGTTCTTGAAAAGAGGTATTTTCCTCAAAAGTTGATAGATTGGTTGTGGTTGCCACAGTTGGGTGGTCGGGTAACTGATGTTTTCTCATTCTTGCTACATTTGCTCGTTGTCGAGCTAAAGACGTTTCCTTTTTGTCAGGCGACATCATTCGGTGGAGAGGCCACATAAAGCAACAACAACAGCCGCCACCTCTTAGGAAGCCATTTTTGGAAGGAGATTTATAATCAGGCAGAGAAGACTCCAGGCCATGTATCCTCATTTGGAGTACCCATCACTCGACTATTTGATCTGAATGGGATGCACATTTGGGGATTCGGCGATAAAGATCGGACAACAATCTCATTTTCCTCCTCATATTCGAAAAAATTTATGTTCATTCGCTCTGCGAGAGCTCTGATGCCGACAAATGAATGGGGATTGAAACTGTCTGTGCCATGTCAGGCGCACCTATCAGAATCGGAACAGACCAATTACCAGATCCACCTAACCAAGAATTTGATCATCGGGTGGTGCTCGAGCTATTCTCCGAGTTTCATCAGCTTTAGCTGCTTTCTCTTGAATTAGTCCTAACCGCCCCCGACTTCCAGAATTAGAAGAGTTGAGGATGGCGCTGCTTTTGCCGGGTAATGGCTACACAATTTAGTCTCAGTGAGTTCAAAAATGTAAAGAATTAAGAAGCTCAAAAGTATACACTAGTCTTTGACAATATATGGGAGTACTATTTACATTGATTTACTATTTATAAAAACAAGCAGATGCATACCTCATGCCGTGATCAATCCAAAAACTTAAAGACGTCTCCGGCAAGATTTACCATGAAATGACTAAAATGAATAAGGTGGAATTCATACGGGCAACCCAACTTGTTAGGGACTAATTCCTAGTAGATATTGCATGTATTTACAATTTACAATACAAAGACCAATTTAAGGTTGTATGCTATTAGCACCACAGTAGAACTAACCTGTTCTAGATGCTTTATACATTGAACAGATTTAGGATCATTTGGATTGAGATCATCTACTTTCATCGTACATAAAGCACCAGTTTCACTACAAGAGGAGAAAAGCAAATGCTACTTTGTCACTCAAAGTAGGAAATACCAAAAAAACTAACTTTAGTACATTACCGTTTAGCAGCTTCATTTAAGCTTCTATAAGTAACTTCTCCTTTTGCCATTGACCTTTCATAGATGGTATATCTATTTATTAACATAGTAATGCAGCTAATTGTGGCTGTTTCGAACTCCGGGTGAAGGGAGTAGAGGGTGTGCATTATTGCATTCAGGCCAACTCGGGGTGAAGGGAGTAGAGGGTGTGCATTATTGCATTGAGGCCAATCCACAGGACTTTCCGGGAGCGATTTGTGATGTGAATGCACAGCACCATTTTGGTGATTCCAAGGTCTGTTTACTGAATTTCATCGAGTTGGTCTACTGAGGGAAATGACCAGTGCTTTGTGTAATCTTCTGGTCAGAAGGTGATTATCACAGCAATAAGTCCTTTTGTGGGGAGAATTACATCAAGAAAAAATTCAAAAAAAAACTCACTTTCAAAACTTCTCCTTCCTCCTAATTCAAGAAAATACATCAATATATAATTATCTTAAATAGTGGTGTTTACCTTCTTTCTGTTGCAGGTGCTGTTTCTCATTTGATTTATTTTCTCTCTTAAGAGTTTTGTTTGAACACAACAACAAACAATGCTCTGTTTCAACAAAACTCCATGTACACAATGAAATAAAAATAAAAAATTACCTTTACAAGTCGTGTTGAAAAGAGAGCTTGCAAATTGAACTACAAATTCCAACAAAGCTCAGCGTAGATCTGAAATAATGGAGGGCTGAACGGAAAATATGGATTAAAACCGTCTAAGCTAAACGGAAAGTGCATACTGTGACCGGAAGCGAAGTCGGAGAAAATCTAGGTACAAAGATGAGATCTGATGCGATCTGCAAGAAAATCCAGGATCCCCAGAAACAAACTAGAGCTGGCAAATTCATAGAGCTTTCCTCTTGGAGAGAAAATAACCAATCCAACCTCAGCATCACATAGAACTGAAAGTTCAAAAGCTTTCTTGAGCAGCCCATTTCTGCGCTTAGAGAAGGTGACTTGCCTACTTGTGGCGTTCTCTATACGCCTCATCTGAGTCTTCCCTCTCACCATCTCCTTAGATCAACCCCCTTTTTTTAACACACAAAAAATCGACAATAGATTCTTCTGCCGCTCTTCCATTCGAGATATCCGACTGATCGACCGTGAAAGTTTTTGGAAAAATATTTTAGTTGCCTCGCTTTTTTTGGGAAAAAATTTTAGTTGCCGCCTTTTGGTATC
>Php00a00001.00012	CDD_uid:29020	domain description:"MEF2 (myocyte enhancer factor 2)-like/Type II subfamily of MADS ( MCM1, Agamous, Deficiens, and SRF (serum response factor) box family of eukaryotic transcriptional regulators"	go_terms:GO:0006606,GO:0009725,GO:0030528,GO:0005488,GO:0043231	functional description(function): "transcription regulator activity, binding"	[organism=Physalis peruviana]
ATAAAATTACAACTAGAATAAATTTGATAATAATATGAATATCATGCCACGTATGTATTTACATACAACACCAACCATAAATATTATATTGATAGAGAATCAAGACTAGTGTCAACAGCACTTCCCTTCCTAACATTAACATCTACAGGCCTAACTGTGCCTGATCGGCTATTAGCAAAATATTTTACAGCATCATTTGCATCCACATATTCAACTACATCAGAATTAGTACCAAAAGGTTGTTCAGTTAGCTATCCGCAAAAACCAATTGATCGAGTCCATTTCGTTCCCTTTTTCACAAGCTGTCAGTCTCAACAAAACAAGCATTTGAGCCCAGATTGATCACACTATCTTAGAGACTTCCAATGCTATTTGTTCCTTCAGACTTGAACCACTTAAGCCTCTAGTCATTTTGTTTTCTTCTGCATTAAAGAGTTCTTCATAATACCTCTTCCAGTGTGATGGTTTTCTTATCCTCTTGATTACCTCCAGGCTTTCGTTGTTGCCTCTTAGAAGCTGCAGAATCTGACTTATCCGTGGACATTTAATTGATGATTGTTGCACACACAAAGAAGCTGCTAAGACCATGAGGTTCATCTGTAGTAAGTTGTAGTCATCAGCAAGTGAAGGATCAACGAGTTCTCTAATCCTGTTCTTCTTCAGCAGGGGTTTAGCCTGTTTCTCCAAGGAGTAAAGATCGCCTGACTACAGACAAAGCTTGTTCTTGAAAAGAGGTATTTTCCTCAAAAGTTGATAGATTGGTTGTGGTTGCCACAGTTGGGTGGTCGGGTAACTGATGTTTTCTCATTCTTGCTACATTTGCTCGTTGTCGAGCTAAAGACGTTTCCTTTTTGTCAGGCGACATCATTCGGTGGAGAGGCCACATAAAGCAACAACAACAGCCGCCACCTCTTAGGAAGCCATTTTTGGAAGGAGATTTATAATCAGGCAGAGAAGACTCCAGGCCATGTATCCTCATTTGGAGTACCCATCACTCGACTATTTGATCTGAATGGGATGCACATTTGGGGATTCGGCGATAAAGATCGGACAACAATCTCATTTTCCTCCTCATATTCGAAAAAATTTATGTTCATTCGCTCTGCGAGAGCTCTGATGCCGACAAATGAATGGGGATTGAAACTGTCTGTGCCATGTCAGGCGCACCTATCAGAATCGGAACAGACCAATTACCAGATCCACCTAACCAAGAATTTGATCATCGGGTGGTGCTCGAGCTATTCTCCGAGTTTCATCAGCTTTAGCTGCTTTCTCTTGAATTAGTCCTAACCGCCCCCGACTTCCAGAATTAGAAGAGTTGAGGATGGCGCTGCTTTTGCCGGGTAATGGCTACACAATTTAGTCTCAGTGAGTTCAAAAATGTAAAGAATTAAGAAGCTCAAAAGTATACACTAGTCTTTGACAATATATGGGAGTACTATTTACATTGATTTACTATTTATAAAAACAAGCAGATGCATACCTCATGCCGTGATCAATCCAAAAACTTAAAGACGTCTCCGGCAAGATTTACCATGAAATGACTAAAATGAATAAGGTGGAATTCATACGGGCAACCCAACTTGTTAGGGACTAATTCCTAGTAGATATTGCATGTATTTACAATTTACAATACAAAGACCAATTTAAGGTTGTATGCTATTAGCACCACAGTAGAACTAACCTGTTCTAGATGCTTTATACATTGAACAGATTTAGGATCATTTGGATTGAGATCATCTACTTTCATCGTACATAAAGCACCAGTTTCACTACAAGAGGAGAAAAGCAAATGCTACTTTGTCACTCAAAGTAGGAAATACCAAAAAAACTAACTTTAGTACATTACCGTTTAGCAGCTTCATTTAAGCTTCTATAAGTAACTTCTCCTTTTGCCATTGACCTTTCATAGATGGTATATCTATTTATTAACATAGTAATGCAGCTAATTGTGGCTGTTTCGAACTCCGGGTGAAGGGAGTAGAGGGTGTGCATTATTGCATTCAGGCCAACTCGGGGTGAAGGGAGTAGAGGGTGTGCATTATTGCATTGAGGCCAATCCACAGGACTTTCCGGGAGCGATTTGTGATGTGAATGCACAGCACCATTTTGGTGATTCCAAGGTCTGTTTACTGAATTTCATCGAGTTGGTCTACTGAGGGAAATGACCAGTGCTTTGTGTAATCTTCTGGTCAGAAGGTGATTATCACAGCAATAAGTCCTTTTGTGGGGAGAATTACATCAAGAAAAAATTCAAAAAAAAACTCACTTTCAAAACTTCTCCTTCCTCCTAATTCAAGAAAATACATCAATATATAATTATCTTAAATAGTGGTGTTTACCTTCTTTCTGTTGCAGGTGCTGTTTCTCATTTGATTTATTTTCTCTCTTAAGAGTTTTGTTTGAACACAACAACAAACAATGCTCTGTTTCAACAAAACTCCATGTACACAATGAAATAAAAATAAAAAATTACCTTTACAAGTCGTGTTGAAAAGAGAGCTTGCAAATTGAACTACAAATTCCAACAAAGCTCAGCGTAGATCTGAAATAATGGAGGGCTGAACGGAAAATATGGATTAAAACCGTCTAAGCTAAACGGAAAGTGCATACTGTGACCGGAAGCGAAGTCGGAGAAAATCTAGGTACAAAGATGAGATCTGATGCGATCTGCAAGAAAATCCAGGATCCCCAGAAACAAACTAGAGCTGGCAAATTCATAGAGCTTTCCTCTTGGAGAGAAAATAACCAATCCAACCTCAGCATCACATAGAACTGAAAGTTCAAAAGCTTTCTTGAGCAGCCCATTTCTGCGCTTAGAGAAGGTGACTTGCCTACTTGTGGCGTTCTCTATACGCCTCATCTGAGTCTTCCCTCTCACCATCTCCTTAGATCAACCCCCTTTTTTTAACACACAAAAAATCGACAAAAGATTATGATGAACCAATCACCTTGAAATTAAAATCCTGGGGGAAGGGGAATATGGTTCAAAGAACAAATTCCATACAATATAATATATAATCAAGAAATCAATTAAGGATGTTATTGCAAGTTTAAGGAAGAGAGAAGAA
>Php00a00001.00013	CDD_uid:29020	domain description:"MEF2 (myocyte enhancer factor 2)-like/Type II subfamily of MADS ( MCM1, Agamous, Deficiens, and SRF (serum response factor) box family of eukaryotic transcriptional regulators"	go_terms:GO:0006606,GO:0009725,GO:0030528,GO:0005488,GO:0043231	functional description(function): "transcription regulator activity, binding"	[organism=Physalis peruviana]
ATAAAATTACAACTAGAATAAATTTGATAATAATATGAATATCATGCCACGTATGTATTTACATACAACACCAACCATAAATATTATATTGATAGAGAATCAAGACTAGTGTCAACAGCACTTCCCTTCCTAACATTAACATCTACAGGCCTAACTGTGCCTGATCGGCTATTAGCAAAATATTTTACAGCATCATTTGCATCCACATATTCAACTACATCAGAATTAGTACCAAAAGGTTGTTCAGTTAGCTATCCGCAAAAACCAATTGATCGAGTCCATTTCGTTCCCTTTTTCACAAGCTGTCAGTCTCAACAAAACAAGCATTTGAGCCCAGATTGATCACACTATCTTAGAGACTTCCAATGCTATTTGTTCCTTCAGACTTGAACCACTTAAGCCTCTAGTCATTTTGTTTTCTTCTGCATTAAAGAGTTCTTCATAATACCTCTTCCAGTGTGATGGTTTTCTTATCCTCTTGATTACCTCCAGGCTTTCGTTGTTGCCTCTTAGAAGCTGCAGAATCTGACTTATCCGTGGACATTTAATTGATGATTGTTGCACACACAAAGAAGCTGCTAAGACCATGAGGTTCATCTGTAGTAAGTTGTAGTCATCAGCAAGTGAAGGATCAACGAGTTCTCTAATCCTGTTCTTCTTCAGCAGGGGTTTAGCCTGTTTCTCCAAGGAGTAAAGATCGCCTGACTACAGACAAAGCTTGTTCTTGAAAAGAGGTATTTTCCTCAAAAGTTGATAGATTGGTTGTGGTTGCCACAGTTGGGTGGTCGGGTAACTGATGTTTTCTCATTCTTGCTACATTTGCTCGTTGTCGAGCTAAAGACGTTTCCTTTTTGTCAGGCGACATCATTCGGTGGAGAGGCCACATAAAGCAACAACAACAGCCGCCACCTCTTAGGAAGCCATTTTTGGAAGGAGATTTATAATCAGGCAGAGAAGACTCCAGGCCATGTATCCTCATTTGGAGTACCCATCACTCGACTATTTGATCTGAATGGGATGCACATTTGGGGATTCGGCGATAAAGATCGGACAACAATCTCATTTTCCTCCTCATATTCGAAAAAATTTATGTTCATTCGCTCTGCGAGAGCTCTGATGCCGACAAATGAATGGGGATTGAAACTGTCTGTGCCATGTCAGGCGCACCTATCAGAATCGGAACAGACCAATTACCAGATCCACCTAACCAAGAATTTGATCATCGGGTGGTGCTCGAGCTATTCTCCGAGTTTCATCAGCTTTAGCTGCTTTCTCTTGAATTAGTCCTAACCGCCCCCGACTTCCAGAATTAGAAGAGTTGAGGATGGCGCTGCTTTTGCCGGGTAATGGCTACACAATTTAGTCTCAGTGAGTTCAAAAATGTAAAGAATTAAGAAGCTCAAAAGTATACACTAGTCTTTGACAATATATGGGAGTACTATTTACATTGATTTACTATTTATAAAAACAAGCAGATGCATACCTCATGCCGTGATCAATCCAAAAACTTAAAGACGTCTCCGGCAAGATTTACCATGAAATGACTAAAATGAATAAGGTGGAATTCATACGGGCAACCCAACTTGTTAGGGACTAATTCCTAGTAGATATTGCATGTATTTACAATTTACAATACAAAGACCAATTTAAGGTTGTATGCTATTAGCACCACAGTAGAACTAACCTGTTCTAGATGCTTTATACATTGAACAGATTTAGGATCATTTGGATTGAGATCATCTACTTTCATCGTACATAAAGCACCAGTTTCACTACAAGAGGAGAAAAGCAAATGCTACTTTGTCACTCAAAGTAGGAAATACCAAAAAAACTAACTTTAGTACATTACCGTTTAGCAGCTTCATTTAAGCTTCTATAAGTAACTTCTCCTTTTGCCATTGACCTTTCATAGATGGTATATCTATTTATTAACATAGTAATGCAGCTAATTGTGGCTGTTTCGAACTCCGGGTGAAGGGAGTAGAGGGTGTGCATTATTGCATTCAGGCCAACTCGGGGTGAAGGGAGTAGAGGGTGTGCATTATTGCATTGAGGCCAATCCACAGGACTTTCCGGGAGCGATTTGTGATGTGAATGCACAGCACCATTTTGGTGATTCCAAGGTCTGTTTACTGAATTTCATCGAGTTGGTCTACTGAGGGAAATGACCAGTGCTTTGTGTAATCTTCTGGTCAGAAGGTGATTATCACAGCAATAAGTCCTTTTGTGGGGAGAATTACATCAAGAAAAAATTCAAAAAAAAACTCACTTTCAAAACTTCTCCTTCCTCCTAATTCAAGAAAATACATCAATATATAATTATCTTAAATAGTGGTGTTTACCTTCTTTCTGTTGCAGGTGCTGTTTCTCATTTGATTTATTTTCTCTCTTAAGAGTTTTGTTTGAACACAACAACAAACAATGCTCTGTTTCAACAAAACTCCATGTACACAATGAAATAAAAATAAAAAATTACCTTTACAAGTCGTGTTGAAAAGAGAGCTTGCAAATTGAACTACAAATTCCAACAAAGCTCAGCGTAGATCTGAAATAATGGAGGGCTGAACGGAAAATATGGATTAAAACCGTCTAAGCTAAACGGAAAGTGCATACTGTGACCGGAAGCGAAGTCGGAGAAAATCTAGGTACAAAGATGAGATCTGATGCGATCTGCAAGAAAATCCAGGATCCCCAGAAACAAACTAGAGCTGGCAAATTCATAGAGCTTTCCTCTTGGAGAGAAAATAACCAATCCAACCTCAGCATCACATAGAACTGAAAGTTCAAAAGCTTTCTTGAGCAGCCCATTTCTGCGCTTAGAGAAGGTGACTTGCCTACTTGTGGCGTTCTCTATACGCCTCATCTGAGTCTTCCCTCTCACCATCTCCTTAGATCAACCCCCTTCTGCCGCTCTTCCATTCGAGATATCCGACTGATCGACCGTGAAAGTTTTTGGAAAAATATTTTAGTTGCCTCGCTTTTTTTGGGAAAAATTTTAGTTGCCGCCTTTTGGTAT
>Php00a00001.00014	CDD_uid:29020	domain description:"MEF2 (myocyte enhancer factor 2)-like/Type II subfamily of MADS ( MCM1, Agamous, Deficiens, and SRF (serum response factor) box family of eukaryotic transcriptional regulators"	go_terms:GO:0006606,GO:0009725,GO:0030528,GO:0005488,GO:0043231	functional description(function): "transcription regulator activity, binding"	[organism=Physalis peruviana]
ATAAAATTACAACTAGAATAAATTTGATAATAATATGAATATCATGCCACGTATGTATTTACATACAACACCAACCATAAATATTATATTGATAGAGAATCAAGACTAGTGTCAACAGCACTTCCCTTCCTAACATTAACATCTACAGGCCTAACTGTGCCTGATCGGCTATTAGCAAAATATTTTACAGCATCATTTGCATCCACATATTCAACTACATCAGAATTAGTACCAAAAGGTTGTTCAGTTAGCTATCCGCAAAAACCAATTGATCGAGTCCATTTCGTTCCCTTTTTCACAAGCTGTCAGTCTCAACAAAACAAGCATTTGAGCCCAGATTGATCACACTATCTTAGAGACTTCCAATGCTATTTGTTCCTTCAGACTTGAACCACTTAAGCCTCTAGTCATTTTGTTTTCTTCTGCATTAAAGAGTTCTTCATAATACCTCTTCCAGTGTGATGGTTTTCTTATCCTCTTGATTACCTCCAGGCTTTCGTTGTTGCCTCTTAGAAGCTGCAGAATCTGACTTATCCGTGGACATTTAATTGATGATTGTTGCACACACAAAGAAGCTGCTAAGACCATGAGGTTCATCTGTAGTAAGTTGTAGTCATCAGCAAGTGAAGGATCAACGAGTTCTCTAATCCTGTTCTTCTTCAGCAGGGGTTTAGCCTGTTTCTCCAAGGAGTAAAGATCGCCTGACTACAGACAAAGCTTGTTCTTGAAAAGAGGTATTTTCCTCAAAAGTTGATAGATTGGTTGTGGTTGCCACAGTTGGGTGGTCGGGTAACTGATGTTTTCTCATTCTTGCTACATTTGCTCGTTGTCGAGCTAAAGACGTTTCCTTTTTGTCAGGCGACATCATTCGGTGGAGAGGCCACATAAAGCAACAACAACAGCCGCCACCTCTTAGGAAGCCATTTTTGGAAGGAGATTTATAATCAGGCAGAGAAGACTCCAGGCCATGTATCCTCATTTGGAGTACCCATCACTCGACTATTTGATCTGAATGGGATGCACATTTGGGGATTCGGCGATAAAGATCGGACAACAATCTCATTTTCCTCCTCATATTCGAAAAAATTTATGTTCATTCGCTCTGCGAGAGCTCTGATGCCGACAAATGAATGGGGATTGAAACTGTCTGTGCCATGTCAGGCGCACCTATCAGAATCGGAACAGACCAATTACCAGATCCACCTAACCAAGAATTTGATCATCGGGTGGTGCTCGAGCTATTCTCCGAGTTTCATCAGCTTTAGCTGCTTTCTCTTGAATTAGTCCTAACCGCCCCCGACTTCCAGAATTAGAAGAGTTGAGGATGGCGCTGCTTTTGCCGGGTAATGGCTACACAATTTAGTCTCAGTGAGTTCAAAAATGTAAAGAATTAAGAAGCTCAAAAGTATACACTAGTCTTTGACAATATATGGGAGTACTATTTACATTGATTTACTATTTATAAAAACAAGCAGATGCATACCTCATGCCGTGATCAATCCAAAAACTTAAAGACGTCTCCGGCAAGATTTACCATGAAATGACTAAAATGAATAAGGTGGAATTCATACGGGCAACCCAACTTGTTAGGGACTAATTCCTAGTAGATATTGCATGTATTTACAATTTACAATACAAAGACCAATTTAAGGTTGTATGCTATTAGCACCACAGTAGAACTAACCTGTTCTAGATGCTTTATACATTGAACAGATTTAGGATCATTTGGATTGAGATCATCTACTTTCATCGTACATAAAGCACCAGTTTCACTACAAGAGGAGAAAAGCAAATGCTACTTTGTCACTCAAAGTAGGAAATACCAAAAAAACTAACTTTAGTACATTACCGTTTAGCAGCTTCATTTAAGCTTCTATAAGTAACTTCTCCTTTTGCCATTGACCTTTCATAGATGGTATATCTATTTATTAACATAGTAATGCAGCTAATTGTGGCTGTTTCGAACTCCGGGTGAAGGGAGTAGAGGGTGTGCATTATTGCATTCAGGCCAACTCGGGGTGAAGGGAGTAGAGGGTGTGCATTATTGCATTGAGGCCAATCCACAGGACTTTCCGGGAGCGATTTGTGATGTGAATGCACAGCACCATTTTGGTGATTCCAAGGTCTGTTTACTGAATTTCATCGAGTTGGTCTACTGAGGGAAATGACCAGTGCTTTGTGTAATCTTCTGGTCAGAAGGTGATTATCACAGCAATAAGTCCTTTTGTGGGGAGAATTACATCAAGAAAAAATTCAAAAAAAAACTCACTTTCAAAACTTCTCCTTCCTCCTAATTCAAGAAAATACATCAATATATAATTATCTTAAATAGTGGTGTTTACCTTCTTTCTGTTGCAGGTGCTGTTTCTCATTTGATTTATTTTCTCTCTTAAGAGTTTTGTTTGAACACAACAACAAACAATGCTCTGTTTCAACAAAACTCCATGTACACAATGAAATAAAAATAAAAAATTACCTTTACAAGTCGTGTTGAAAAGAGAGCTTGCAAATTGAACTACAAATTCCAACAAAGCTCAGCGTAGATCTGAAATAATGGAGGGCTGAACGGAAAATATGGATTAAAACCGTCTAAGCTAAACGGAAAGTGCATACTGTGACCGGAAGCGAAGTCGGAGAAAATCTAGGTACAAAGATGAGATCTGATGCGATCTAGAGCTGGCAAATTCATAGAGCTTTCCTCTTGGAGAGAAAATAACCAATCCAACCTCAGCATCACATAGAACTGAAAGTTCAAAAGCTTTCTTGAGCAGCCCATTTCTGCGCTTAGAGAAGGTGACTTGCCTACTTGTGGCGTTCTCTATACGCCTCATCTGAGTCTTCCCTCTCACCATCTCCTTAGATCAACCCCCTTTTTTTAACACACAAAAAATCGACAATAGATTCTTCTGCCGCTCTTCCATTCGAGATATCCGACTGATCGACCGTGAAAGTTTTTGGAAAAATATTTTAGTTGCCTCGCTTTTTTTGGGAAAAAATTTTAGTTGCCGCCTTTTGGTATC
>Php00a00001.00015	CDD_uid:29020	domain description:"MEF2 (myocyte enhancer factor 2)-like/Type II subfamily of MADS ( MCM1, Agamous, Deficiens, and SRF (serum response factor) box family of eukaryotic transcriptional regulators"	go_terms:GO:0006606,GO:0009725,GO:0030528,GO:0005488,GO:0043231	functional description(function): "transcription regulator activity, binding"	[organism=Physalis peruviana]
ATAAAATTACAACTAGAATAAATTTGATAATAATATGAATATCATGCCACGTATGTATTTACATACAACACCAACCATAAATATTATATTGATAGAGAATCAAGACTAGTGTCAACAGCACTTCCCTTCCTAACATTAACATCTACAGGCCTAACTGTGCCTGATCGGCTATTAGCAAAATATTTTACAGCATCATTTGCATCCACATATTCAACTACATCAGAATTAGTACCAAAAGGTTGTTCAGTTAGCTATCCGCAAAAACCAATTGATCGAGTCCATTTCGTTCCCTTTTTCACAAGCTGTCAGTCTCAACAAAACAAGCATTTGAGCCCAGATTGATCACACTATCTTAGAGACTTCCAATGCTATTTGTTCCTTCAGACTTGAACCACTTAAGCCTCTAGTCATTTTGTTTTCTTCTGCATTAAAGAGTTCTTCATAATACCTCTTCCAGTGTGATGGTTTTCTTATCCTCTTGATTACCTCCAGGCTTTCGTTGTTGCCTCTTAGAAGCTGCAGAATCTGACTTATCCGTGGACATTTAATTGATGATTGTTGCACACACAAAGAAGCTGCTAAGACCATGAGGTTCATCTGTAGTAAGTTGTAGTCATCAGCAAGTGAAGGATCAACGAGTTCTCTAATCCTGTTCTTCTTCAGCAGGGGTTTAGCCTGTTTCTCCAAGGAGTAAAGATCGCCTGACTACAGACAAAGCTTGTTCTTGAAAAGAGGTATTTTCCTCAAAAGTTGATAGATTGGTTGTGGTTGCCACAGTTGGGTGGTCGGGTAACTGATGTTTTCTCATTCTTGCTACATTTGCTCGTTGTCGAGCTAAAGACGTTTCCTTTTTGTCAGGCGACATCATTCGGTGGAGAGGCCACATAAAGCAACAACAACAGCCGCCACCTCTTAGGAAGCCATTTTTGGAAGGAGATTTATAATCAGGCAGAGAAGACTCCAGGCCATGTATCCTCATTTGGAGTACCCATCACTCGACTATTTGATCTGAATGGGATGCACATTTGGGGATTCGGCGATAAAGATCGGACAACAATCTCATTTTCCTCCTCATATTCGAAAAAATTTATGTTCATTCGCTCTGCGAGAGCTCTGATGCCGACAAATGAATGGGGATTGAAACTGTCTGTGCCATGTCAGGCGCACCTATCAGAATCGGAACAGACCAATTACCAGATCCACCTAACCAAGAATTTGATCATCGGGTGGTGCTCGAGCTATTCTCCGAGTTTCATCAGCTTTAGCTGCTTTCTCTTGAATTAGTCCTAACCGCCCCCGACTTCCAGAATTAGAAGAGTTGAGGATGGCGCTGCTTTTGCCGGGTAATGGCTACACAATTTAGTCTCAGTGAGTTCAAAAATGTAAAGAATTAAGAAGCTCAAAAGTATACACTAGTCTTTGACAATATATGGGAGTACTATTTACATTGATTTACTATTTATAAAAACAAGCAGATGCATACCTCATGCCGTGATCAATCCAAAAACTTAAAGACGTCTCCGGCAAGATTTACCATGAAATGACTAAAATGAATAAGGTGGAATTCATACGGGCAACCCAACTTGTTAGGGACTAATTCCTAGTAGATATTGCATGTATTTACAATTTACAATACAAAGACCAATTTAAGGTTGTATGCTATTAGCACCACAGTAGAACTAACCTGTTCTAGATGCTTTATACATTGAACAGATTTAGGATCATTTGGATTGAGATCATCTACTTTCATCGTACATAAAGCACCAGTTTCACTACAAGAGGAGAAAAGCAAATGCTACTTTGTCACTCAAAGTAGGAAATACCAAAAAAACTAACTTTAGTACATTACCGTTTAGCAGCTTCATTTAAGCTTCTATAAGTAACTTCTCCTTTTGCCATTGACCTTTCATAGATGGTATATCTATTTATTAACATAGTAATGCAGCTAATTGTGGCTGTTTCGAACTCCGGGTGAAGGGAGTAGAGGGTGTGCATTATTGCATTCAGGCCAACTCGGGGTGAAGGGAGTAGAGGGTGTGCATTATTGCATTGAGGCCAATCCACAGGACTTTCCGGGAGCGATTTGTGATGTGAATGCACAGCACCATTTTGGTGATTCCAAGGTCTGTTTACTGAATTTCATCGAGTTGGTCTACTGAGGGAAATGACCAGTGCTTTGTGTAATCTTCTGGTCAGAAGGTGATTATCACAGCAATAAGTCCTTTTGTGGGGAGAATTACATCAAGAAAAAATTCAAAAAAAAACTCACTTTCAAAACTTCTCCTTCCTCCTAATTCAAGAAAATACATCAATATATAATTATCTTAAATAGTGGTGTTTACCTTCTTTCTGTTGCAGGTGCTGTTTCTCATTTGATTTATTTTCTCTCTTAAGAGTTTTGTTTGAACACAACAACAAACAATGCTCTGTTTCAACAAAACTCCATGTACACAATGAAATAAAAATAAAAAATTACCTTTACAAGTCGTGTTGAAAAGAGAGCTTGCAAATTGAACTACAAATTCCAACAAAGCTCAGCGTAGATCTGAAATAATGGAGGGCTGAACGGAAAATATGGATTAAAACCGTCTAAGCTAAACGGAAAGTGCATACTGTGACCGGAAGCGAAGTCGGAGAAAATCTAGGTACAAAGATGAGATCTGATGCGATCTGCAAGAAAATCCAGGATCCCCAGAAACAAACTAGAGCTGGCAAATTCATAGAGCTTTCCTCTTGGAGAGAAAATAACCAATCCAACCTCAGCATCACATAGAACTGAAAGTTCAAAAGCTTTCTTGAGCAGCCCATTTCTGCGCTTAGAGAAGGTGACTTGCCTACTTGTGGCGTTCTCTATACGCCTCATCTGAGTCTTCCCTCTCACCATCTCCTTAGATCAACCCCCTTCTGCCGCTCTTCCATTCGAGGTACTGCTAACAAAGCTAACCCATTCGAGGTACTGCTTAAGACGGTGAAAGAAGAGCCGTGAAAGTTTTAGGGAAAGTATTTTAGTTGCCACCTTTTGGTAT
>Php00a00001.00016	go_terms:GO:0043231	functional description(component): "intracellular membrane-bounded organelle"	[organism=Physalis peruviana]
TCTACAATATTCCCATTCATAATTAACGATAATCCATTCATAAAATTACAACTAGAATAAATTTGATAATAATATGAATATCATGCCACAAAAACCCACGTCGAGTACAAGATCAGGACTATAAAGGTCAACACTGCTTCATGTTCCCAGCTACATTTACTTTTGTCCATTGTTTGATGAATAAAGTATGGCAAGTGCATATCTTGCTATCAATCCACCAAGAGAATGAGCTAAAATAGAATTATAGATATCTTCTTCAGGCTTTCTCTCTTCTTTACAACCAGCCTGACCTTCATATTTGCAAGAACATGTCGTGTAGAATCGTCATTCTCCACCAGCAGCACCTTAATGGAGGTAACATGAAGAAATCTTTCCTAACCGATTACTGTCTCTTGACTTTGTTCTTGTTGTTGTGACTCTGAACCTTTAGCTTGTAATGTCGTCACATCCCCACATTGTATATCACCATTAACCGTCTCAACATTGAACTCACAATCCTTAATTACACTTTTCCCCTCATGCACCAGTCTACTGCCAGTTACTTTGTCCTCGTCTGGCAATTCTTTGTCTCCATCACCCTCGATCGTTATTGAAACATTTGTTTTTAGATGATTTATAAACCAATCAACATCAAATATATCAGAGAAGCCACTTGAATTTTTCCAGAAAGACGTCTTGTCCAACTTTGGAACAACAAGAGTAGCATTTAAAATGCTAGCAGCAACAACAGCATCAGTTATCTTTGTGCCAAAAGGACCCTCAGGAAAGTTAATGCCAAGAAGATCCTTTCCTTGAAGCTCAGCTTCAAGCTCTTCACGCTCGTGACCAGTAGCAATTGGCATTACATCCTCCACTCTCATCAAGTTCAAAATTTTTAACAGCTTGATCATCACAACACTACAGTTTCTTCTTTTTTGTGTGGGTGATCCACTATGTTTTGTTTCCTTGACAAGGACTACTCTGGAAAGAGCAATTTGACGGGTAAGATTTTTCAGCTGAACCAGTATGTCTTCCATGGTGTACTCTCGCTGCCAATTTGCAAGCACAGCAAACTTTTTCGATTCCACCTCAGGAGGGCGATGTCAACTGTTAAGTCTATGAACTTCTGGGATCTTTTTAGTTTCATCATAAGCAATAACGATTGTTTCAATTCTTGATCAACGTGCTTTACTTTTTCCATATACTAAATAGTAACAACATTTTAGATGATGGTTAAGTCCGTATATGAAATCTTGACCAACTTGTTTTACCTTTTCCATGTAGTTTAACAACATTTCAGATGACAGTTTAGTTTCTATACAAAATTTCAAAGTTAGCAAATCAGAGTACCTGCAATGACTTGAATAAATAAGTAATAAAGCTCTAGGATCTTTGTTCTCTTATGTTCGATAAAGAATTTAACGTTCTGTAGAAAGCACACGCATGCCGAGGTGACATTTACTTATTTGTGGTCTCTGGTGGTTTGTGTCCTCCGGGGAAAGTATTGGTGCTTTCAGCAAATCCATCAGTTTCTGTGCCCACAGAAAGACCACTATCAGATAGCATATCACTTAGGCTATCGTCGTTATCTGCGTTGCTGAACACAAAGAAATCAGCATCTGTACAAACTTTCTGGCTTAAAATCCGTCTAGCAGTCTCAGACTGAGACTATTGGAAGGGATACTTTTGGTGTCTAAATTCTAATCACTGTAGTTGTTGAAACTAGCTAAATAATCTCGATCACTACTCTTTGAGCAGTTCCTTAACAGATAATGCACTTTCTCAGTAATTTTGAGTCTCACCAATCGGAGAATTTCAAGCTAGATTCTAAGTCCTGCGAAATTAATGTTTGCTTGGAGATAAAGAGCCTTTTCCCCGCGTTCAAGTTCCTCAAGTAATCTGAAATCCTTTCATTGAAGCAAAAGATCGTCCGACAGCAATGGCTTCCGTACTTACGCCTTGTTGCTAACTCCCAGAAGTTGCGACAGACACTTCTTGAAGCTGTCTTCTGTGTTTCCATTATGAGGTAGAATTTGCAAGCTGGAGCAAAGAACCAACACTTCATATGGATCCAAATACATAAGAGCCTCCAGAGCTCTATCATAGTCCTCTAATAGCTTGGAAATGGCTGCCTGATTTAAACAGAAAGGATTGAACTTCCTTCCGATTTTAATGACATTGACGGATGAGCTGCAACTGGGGACTGGAACAGTTCCTTTGTACGCTTTGTAGATGTAGCTTATGAAGTCCTTGTAGTCCTAAGTTGTGCGGACTCTTCACTTTTGATGCCGCATCCGTGTCAGATTCTTCAAAAATACACTAGTTTTTTGATGCCTGTGGTCAGGTGTTCTATTGAGGTGCTCCATATCAGGATCAATCAAACCCCTAGCAATATCTGGCTCAACAGCTGAAGCTATCATCCCAAGCGGCTGAAAGTGAATGTTCGAAATAGTATCATCAGACGGCGTCGAGTATAGTTCAAATTCGAGATGAGCGAATATGAATTCGCTTGTGCGATTTACACCGCTGGTGTACCGATTTCCACTGCCAGTATGTCGATTTCTATGCCTCCACTGTACTGATTTCCACCGCCACTGTACCTATTTCCACTGCCGCTATACTGATCTCCACCGCTACTATGCCAATTTCCACCGCCAACCATTTGAACTTTGTTGCACTTCTCACCCGCAAGCAAAAATTTCAGATTGTAAAAATTTCAGATTGTTCGCACAAACAAGTTTCTGTTGGATGGAGCAGAGAATTAAGTTGTTTGTTTGGGCAGGTAGGATCAAATTTTTAGGAATTGCATCGAGTTTAAGAGCTAGGGTATGTGAAAGGAGATATCCAGAGAATTAATTTGTTTGTTGCCGCGCTGTTTTTTGGGAAAAATTTTAGTTGCCGCCTTTTGGTAT
>Php00a00001.00017	CDD_uid:29020	domain description:"MEF2 (myocyte enhancer factor 2)-like/Type II subfamily of MADS ( MCM1, Agamous, Deficiens, and SRF (serum response factor) box family of eukaryotic transcriptional regulators"	go_terms:GO:0006606,GO:0009725,GO:0030528,GO:0005488,GO:0043231	functional description(function): "transcription regulator activity, binding"	[organism=Physalis peruviana]
ATAAAATTACAACTAGAATAAATTTGATAATAATATGAATATCATGCCACGTATGTATTTACATACAACACCAACCATAAATATTATATTGATAGAGAATCAAGACTAGTGTCAACAGCACTTCCCTTCCTAACATTAACATCTACAGGCCTAACTGTGCCTGATCGGCTATTAGCAAAATATTTTACAGCATCATTTGCATCCACATATTCAACTACATCAGAATTAGTACCAAAAGGTTGTTCAGTTAGCTATCCGCAAAAACCAATTGATCGAGTCCATTTCGTTCCCTTTTTCACAAGCTGTCAGTCTCAACAAAACAAGCATTTGAGCCCAGATTGATCACACTATCTTAGAGACTTCCAATGCTATTTGTTCCTTCAGACTTGAACCACTTAAGCCTCTAGTCATTTTGTTTTCTTCTGCATTAAAGAGTTCTTCATAATACCTCTTCCAGTGTGATGGTTTTCTTATCCTCTTGATTACCTCCAGGCTTTCGTTGTTGCCTCTTAGAAGCTGCAGAATCTGACTTATCCGTGGACATTTAATTGATGATTGTTGCACACACAAAGAAGCTGCTAAGACCATGAGGTTCATCTGTAGTAAGTTGTAGTCATCAGCAAGTGAAGGATCAACGAGTTCTCTAATCCTGTTCTTCTTCAGCAGGGGTTTAGCCTGTTTCTCCAAGGAGTAAAGATCGCCTGACTACAGACAAAGCTTGTTCTTGAAAAGAGGTATTTTCCTCAAAAGTTGATAGATTGGTTGTGGTTGCCACAGTTGGGTGGTCGGGTAACTGATGTTTTCTCATTCTTGCTACATTTGCTCGTTGTCGAGCTAAAGACGTTTCCTTTTTGTCAGGCGACATCATTCGGTGGAGAGGCCACATAAAGCAACAACAACAGCCGCCACCTCTTAGGAAGCCATTTTTGGAAGGAGATTTATAATCAGGCAGAGAAGACTCCAGGCCATGTATCCTCATTTGGAGTACCCATCACTCGACTATTTGATCTGAATGGGATGCACATTTGGGGATTCGGCGATAAAGATCGGACAACAATCTCATTTTCCTCCTCATATTCGAAAAAATTTATGTTCATTCGCTCTGCGAGAGCTCTGATGCCGACAAATGAATGGGGATTGAAACTGTCTGTGCCATGTCAGGCGCACCTATCAGAATCGGAACAGACCAATTACCAGATCCACCTAACCAAGAATTTGATCATCGGGTGGTGCTCGAGCTATTCTCCGAGTTTCATCAGCTTTAGCTGCTTTCTCTTGAATTAGTCCTAACCGCCCCCGACTTCCAGAATTAGAAGAGTTGAGGATGGCGCTGCTTTTGCCGGGTAATGGCTACACAATTTAGTCTCAGTGAGTTCAAAAATGTAAAGAATTAAGAAGCTCAAAAGTATACACTAGTCTTTGACAATATATGGGAGTACTATTTACATTGATTTACTATTTATAAAAACAAGCAGATGCATACCTCATGCCGTGATCAATCCAAAAACTTAAAGACGTCTCCGGCAAGATTTACCATGAAATGACTAAAATGAATAAGGTGGAATTCATACGGGCAACCCAACTTGTTAGGGACTAATTCCTAGTAGATATTGCATGTATTTACAATTTACAATACAAAGACCAATTTAAGGTTGTATGCTATTAGCACCACAGTAGAACTAACCTGTTCTAGATGCTTTATACATTGAACAGATTTAGGATCATTTGGATTGAGATCATCTACTTTCATCGTACATAAAGCACCAGTTTCACTACAAGAGGAGAAAAGCAAATGCTACTTTGTCACTCAAAGTAGGAAATACCAAAAAAACTAACTTTAGTACATTACCGTTTAGCAGCTTCATTTAAGCTTCTATAAGTAACTTCTCCTTTTGCCATTGACCTTTCATAGATGGTATATCTATTTATTAACATAGTAATGCAGCTAATTGTGGCTGTTTCGAACTCCGGGTGAAGGGAGTAGAGGGTGTGCATTATTGCATTCAGGCCAACTCGGGGTGAAGGGAGTAGAGGGTGTGCATTATTGCATTGAGGCCAATCCACAGGACTTTCCGGGAGCGATTTGTGATGTGAATGCACAGCACCATTTTGGTGATTCCAAGGTCTGTTTACTGAATTTCATCGAGTTGGTCTACTGAGGGAAATGACCAGTGCTTTGTGTAATCTTCTGGTCAGAAGGTGATTATCACAGCAATAAGTCCTTTTGTGGGGAGAATTACATCAAGAAAAAATTCAAAAAAAAACTCACTTTCAAAACTTCTCCTTCCTCCTAATTCAAGAAAATACATCAATATATAATTATCTTAAATAGTGGTGTTTACCTTCTTTCTGTTGCAGGTGCTGTTTCTCATTTGATTTATTTTCTCTCTTAAGAGTTTTGTTTGAACACAACAACAAACAATGCTCTGTTTCAACAAAACTCCATGTACACAATGAAATAAAAATAAAAAATTACCTTTACAAGTCGTGTTGAAAAGAGAGCTTGCAAATTGAACTACAAATTCCAACAAAGCTCAGCGTAGATCTGAAATAATGGAGGGCTGAACGGAAAATATGGATTAAAACCGTCTAAGCTAAACGGAAAGTGCATACTGTGACCGGAAGCGAAGTCGGAGAAAATCTAGGTACAAAGATGAGATCTGATGCGATCTAGAGCTGGCAAATTCATAGAGCTTTCCTCTTGGAGAGAAAATAACCAATCCAACCTCAGCATCACATAGAACTGAAAGTTCAAAAGCTTTCTTGAGCAGCCCATTTCTGCGCTTAGAGAAGGTGACTTGCCTACTTGTGGCGTTCTCTATACGCCTCATCTGAGTCTTCCCTCTCACCATCTCCTTAGATCAACCCCCTTTTTTTAACACACAAAAAATCGACAAAAGATTATGATGAACCAATCACCTTGAAATTAAAATCCTGGGGGAAGGGGAATATGGTTCAAAGAACAAATTCCATACAATATAATATATAATCAAGAAATCAATTAAGGATGTTATTGCAAGTTTAAGGAAGAGAGAAGAA
>Php00a00001.00018	go_terms:GO:0043231	functional description(component): "intracellular membrane-bounded organelle"	[organism=Physalis peruviana]
TCTACAATATTCCCATTCATAATTAACGATAATCCATTCATAAAATTACAACTAGAATAAATTTGATAATAATATGAATATCATGCCACAAAAACCCACGTCGAGTACAAGATCAGGACTATAAAGGTCAACACTGCTTCATGTTCCCAGCTACATTTACTTTTGTCCATTGTTTGATGAATAAAGTATGGCAAGTGCATATCTTGCTATCAATCCACCAAGAGAATGAGCTAAAATAGAATTATAGATATCTTCTTCAGGCTTTCTCTCTTCTTTACAACCAGCCTGACCTTCATATTTGCAAGAACATGTCGTGTAGAATCGTCATTCTCCACCAGCAGCACCTTAATGGAGGTAACATGAAGAAATCTTTCCTAACCGATTACTGTCTCTTGACTTTGTTCTTGTTGTTGTGACTCTGAACCTTTAGCTTGTAATGTCGTCACATCCCCACATTGTATATCACCATTAACCGTCTCAACATTGAACTCACAATCCTTAATTACACTTTTCCCCTCATGCACCAGTCTACTGCCAGTTACTTTGTCCTCGTCTGGCAATTCTTTGTCTCCATCACCCTCGATCGTTATTGAAACATTTGTTTTTAGATGATTTATAAACCAATCAACATCAAATATATCAGAGAAGCCACTTGAATTTTTCCAGAAAGACGTCTTGTCCAACTTTGGAACAACAAGAGTAGCATTTAAAATGCTAGCAGCAACAACAGCATCAGTTATCTTTGTGCCAAAAGGACCCTCAGGAAAGTTAATGCCAAGAAGATCCTTTCCTTGAAGCTCAGCTTCAAGCTCTTCACGCTCGTGACCAGTAGCAATTGGCATTACATCCTCCACTCTCATCAAGTTCAAAATTTTTAACAGCTTGATCATCACAACACTACAGTTTCTTCTTTTTTGTGTGGGTGATCCACTATGTTTTGTTTCCTTGACAAGGACTACTCTGGAAAGAGCAATTTGACGGGTAAGATTTTTCAGCTGAACCAGTATGTCTTCCATGGTGTACTCTCGCTGCCAATTTGCAAGCACAGCAAACTTTTTCGATTCCACCTGTAACAAGTAAGACAGGGTTGTGGCTTTTCGTCAACTAGTTACATCAATCAATTTATTAAGCAACAGGACAAGAAGCAACAAGTCACTAGATCAATAATCTAGGTTCGGAAGTTGGAATACCTTACCTCAGGAGGGCGATGTCAACTGTTAAGTCTATGAACTTCTGGGATCTTTTTAGTTTCATCATAAGCAATAACGATTGTTTCAATTCTTGATCAACGTGCTTTACTTTTTCCATATACTAAATAGTAACAACATTTTAGATGATGGTTAAGTCCGTATATGAAATCTTGACCAACTTGTTTTACCTTTTCCATGTAGTTTAACAACATTTCAGATGACAGTTTAGTTTCTATACAAAATTTCAAAGTTAGCAAATCAGAGTACCTGCAATGACTTGAATAAATAAGTAATAAAGCTCTAGGATCTTTGTTCTCTTATGTTCGATAAAGAATTTAACGTTCTGTAGAAAGCACACGCATGCCGAGGTGACATTTACTTATTTGTGGTCTCTGGTGGTTTGTGTCCTCCGGGGAAAGTATTGGTGCTTTCAGCAAATCCATCAGTTTCTGTGCCCACAGAAAGACCACTATCAGATAGCATATCACTTAGGCTATCGTCGTTATCTGCGTTGCTGAACACAAAGAAATCAGCATCTGTACAAACTTTCTGGCTTAAAATCCGTCTAGCAGTCTCAGACTGAGACTATTGGAAGGGATACTTTTGGTGTCTAAATTCTAATCACTGTAGTTGTTGAAACTAGCTAAATAATCTCGATCACTACTCTTTGAGCAGTTCCTTAACAGATAATGCACTTTCTCAGTAATTTTGAGTCTCACCAATCGGAGAATTTCAAGCTAGATTCTAAGTCCTGCGAAATTAATGTTTGCTTGGAGATAAAGAGCCTTTTCCCCGCGTTCAAGTTCCTCAAGTAATCTGAAATCCTTTCATTGAAGCAAAAGATCGTCCGACAGCAATGGCTTCCGTACTTACGCCTTGTTGCTAACTCCCAGAAGTTGCGACAGACACTTCTTGAAGCTGTCTTCTGTGTTTCCATTATGAGGTAGAATTTGCAAGCTGGAGCAAAGAACCAACACTTCATATGGATCCAAATACATAAGAGCCTCCAGAGCTCTATCATAGTCCTCTAATAGCTTGGAAATGGCTGCCTGATTTAAACAGAAAGGATTGAACTTCCTTCCGATTTTAATGACATTGACGGATGAGCTGCAACTGGGGACTGGAACAGTTCCTTTGTACGCTTTGTAGATGTAGCTTATGAAGTCCTTGTAGTCCTGGCTCAACAGCTGAAGCTATCATCCCAAGCGGCTGAAAGTGAATGTTCGAAATAGTGTCATCAGACGGCGTCGAGTATAGTTCAAATTCGAGATGAGCGAATATGAATTCGCTTGTGCGATTTACACCGCTGGTGTACCGATTTCCACTGCCAGTATGTCGATTTCTATGCCTCCACTGTACTGATTTCCACCGCCACTGTATCTATTTCCACTGCCGCTATACTGATCTCCACCGCTACTATACCAATTTCCACCGCCAACCATTTGAACTTTGTTGCACTTCTCACCCGCAAGCAAAAATTTCAGATTGTAAAAATTTCAGATTGTTCGCACAAACAAGTTTCTGTTGGATGGAGCAGAGAATTAAGTTGTTTGTTTGGGCAGGTAGGATCAAATTTTTAGGAATTGCATCCAGTTTAAGAGCTAGGGTATGTGAAAGGAGATATCCAGAGAATTAATTTGTTTGTTGCCGCGCTGTTTTTTGGGAAAAATTTTAGTTGCCGCCTTTTGGTAT
>Php00a00001.00019	CDD_uid:29020	domain description:"MEF2 (myocyte enhancer factor 2)-like/Type II subfamily of MADS ( MCM1, Agamous, Deficiens, and SRF (serum response factor) box family of eukaryotic transcriptional regulators"	go_terms:GO:0006606,GO:0009725,GO:0030528,GO:0005488,GO:0043231	functional description(function): "transcription regulator activity, binding"	[organism=Physalis peruviana]
ATAAAATTACAACTAGAATAAATTTGATAATAATATGAATATCATGCCACGTATGTATTTACATACAACACCAACCATAAATATTATATTGATAGAGAATCAAGACTAGTGTCAACAGCACTTCCCTTCCTAACATTAACATCTACAGGCCTAACTGTGCCTGATCGGCTATTAGCAAAATATTTTACAGCATCATTTGCATCCACATATTCAACTACATCAGAATTAGTACCAAAAGGTTGTTCAGTTAGCTATCCGCAAAAACCAATTGATCGAGTCCATTTCGTTCCCTTTTTCACAAGCTGTCAGTCTCAACAAAACAAGCATTTGAGCCCAGATTGATCACACTATCTTAGAGACTTCCAATGCTATTTGTTCCTTCAGACTTGAACCACTTAAGCCTCTAGTCATTTTGTTTTCTTCTGCATTAAAGAGTTCTTCATAATACCTCTTCCAGTGTGATGGTTTTCTTATCCTCTTGATTACCTCCAGGCTTTCGTTGTTGCCTCTTAGAAGCTGCAGAATCTGACTTATCCGTGGACATTTAATTGATGATTGTTGCACACACAAAGAAGCTGCTAAGACCATGAGGTTCATCTGTAGTAAGTTGTAGTCATCAGCAAGTGAAGGATCAACGAGTTCTCTAATCCTGTTCTTCTTCAGCAGGGGTTTAGCCTGTTTCTCCAAGGAGTAAAGATCGCCTGACTACAGACAAAGCTTGTTCTTGAAAAGAGGTATTTTCCTCAAAAGTTGATAGATTGGTTGTGGTTGCCACAGTTGGGTGGTCGGGTAACTGATGTTTTCTCATTCTTGCTACATTTGCTCGTTGTCGAGCTAAAGACGTTTCCTTTTTGTCAGGCGACATCATTCGGTGGAGAGGCCACATAAAGCAACAACAACAGCCGCCACCTCTTAGGAAGCCATTTTTGGAAGGAGATTTATAATCAGGCAGAGAAGACTCCAGGCCATGTATCCTCATTTGGAGTACCCATCACTCGACTATTTGATCTGAATGGGATGCACATTTGGGGATTCGGCGATAAAGATCGGACAACAATCTCATTTTCCTCCTCATATTCGAAAAAATTTATGTTCATTCGCTCTGCGAGAGCTCTGATGCCGACAAATGAATGGGGATTGAAACTGTCTGTGCCATGTCAGGCGCACCTATCAGAATCGGAACAGACCAATTACCAGATCCACCTAACCAAGAATTTGATCATCGGGTGGTGCTCGAGCTATTCTCCGAGTTTCATCAGCTTTAGCTGCTTTCTCTTGAATTAGTCCTAACCGCCCCCGACTTCCAGAATTAGAAGAGTTGAGGATGGCGCTGCTTTTGCCGGGTAATGGCTACACAATTTAGTCTCAGTGAGTTCAAAAATGTAAAGAATTAAGAAGCTCAAAAGTATACACTAGTCTTTGACAATATATGGGAGTACTATTTACATTGATTTACTATTTATAAAAACAAGCAGATGCATACCTCATGCCGTGATCAATCCAAAAACTTAAAGACGTCTCCGGCAAGATTTACCATGAAATGACTAAAATGAATAAGGTGGAATTCATACGGGCAACCCAACTTGTTAGGGACTAATTCCTAGTAGATATTGCATGTATTTACAATTTACAATACAAAGACCAATTTAAGGTTGTATGCTATTAGCACCACAGTAGAACTAACCTGTTCTAGATGCTTTATACATTGAACAGATTTAGGATCATTTGGATTGAGATCATCTACTTTCATCGTACATAAAGCACCAGTTTCACTACAAGAGGAGAAAAGCAAATGCTACTTTGTCACTCAAAGTAGGAAATACCAAAAAAACTAACTTTAGTACATTACCGTTTAGCAGCTTCATTTAAGCTTCTATAAGTAACTTCTCCTTTTGCCATTGACCTTTCATAGATGGTATATCTATTTATTAACATAGTAATGCAGCTAATTGTGGCTGTTTCGAACTCCGGGTGAAGGGAGTAGAGGGTGTGCATTATTGCATTCAGGCCAACTCGGGGTGAAGGGAGTAGAGGGTGTGCATTATTGCATTGAGGCCAATCCACAGGACTTTCCGGGAGCGATTTGTGATGTGAATGCACAGCACCATTTTGGTGATTCCAAGGTCTGTTTACTGAATTTCATCGAGTTGGTCTACTGAGGGAAATGACCAGTGCTTTGTGTAATCTTCTGGTCAGAAGGTGATTATCACAGCAATAAGTCCTTTTGTGGGGAGAATTACATCAAGAAAAAATTCAAAAAAAAACTCACTTTCAAAACTTCTCCTTCCTCCTAATTCAAGAAAATACATCAATATATAATTATCTTAAATAGTGGTGTTTACCTTCTTTCTGTTGCAGGTGCTGTTTCTCATTTGATTTATTTTCTCTCTTAAGAGTTTTGTTTGAACACAACAACAAACAATGCTCTGTTTCAACAAAACTCCATGTACACAATGAAATAAAAATAAAAAATTACCTTTACAAGTCGTGTTGAAAAGAGAGCTTGCAAATTGAACTACAAATTCCAACAAAGCTCAGCGTAGATCTGAAATAATGGAGGGCTGAACGGAAAATATGGATTAAAACCGTCTAAGCTAAACGGAAAGTGCATACTGTGACCGGAAGCGAAGTCGGAGAAAATCTAGGTACAAAGATGAGATCTGATGCGATCTAGAGCTGGCAAATTCATAGAGCTTTCCTCTTGGAGAGAAAATAACCAATCCAACCTCAGCATCACATAGAACTGAAAGTTCAAAAGCTTTCTTGAGCAGCCCATTTCTGCGCTTAGAGAAGGTGACTTGCCTACTTGTGGCGTTCTCTATACGCCTCATCTGAGTCTTCCCTCTCACCATCTCCTTAGATCAACCCCCTTCTGCCGCTCTTCCATTCGAGATATCCGACTGATCGACCGTGAAAGTTTTTGGAAAAATATTTTAGTTGCCTCGCTTTTTTTGGGAAAAATTTTAGTTGCCGCCTTTTGGTAT
>Php00a00001.00020	CDD_uid:29020	domain description:"MEF2 (myocyte enhancer factor 2)-like/Type II subfamily of MADS ( MCM1, Agamous, Deficiens, and SRF (serum response factor) box family of eukaryotic transcriptional regulators"	go_terms:GO:0006606,GO:0009725,GO:0030528,GO:0005488,GO:0043231	functional description(function): "transcription regulator activity, binding"	[organism=Physalis peruviana]
ATAAAATTACAACTAGAATAAATTTGATAATAATATGAATATCATGCCACGTATGTATTTACATACAACACCAACCATAAATATTATATTGATAGAGAATCAAGACTAGTGTCAACAGCACTTCCCTTCCTAACATTAACATCTACAGGCCTAACTGTGCCTGATCGGCTATTAGCAAAATATTTTACAGCATCATTTGCATCCACATATTCAACTACATCAGAATTAGTACCAAAAGGTTGTTCAGTTAGCTATCCGCAAAAACCAATTGATCGAGTCCATTTCGTTCCCTTTTTCACAAGCTGTCAGTCTCAACAAAACAAGCATTTGAGCCCAGATTGATCACACTATCTTAGAGACTTCCAATGCTATTTGTTCCTTCAGACTTGAACCACTTAAGCCTCTAGTCATTTTGTTTTCTTCTGCATTAAAGAGTTCTTCATAATACCTCTTCCAGTGTGATGGTTTTCTTATCCTCTTGATTACCTCCAGGCTTTCGTTGTTGCCTCTTAGAAGCTGCAGAATCTGACTTATCCGTGGACATTTAATTGATGATTGTTGCACACACAAAGAAGCTGCTAAGACCATGAGGTTCATCTGTAGTAAGTTGTAGTCATCAGCAAGTGAAGGATCAACGAGTTCTCTAATCCTGTTCTTCTTCAGCAGGGGTTTAGCCTGTTTCTCCAAGGAGTAAAGATCGCCTGACTACAGACAAAGCTTGTTCTTGAAAAGAGGTATTTTCCTCAAAAGTTGATAGATTGGTTGTGGTTGCCACAGTTGGGTGGTCGGGTAACTGATGTTTTCTCATTCTTGCTACATTTGCTCGTTGTCGAGCTAAAGACGTTTCCTTTTTGTCAGGCGACATCATTCGGTGGAGAGGCCACATAAAGCAACAACAACAGCCGCCACCTCTTAGGAAGCCATTTTTGGAAGGAGATTTATAATCAGGCAGAGAAGACTCCAGGCCATGTATCCTCATTTGGAGTACCCATCACTCGACTATTTGATCTGAATGGGATGCACATTTGGGGATTCGGCGATAAAGATCGGACAACAATCTCATTTTCCTCCTCATATTCGAAAAAATTTATGTTCATTCGCTCTGCGAGAGCTCTGATGCCGACAAATGAATGGGGATTGAAACTGTCTGTGCCATGTCAGGCGCACCTATCAGAATCGGAACAGACCAATTACCAGATCCACCTAACCAAGAATTTGATCATCGGGTGGTGCTCGAGCTATTCTCCGAGTTTCATCAGCTTTAGCTGCTTTCTCTTGAATTAGTCCTAACCGCCCCCGACTTCCAGAATTAGAAGAGTTGAGGATGGCGCTGCTTTTGCCGGGTAATGGCTACACAATTTAGTCTCAGTGAGTTCAAAAATGTAAAGAATTAAGAAGCTCAAAAGTATACACTAGTCTTTGACAATATATGGGAGTACTATTTACATTGATTTACTATTTATAAAAACAAGCAGATGCATACCTCATGCCGTGATCAATCCAAAAACTTAAAGACGTCTCCGGCAAGATTTACCATGAAATGACTAAAATGAATAAGGTGGAATTCATACGGGCAACCCAACTTGTTAGGGACTAATTCCTAGTAGATATTGCATGTATTTACAATTTACAATACAAAGACCAATTTAAGGTTGTATGCTATTAGCACCACAGTAGAACTAACCTGTTCTAGATGCTTTATACATTGAACAGATTTAGGATCATTTGGATTGAGATCATCTACTTTCATCGTACATAAAGCACCAGTTTCACTACAAGAGGAGAAAAGCAAATGCTACTTTGTCACTCAAAGTAGGAAATACCAAAAAAACTAACTTTAGTACATTACCGTTTAGCAGCTTCATTTAAGCTTCTATAAGTAACTTCTCCTTTTGCCATTGACCTTTCATAGATGGTATATCTATTTATTAACATAGTAATGCAGCTAATTGTGGCTGTTTCGAACTCCGGGTGAAGGGAGTAGAGGGTGTGCATTATTGCATTCAGGCCAACTCGGGGTGAAGGGAGTAGAGGGTGTGCATTATTGCATTGAGGCCAATCCACAGGACTTTCCGGGAGCGATTTGTGATGTGAATGCACAGCACCATTTTGGTGATTCCAAGGTCTGTTTACTGAATTTCATCGAGTTGGTCTACTGAGGGAAATGACCAGTGCTTTGTGTAATCTTCTGGTCAGAAGGTGATTATCACAGCAATAAGTCCTTTTGTGGGGAGAATTACATCAAGAAAAAATTCAAAAAAAAACTCACTTTCAAAACTTCTCCTTCCTCCTAATTCAAGAAAATACATCAATATATAATTATCTTAAATAGTGGTGTTTACCTTCTTTCTGTTGCAGGTGCTGTTTCTCATTTGATTTATTTTCTCTCTTAAGAGTTTTGTTTGAACACAACAACAAACAATGCTCTGTTTCAACAAAACTCCATGTACACAATGAAATAAAAATAAAAAATTACCTTTACAAGTCGTGTTGAAAAGAGAGCTTGCAAATTGAACTACAAATTCCAACAAAGCTCAGCGTAGATCTGAAATAATGGAGGGCTGAACGGAAAATATGGATTAAAACCGTCTAAGCTAAACGGAAAGTGCATACTGTGACCGGAAGCGAAGTCGGAGAAAATCTAGGTACAAAGATGAGATCTGATGCGATCTAGAGCTGGCAAATTCATAGAGCTTTCCTCTTGGAGAGAAAATAACCAATCCAACCTCAGCATCACATAGAACTGAAAGTTCAAAAGCTTTCTTGAGCAGCCCATTTCTGCGCTTAGAGAAGGTGACTTGCCTACTTGTGGCGTTCTCTATACGCCTCATCTGAGTCTTCCCTCTCACCATCTCCTTAGATCAACCCCCTTCTGCCGCTCTTCCATTCGAGGTACTGCTAACAAAGCTAACCCATTCGAGGTACTGCTTAAGACGGTGAAAGAAGAGCCGTGAAAGTTTTAGGGAAAGTATTTTAGTTGCCACCTTTTGGTAT
>Php00a00001.00021	functional description: "unknown protein"	[organism=Physalis peruviana]
TCTACAATATTCCCATTCATAATTAACGATAATCCATTCATAAAATTACAACTAGAATAAATTTGATAATAATATGAATATCATGCCACAAAAACCCACGTCGAGTACAAGATCAGGACTATAAAGGTCAACACTGCTTCATGTTCCCAGCTACATTTACTTTTGTCCATTGTTTGATGAATAAAGTATGGCAAGTGCATATCTTGCTATCAATCCACCAAGAGAATGAGCTAAAATAGAATTATAGATATCTTCTTCAGGCTTTCTCTCTTCTTTACAACCAGCCTGACCTTCATATTTGCAAGAACATGTCGTGTAGAATCGTCATTCTCCACCAGCAGCACCTTAATGGAGGTAACATGAAGAAATCTTTCCTAACCGATTACTGTCTCTTGACTTTGTTCTTGTTGTTGTGACTCTGAACCTTTAGCTTGTAATGTCGTCACATCCCCACATTGTATATCACCATTAACCGTCTCAACATTGAACTCACAATCCTTAATTACACTTTTCCCCTCATGCACCAGTCTACTGCCAGTTACTTTGTCCTCGTCTGGCAATTCTTTGTCTCCATCACCCTCGATCGTTATTGAAACATTTGTTTTTAGATGATTTATAAACCAATCAACATCAAATATATCAGAGAAGCCACTTGAATTTTCCAGAAAGACGTCTTGTCCAACTTTGGAACAACAAGAGTAGCATTTAAAATGCTAGCAGCAACAACAGCATCAGTTATCTTTGTGCCAAAAGGACCCTCAGGAAAGTTAATGCCAAGAAGATCCTTTCCTTGAAGCTCAGCTTCAAGCTCTTCACGCTCGTGACCAGTAGCAATTGGCATTACATCCTCCACTCTCATCAAGTTCAAAATTTTTAACAGCTTGATCATCACAACACTACAGTTTCTTCTTTTTTGTGTGGGTGATCCACTATGTTTTGTTTCCTTGACAAGGACTACTCTGGAAAGAGCAATTTGACTGATCTGACCAACAGAACAATGAGAACTCAACAAACAACAATCATGAAAATCGTTTGTAAAAGGAAGGTGGTGTAAGATAATCCGTGCAATGACCGGGTAAGATTTTTCAGCTGAACCAGTATGTCTTCCATGGTGTACTCTCGCTGCCAATTTGCAAGCACAGCAAACTTTTTCGATTCCACCTCAGGAGGGCGATGTCAACTGTTAAGTCTATGAACTTCTGGGATCTTTTTAGTTTCATCATAAGCAATAACGATTGTTTCAATTCTTGATCAACGTGCTTTACTTTTTCCATATACTAAATAGTAACAACATTTTAGATGATGGTTAAGTCCGTATATGAAATCTTGACCAACTTGTTTTACCTTTTCCATGTAGTTTAACAACATTTCAGATGACAGTTTAGTTTCTATACAAAATTTCAAAGTTAGCAAATCAGAGTACCTGCAATGACTTGAATAAATAAGTAATAAAGCTCTAGGATCTTTGTTCTCTTATGTTCGATAAAGAATTTAACGTTCTGTAGAAAGCACACGCATGCCGAGGTGACATTTACTTATTTGTGGTCTCTGGTGGTTTGTGTCCTCCGGGGAAAGTATTGGTGCTTTCAGCAAATCCATCAGTTTCTGTGCCCACAGAAAGACCACTATCAGATAGCATATCACTTAGGCTATCGTCGTTATCTGCGTTGCTGAACACAAAGAAATCAGCATCTGTACAAACTTTCTGGCTTAAAATCCGTCTAGCAGTCTCAGACTGAGACTATTGGAAGGGATACTTTTGGTGTCTAAATTCTAATCACTGTAGTTGTTGAAACTAGCTAAATAATCTCGATCACTACTCTTTGAGCAGTTCCTTAACAGATAATGCACTTTCTCAGTAATTTTGAGTCTCACCAATCGGAGAATTTCAAGCTAGATTCTAAGTCCTGCGAAATTAATGTTTGCTTGGAGATAAAGAGCCTTTTCCCCGCGTTCAAGTTCCTCAAGTAATCTGAAATCCTTTCATTGAAGCAAAAGATCGTCCGACAGCAATGGCTTCCGTACTTACGCCTTGTTGCTAACTCCCAGAAGTTGCGACAGACACTTCTTGAAGCTGTCTTCTGTGTTTCCATTATGAGGTAGAATTTGCAAGCTGGAGCAAAGAACCAACACTTCATATGGATCCAAATACATAAGAGCCTCCAGAGCTCTATCATAGTCCTCTAATAGCTTGGAAATGGCTGCCTGATTTAAACAGAAAGGATTGAACTTCCTTCCGATTTTAATGACATTGACGGATGAGCTGCAACTGGGGACTGGAACAGTTCCTTTGTACGCTTTGTAGATGTAGCTTATGAAGTCCTTGTAGTCCTGGCTCAACAGCTGAAGCTATCATCCCAAGCGGCTGAAAGTGAATGTTCGAAATAGTGTCATCAGACGGCGTCGAGTATAGTTCAAATTCGAGATGAGCGAATATGAATTCGCTTGTGCGATTTACACCGCTGGTGTACCGATTTCCACTGCCAGTATGTCGATTTCTATGCCTCCACTGTACTGATTTCCACCGCCACTGTATCTATTTCCACTGCCGCTATACTGATCTCCACCGCTACTATACCAATTTCCACCGCCAACCATTTGAACTTTGTTGCACTTCTCACCCGCAAGCAAAAATTTCAGATTGTAAAAATTTCAGATTGTTCGCACAAACAAGTTTCTGTTGGATGGAGCAGAGAATTAAGTTGTTTGTTTGGGCAGGTAGGATCAAATTTTTAGGAATTGCATCCAGTTTAAGAGCTAGGGTATGTGAAAGGAGATATCCAGAGAATTAATTTGTTTGTTGCCGCGCTGTTTTTTGGGAAAAATTTTAGTTGCCGCCTTTTGGTAT
>Php00a00001.00022	go_terms:GO:0031410	functional description(component): "cytoplasmic vesicle"	[organism=Physalis peruviana]
TCTACAATATTCCCATTCATAATTAACGATAATCCATTCATAAAATTACAACTAGAATAAATTTGATAATAATATGAATATCATGCCACATACATATTTACATACAACACCAACTATAAAGCTATAGTCTATAGTATGCATTTGGTACAACTTCTACTTCATCTTAGCTTTGCTAATTGGTAGATTCAACTTATTAAAGTGACTGAACCCACGTCGAGTACAAGATCAGGACTATAAAGGTCACACTCCTTTAGTAGCTCGCTCTTGCTTCTTCCAGGAGAAGAACTCAACAAGGTTATGTTACCAGCTAGGTTTACCTTTGTCCATTGCTCTCCTTCCAATGAGCATTTCAAGCAAAACAACGCCAAAACCATAAATATCACTTTTGGCTGTTAAATGACCTTTTGTATCATAGGACAACCGTACATCTGAAGGCTCAGTGTTAAGACATGCCCACAGAGTATTGCTAGCCAATTCTCTATTCTGAGATGCCATTTCATGTTGCCACAGTGACTATGGAACACATGGTACACACAACATGCTATGCTTAAAACCAACACAATTTGCACAATTGTTAGGATCTTAGGCCTCTTTTCAGCCACGCGAGCAACAAGACCAAGGTACCATAGCCCAAGAAAAATAACGACGACACAAATAAGGTCAGAAACAAAGAAAGGTTCATCCTGAGATATACGGAAGATAGAAAACTAGAAAGATAATAGAGAGCATCCAAAAGTATCCAGGTTGTATACCTACTAAAGGACAATCCTCTCATTAAAAGTTTCATCAACCACCACTTGATATTGTTATCTAACTTTTGAATAAGCGTAGGCAGGTTATCTGATGATATAAAAAATAAGCATCCCACAAATACCGCAATGAACAAATGCCATGAATACTCATGTGGATAAGGATAAGAGCGAGTTAAGATCGTCCGAATTGTCTCCATTTTTAGAGTATCAAGCAGACCATTGACCTGCTTATCAAGCCCCATTCAGCAAGCAGTATTAGATCCCCACCAGTTTGCTGGATAAAAGGACTTCCCAGTGAAGTCTACTTCATATGAACCAAAAGAGTAGACGATGGTTTCAGTCATCTGTACAGGAACAGAAGGTGTTTTGCCTATTTCTGCAAACAAGTAGTTGGACCCACTCCTGAATGATGATCTCTTTGTAGCCAATATATCCAAAGCAATCATACGATCATTATCGCGATCGTTAACAAGTCCAGGATATAAATTCACTTATATCTATTTCTAGTTCTGCTTGACATTAAACAAAAAAATTATTAAGAGGTTAGAAAAACAAAATTTTGTTCACTTATGTAAACCTTACCATAACAATCATGGGCTACTGTTGCATGGAGGACAGTTTTTCCATCATTCTTCTTCATGGTTAGCTTACTGAAATCACAATTTGCCAAAATAGCAAATACATCTTTCTCCCCACTTGAAGCTGAAACATAAAGTGGTTCCTCTCCCAAGTTGTTTCTAAAAAAAAACTAAGTCCTCCTCAATTCTCAAAATCCTCTCAACCATATCCTTTTTACCAGAGGATCTGGGGCATCTTCTTCCTTGCACATCACTCATGGGACACCCGTGTCCAACCCAACTGCTATATTTGCAGCCCATGTTGCATACTGATAGCCTGGTGCGCCGAGTACCTTGGCTTGGGGTCCATACTCATTCTCAATCAGCAGTAACAGATCAGACAGAGTGGTTACATGATAACTCAACTAGTTTAGTGGAACTTGGCTTCAGCAAACACAAGAATAGTGCAATGTGTAGGAGTTCTAGATTGTTTCTTTTGAAGAAACAGAAAAACAGAAACAAAATTATTCACCTTTTCCATAAACACCGAATCTTGGATCTGATTTCATCAAGTTCAAAATTTTCAACAGCTTGATCATCACAAAACTACAGTTTCTTCTTTATTGGGTGGGTAATTTCATCCTATCTATCAAAACATTGGCGAACAAAATTACTATGTACATATGCTGGTGGGACGTACCAGCTACCGGACACCAAGACTATCGAAAAAAAGATACTTCTTACGTTATCAACCTTTAACAAAACAAAGGAAAAGCACCCGGAAATCTCACGTTCCTCTAATTTACCAGCTCTTCAAGATACTGATTGTTCTAGACCTCCCTGTGGATCAGTTCATGTAGTAGCCATTTATTATCAATGCCATTTTAAAAATTGTTCTGCCTATAGTTGAGCAATTGTGATATATTCCATGATTTACACATCCCCGTCAAGATTAAATCCTAACTACATCTGTTAATTAAATCCAATAAATTAAATTCTAATCTGTTAGTAGTAAGTGAAAACCACCATCTGCCAAGATTTACACATCCCCGTCGAGCCCATAACTACATCACAACAACCCAAACCACCATTACTGCTAACAAAGCTAACCCACCAGCTCGATTAAAACACAAACACAATATTATAAACCAAGAACAGTGAAAAAATCAAAAGTTACCAAGAACAGGTAGAAAATTCAAGACCCAAAACACATGGAAAACAAATTCAGAATTAATTGAATCAAAAATTTCAGATTGTAAAACTTACCCAATTCAAGATTTTGACCCTCAAGCAAAAATTTTAGATTGTAAAAATTTCAGATTGTTCGCACAAACAAGTTTCATTTGGATGGAGCAAAAAAATCCAAAAACCTCCGAGAATCAAGTGGAAAACCTCCTGATTTGCAGCAATCAAAAACAAAACAGGGAGCACATGCACAGCATAGCTAATAACACCAAGGAAATGGAACGAGATTACCCTTTTAATAAGATCTCTTGTACTCAATATCGATAGCGTCTCTCCAATCATCCAAAAAGGGAGCCAAATTCGACATTTCTTCTGATGAACTAGGTCAAATCCAGAAGAAATCAAGTCCATCGAAATCATAAAACCGCGCGATGTATATGGAGCAGGTAATTGAGTTTCTATATGGAGCAGATAATTGAGTTTTTTCTTTGACCAGATAAACCAGTTTCAGGAATTGAATTGCGTTTAAGAGGGTAAATCTAGAAGAGACGATTTCAGTTTGGGAAAAAAATTTAAGAGCTGAGGGTAAAATCAGAAGAGACATATGAGTTTAGGGAAAAAAAAAATTTAAGAGCTGAGCGTAGAATTTCAGCTTTGGCGT
>Php00a00001.00023	CDD_uid:191538	domain description:"Ribonuclease 2-5A"	go_terms:GO:0012502,GO:0004672,GO:0046872,GO:0016310,GO:0004518,GO:0016072	functional description(function): "protein kinase activity, metal ion binding, nuclease activity"	[organism=Physalis peruviana]
CAGCACAGGTTCATATTTACAAGGTGTAGACTACAATATATGTTACATAATACATGTAATGTAAGACTGGAACAAGATTCAGAATTTCAGAGGTCTAGAGCTCACTGCTTGTGAAGTACTTCTGAAAACAGTCTTCATCCTTGCAGTATTCTGACATCACTTTATATACTTCAATTAATAGTTGGGGAAACCGACTCCTAAAATAGCCATCAAATCCCTCTGGAACAGTTCCTAAAATATCCTGAATTTCGGTGGGAAGCTCTCTATAATGATTTAGCTTGTTGCGCATTACACGCAGCAAATCGCGAATGCTGTCAAATCTATATCGCCTGTAATGGCCAATATTTTTTATGAATGGAGGTTCCATCTTCTCATCCCATTTTCCACCCAAAGCAACCGATGCTGTACCTTCCAATGCTTTCAGAAGATCAGAAGAACTTTCCCTATCTTCAAGTTCCACCCTGTCGCTTGAGTCACGAAGAAATGACAGTCGCATCTCAGCAGTCCAAAAGAAAGGATGAGGAAGCACCTCCACTGCCTTTGGTCTCAGTTCAGCATTGGGATCTAACAAACGAGAAAAGAGGTCCACAGCTTCAGGAATGTGTTCCACCAAGAAAAGATCAACTTTATTCTTTGTAATGTTAATGTCACGCTCAAGACGGCTTCCAAAGGGATGACTACCACCAGTTATGCAGAAAAACAGAACAGACCCCAGACTGAACATATCGACAGCACGTGTTTGACGTCCATGAAGAAGCTGTTCAGGAGCTTGCCATCCCGAACTTCCATAGCCTGTTGCATGATGACCCAATGAAGACATATCTCCGATGAGGCGCTTGCTGATTCCCATATCAGAAAGCTTAGCACATAAGAATCTTTCCTTAGTTATCAGTACATTTTGGGGCTTCAGGTCTCGATGAATGATCCCCAGTTCATGAAGATGCACAAGACCAGAAACCACATCCCTCATCAATTTGAGCAACATTGGTGAAGGACAACCATTTTCCTTCATTAAGTCAGTATCCAGAATAATACTCTTCAAATTGGCCAAATAAATTCTGTGATTCATAGATTCTCCATCCAAGATATGGTTCGGACATGCATTTCTGATGTGTCATTGTAAATCTGAATAAGGTCACTCAAGCTGCAAATGCAGCGTTCCAATGCAAGATAAACAAAATCTTGGTCTTGCTCCACACCATACAACCGAACAATATTTGGATGTCGATCAGATGCAATAAGATTCTGTATTTCTTTGAAGGCAATATCATGATGTGCCCGGACAAGCCTTTTCACAGCAACTACGCGACCTTCATAAACTCCTTCAAAGACAACTGTACCATTGCTCCCTTTAGCAATCTCTGTACTAGAGACAAACAATTTACCAATAGAACGCCCACCTTTGCAACATAAAATTGGTTGAAAAAGGTTTAGCAGAAGTTTGTTATCAGCATCCACATCTGCATATTTAAGACCGCCAGATGAAGGGTCTTTATCACTTGTAGCACCGTTGATCCCATTCTTTCCAGACCTCCGAGATTTCTTCCTTTTTGAAGGAACATTTGGTGAATGTGGGTTCTCAAGTTGCCTATCCATCTTGGGTTCAGCCACTAAATCATGATTATGTGCAAAAGATCCCACAAGAGTAGCTAAAATACTTCGAATTGGCATGCTCAATCTTTGAGAGCACTTGGCTATTCCTTCTCTTAATGGATTTCTATCATCTTCAAATTTTTTGCTTTTGATGAATAAAATTATGAACACCAGCAATATGAAAATCATAATTTTTCTTATATCTTCTAAGTGGAAGGTGTTTGCATTCTTGTGGGGCACAGATGTAGTTGCATTATCAACAGTTGGTTCAGAATGCCCCGGGAGCATCTTGTTATCATGACTTCGACGTCTGTAGATAAGGGCCCTTGACTGACATGGCAATGGCATACTGAAATGTACATCAGGTTCAGATTTATCAGACTCCATAATGTCCCCACTAAATGCATCTTCAACTTTGCAAAGAGCAGCAGCCCCTATTTCAGCAACCGTCATGTTCCACAACACTTTGTCTGAGTTTGGAATAAAGGATGTCAATGCATAGTCTGTCCTGGTGATGTAAAGTGTGTATCTGGGCAGACTTTCTTCCTTGATTGTGCCATTATGATGAAAAGTAGCATCATTTTCCTGAGTTGGTTGAGAGTCCGGCATTTTATAGGTGTAAACTACGCGTCCAGTCTTAGCATCAACCAGAAATGCAGTAGTTCTTTTAGATCCCAGAACAATTCCACCATCCTCAGCTATTTGTGGAGTTGAACTAATATATTCATCAATACTCTTCATAAGTTTCAATTTACCAAGCCTGTTGTGTGCATACAATTCCCAATCATCCCCGTGGCCACAGTCAATGAAATAACCATTTCCTATATCAGATGATGCCTCCCTGCTGTTATTGTAGTTAACAGGAGCCTGATAAGACGAGTAGATTGATGGCCCAGATCTAAATGACCAGAGCGGTTTCATGGTATTTAAGCTATTTTGCTCCCTTAGAGAAACTGTACCATCCAGTTCAGCAAACAGTGCTGTCTCAGGTTTCTTTAATTCCGACAGCAGATTCCTCCTGGCCGGAGCTAGCGTAACCCCATCGGAAATTCCTTCAATTGAACCACTGAATAACTCAGTGCCTAAGGCAGTAAAGCCAAAAAGCAAGAGTAGAATGCATACAAGAATCACCCAGAATGGCTTCATCGAGGATATTTCGAACCGGAAATTGACCGCCGATTAGTTCAATAGCTGGTACCGTATGATAGAGTTAAAGGGTTTACATAGAAGATTGAGATTCGATTCCTAGTTTGTAGGATTTTGTTTCTTCTTGATTTTGTGTTCCTCAGGTTTCGTCTGTCTCTTTCTTTTCCTTAACTCTTCTCTTTCT
>Php00a00001.00024	go_terms:GO:0043231	functional description(component): "intracellular membrane-bounded organelle"	[organism=Physalis peruviana]
TCTACAATATTCCCATTCATAATTAACGATAATCCATTCATAAAATTACAACTAGAATAAATTTGATAATAATATGAATATCATGCCACAAAAACCCACGTCGAGTACAAGATCAGGACTATAAAGGTCAACACTGCTTCATGTTCCCAGCTACATTTACTTTTGTCCATTGTTTGATGAATAAAGTATGGCAAGTGCATATCTTGCTATCAATCCACCAAGAGAATGAGCTAAAATAGAATTATAGATATCTTCTTCAGGCTTTCTCTCTTCTTTACAACCAGCCTGACCTTCATATTTGCAAGAACATGTCGTGTAGAATCGTCATTCTCCACCAGCAGCACCTTAATGGAGGTAACATGAAGAAATCTTTCCTAACCGATTACTGTCTCTTGACTTTGTTCTTGTTGTTGTGACTCTGAACCTTTAGCTTGTAATGTCGTCACATCCCCACATTGTATATCACCATTAACCGTCTCAACATTGAACTCACAATCCTTAATTACACTTTTCCCCTCATGCACCAGTCTACTGCCAGTTACTTTGTCCTCGTCTGGCAATTCTTTGTCTCCATCACCCTCGATCGTTATTGAAACATTTGTTTTTAGATGATTTATAAACCAATCAACATCAAATATATCAGAGAAGCCACTTGAATTTTTCCAGAAAGACGTCTTGTCCAACTTTGGAACAACAAGAGTAGCATTTAAAATGCTAGCAGCAACAACAGCATCAGTTATCTTTGTGCCAAAAGGACCCTCAGGAAAGTTAATGCCAAGAAGATCCTTTCCTTGAAGCTCAGCTTCAAGCTCTTCACGCTCGTGACCAGTAGCAATTGGCATTACATCCTCCACTCTCATCAAGTTCAAAATTTTTAACAGCTTGATCATCACAACACTACAGTTTCTTCTTTTTTGTGTGGGTGATCCACTATGTTTTGTTTCCTTGACAAGGACTACTCTGGAAAGAGCAATTTGACGGGTAAGATTTTTCAGCTGAACCAGTATGTCTTCCATGGTGTACTCTCGCTGCCAATTTGCAAGCACAGCAAACTTTTTCGATTCCACCTCAGGAGGGCGATGTCAACTGTTAAGTCTATGAACTTCTGGGATCTTTTTAGTTTCATCATAAGCAATAACGATTGTTTCAATTCTTGATCAACGTGCTTTACTTTTTCCATATACTAAATAGTAACAACATTTTAGATGATGGTTAAGTCCGTATATGAAATCTTGACCAACTTGTTTTACCTTTTCCATGTAGTTTAACAACATTTCAGATGACAGTTTAGTTTCTATACAAAATTTCAAAGTTAGCAAATCAGAGTACCTGCAATGACTTGAATAAATAAGTAATAAAGCTCTAGGATCTTTGTTCTCTTATGTTCGATAAAGAATTTAACGTTCTGTAGAAAGCACACGCATGCCGAGGTGACATTTACTTATTTGTGGTCTCTGGTGGTTTGTGTCCTCCGGGGAAAGTATTGGTGCTTTCAGCAAATCCATCAGTTTCTGTGCCCACAGAAAGACCACTATCAGATAGCATATCACTTAGGCTATCGTCGTTATCTGCGTTGCTGAACACAAAGAAATCAGCATCTGTACAAACTTTCTGGCTTAAAATCCGTCTAGCAGTCTCAGACTGAGACTATTGGAAGGGATACTTTTGGTGTCTAAATTCTAATCACTGTAGTTGTTGAAACTAGCTAAATAATCTCGATCACTACTCTTTGAGCAGTTCCTTAACAGATAATGCACTTTCTCAGTAATTTTGAGTCTCACCAATCGGAGAATTTCAAGCTAGATTCTAAGTCCTGCGAAATTAATGTTTGCTTGGAGATAAAGAGCCTTTTCCCCGCGTTCAAGTTCCTCAAGTAATCTGAAATCCTTTCATTGAAGCAAAAGATCGTCCGACAGCAATGGCTTCCGTACTTACGCCTTGTTGCTAACTCCCAGAAGTTGCGACAGACACTTCTTGAAGCTGTCTTCTGTGTTTCCATTATGAGGTAGAATTTGCAAGCTGGAGCAAAGAACCAACACTTCATATGGATCCAAATACATAAGAGCCTCCAGAGCTCTATCATAGTCCTCTAATAGCTTGGAAATGGCTGCCTGATTTAAACAGAAAGGATTGAACTTCCTTCCGATTTTAATGACATTGACGGATGAGCTGCAACTGGGGACTGGAACAGTTCCTTTGTACGCTTTGTAGATGTAGCTTATGAAGTCCTTGTAGTCCTGGCTCAACAGCTGAAGCTATCATCCCAAGCGGCTGAAAGTGAATGTTCGAAATAGTGTCATCAGACGGCGTCGAGTATAGTTCAAATTCGAGATGAGCGAATATGAATTCGCTTGTGCGATTTACACCGCTGGTGTACCGATTTCCACTGCCAGTATGTCGATTTCTATGCCTCCACTGTACTGATTTCCACCGCCACTGTATCTATTTCCACTGCCGCTATACTGATCTCCACCGCTACTATACCAATTTCCACCGCCAACCATTTGAACTTTGTTGCACTTCTCACCCGCAAGCAAAAATTTCAGATTGTAAAAATTTCAGATTGTTCGCACAAACAAGTTTCTGTTGGATGGAGCAGAGAATTAAGTTGTTTGTTTGGGCAGGTAGGATCAAATTTTTAGGAATTGCATCCAGTTTAAGAGCTAGGGTATGTGAAAGGAGATATCCAGAGAATTAATTTGTTTGTTGCCGCGCTGTTTTTTGGGAAAAATTTTAGTTGCCGCCTTTTGGTAT
>Php00a00001.00025	CDD_uid:29020	domain description:"MEF2 (myocyte enhancer factor 2)-like/Type II subfamily of MADS ( MCM1, Agamous, Deficiens, and SRF (serum response factor) box family of eukaryotic transcriptional regulators"	go_terms:GO:0006606,GO:0009725,GO:0030528,GO:0005488,GO:0043231	functional description(function): "transcription regulator activity, binding"	[organism=Physalis peruviana]
ATAAAATTACAACTAGAATAAATTTGATAATAATATGAATATCATGCCACGTATGTATTTACATACAACACCAACCATAAATATTATATTGATAGAGAATCAAGACTAGTGTCAACAGCACTTCCCTTCCTAACATTAACATCTACAGGCCTAACTGTGCCTGATCGGCTATTAGCAAAATATTTTACAGCATCATTTGCATCCACATATTCAACTACATCAGAATTAGTACCAAAAGGTTGTTCAGTTAGCTATCCGCAAAAACCAATTGATCGAGTCCATTTCGTTCCCTTTTTCACAAGCTGTCAGTCTCAACAAAACAAGCATTTGAGCCCAGATTGATCACACTATCTTAGAGACTTCCAATGCTATTTGTTCCTTCAGACTTGAACCACTTAAGCCTCTAGTCATTTTGTTTTCTTCTGCATTAAAGAGTTCTTCATAATACCTCTTCCAGTGTGATGGTTTTCTTATCCTCTTGATTACCTCCAGGCTTTCGTTGTTGCCTCTTAGAAGCTGCAGAATCTGACTTATCCGTGGACATTTAATTGATGATTGTTGCACACACAAAGAAGCTGCTAAGACCATGAGGTTCATCTGTAGTAAGTTGTAGTCATCAGCAAGTGAAGGATCAACGAGTTCTCTAATCCTGTTCTTCTTCAGCAGGGGTTTAGCCTGTTTCTCCAAGGAGTAAAGATCGCCTGACTACAGACAAAGCTTGTTCTTGAAAAGAGGTATTTTCCTCAAAAGTTGATAGATTGGTTGTGGTTGCCACAGTTGGGTGGTCGGGTAACTGATGTTTTCTCATTCTTGCTACATTTGCTCGTTGTCGAGCTAAAGACGTTTCCTTTTTGTCAGGCGACATCATTCGGTGGAGAGGCCACATAAAGCAACAACAACAGCCGCCACCTCTTAGGAAGCCATTTTTGGAAGGAGATTTATAATCAGGCAGAGAAGACTCCAGGCCATGTATCCTCATTTGGAGTACCCATCACTCGACTATTTGATCTGAATGGGATGCACATTTGGGGATTCGGCGATAAAGATCGGACAACAATCTCATTTTCCTCCTCATATTCGAAAAAATTTATGTTCATTCGCTCTGCGAGAGCTCTGATGCCGACAAATGAATGGGGATTGAAACTGTCTGTGCCATGTCAGGCGCACCAAGAATTTGATCGTCGGGTGGTGCTCGAGCTATTCTCCGAGTTTCATCAGCTTTAGCTGCTTTCTCGTGAATTAGTCCTAACCAGAATTAGAAGAGTTGAGGATGGCGGCTCATGCCGTGATCAATCCAAACTTAAAGACGTCTCCGGCAAGATCCTGTTCTAGCTGCTTTATACATTCAACAGATTTAGGATCATCTGGATTGAGATCATCTACTTTCATCGTACATAAAGCACCAGTTTCACTACAAGAGGAGAACAGCAAATTCTACTTTGTCACTCAAAGTAGGAAATCCAAAAAACTAACTTTAGTACATTACCGGTTAGCAGCTTCATTTAAGCTTCTATAAGTAACTTCTCCTTTTGCCATAGACCTTTCACAGATGGTATATCTATTTATTAACATTGTAATGCAGCTAATTGTGGCTATTTCGAACTCCGGGTGAAGGGAGTAGAGGGTGTGCATTATTGCATTCAGGCCAACTCCGAGTGAAGGGAGTAGAGGGTGTGCATTATTGCATTGAGGCCAATCCACAGGACTTTCCGGAAGCGATTTGTGATGTGAATGCACAGCACCATTTTGGTGATTCCAAGGTCTGTTTACTGAATTTCATCGAGTTGGTCTACTAAGGGGAAATGACCAGCGCTTTGTGTAATCTTCTGGTCAGAAGGTGATTATCACAGCAATAAGTCCTTTTGTGGGGAGAATTACATCAAGAAAATTAAAAAAAAACTCAGTTTCAAAACTTCTCCTTCCTCCTAATTCAAGAAATTACATCAATATATAATTATCTTAAATAGTGGTGTTTACCTTCTTTTTGTTGCAGGTGCTGTTTCTCATTTGATTTATTTTCTCTCTTAAGAGTTTTGTTTGAACACAACAACAAACAATGCTCTGTTTCAACAAAACTCCATGTACACAATGAAATAAAAATAAAAAATTACCTTTACAAGTCGTGTTGAAAAGAGAGCTTGCAAATTGAACTACAAATTCCAACAAAGCTCAGCGTAGATCTGAAATAATGGAGGGCTGAACGGAAAATATGGATTAAAACCGTCTAAGCTAAACGGAAAGTGCATACTGTGACCGGAAGCGAAGTCGGAGAAAATCTAGGTACAAAGATGAGATCTGATGCGATCTGCAAGAAAATCCAGGATCCCCAGAAACAAACTAGAGCTGGCAAATTCATAGAGCTTTCCTCTTGGAGAGAAAATAACCAATCCAACCTCAGCATCACATAGAACTGAAAGTTCAAAAGCTTTCTTGAGCAGCCCATTTCTGCGCTTAGAGAAGGTGACTTGCCTACTTGTGGCGTTCTCTATACGCCTCATCTGAGTCTTCCCTCTCACCATCTCCTTAGATCAACCCCCTTTTTTTAACACACAAAAAATCGACAATAGATTCTTCTGCCGCTCTTCCATTCGAGATATCCGACTGATCGACCGTGAAAGTTTTTGGAAAAATATTTTAGTTGCCTCGCTTTTTTTGGGAAAAAATTTTAGTTGCCGCCTTTTGGTATC
>Php00a00001.00026	CDD_uid:29020	domain description:"MEF2 (myocyte enhancer factor 2)-like/Type II subfamily of MADS ( MCM1, Agamous, Deficiens, and SRF (serum response factor) box family of eukaryotic transcriptional regulators"	go_terms:GO:0006606,GO:0009725,GO:0030528,GO:0005488,GO:0043231	functional description(function): "transcription regulator activity, binding"	[organism=Physalis peruviana]
ATAAAATTACAACTAGAATAAATTTGATAATAATATGAATATCATGCCACGTATGTATTTACATACAACACCAACCATAAATATTATATTGATAGAGAATCAAGACTAGTGTCAACAGCACTTCCCTTCCTAACATTAACATCTACAGGCCTAACTGTGCCTGATCGGCTATTAGCAAAATATTTTACAGCATCATTTGCATCCACATATTCAACTACATCAGAATTAGTACCAAAAGGTTGTTCAGTTAGCTATCCGCAAAAACCAATTGATCGAGTCCATTTCGTTCCCTTTTTCACAAGCTGTCAGTCTCAACAAAACAAGCATTTGAGCCCAGATTGATCACACTATCTTAGAGACTTCCAATGCTATTTGTTCCTTCAGACTTGAACCACTTAAGCCTCTAGTCATTTTGTTTTCTTCTGCATTAAAGAGTTCTTCATAATACCTCTTCCAGTGTGATGGTTTTCTTATCCTCTTGATTACCTCCAGGCTTTCGTTGTTGCCTCTTAGAAGCTGCAGAATCTGACTTATCCGTGGACATTTAATTGATGATTGTTGCACACACAAAGAAGCTGCTAAGACCATGAGGTTCATCTGTAGTAAGTTGTAGTCATCAGCAAGTGAAGGATCAACGAGTTCTCTAATCCTGTTCTTCTTCAGCAGGGGTTTAGCCTGTTTCTCCAAGGAGTAAAGATCGCCTGACTACAGACAAAGCTTGTTCTTGAAAAGAGGTATTTTCCTCAAAAGTTGATAGATTGGTTGTGGTTGCCACAGTTGGGTGGTCGGGTAACTGATGTTTTCTCATTCTTGCTACATTTGCTCGTTGTCGAGCTAAAGACGTTTCCTTTTTGTCAGGCGACATCATTCGGTGGAGAGGCCACATAAAGCAACAACAACAGCCGCCACCTCTTAGGAAGCCATTTTTGGAAGGAGATTTATAATCAGGCAGAGAAGACTCCAGGCCATGTATCCTCATTTGGAGTACCCATCACTCGACTATTTGATCTGAATGGGATGCACATTTGGGGATTCGGCGATAAAGATCGGACAACAATCTCATTTTCCTCCTCATATTCGAAAAAATTTATGTTCATTCGCTCTGCGAGAGCTCTGATGCCGACAAATGAATGGGGATTGAAACTGTCTGTGCCATGTCAGGCGCACCAAGAATTTGATCGTCGGGTGGTGCTCGAGCTATTCTCCGAGTTTCATCAGCTTTAGCTGCTTTCTCGTGAATTAGTCCTAACCAGAATTAGAAGAGTTGAGGATGGCGGCTCATGCCGTGATCAATCCAAACTTAAAGACGTCTCCGGCAAGATCCTGTTCTAGCTGCTTTATACATTCAACAGATTTAGGATCATCTGGATTGAGATCATCTACTTTCATCGTACATAAAGCACCAGTTTCACTACAAGAGGAGAACAGCAAATTCTACTTTGTCACTCAAAGTAGGAAATCCAAAAAACTAACTTTAGTACATTACCGGTTAGCAGCTTCATTTAAGCTTCTATAAGTAACTTCTCCTTTTGCCATAGACCTTTCACAGATGGTATATCTATTTATTAACATTGTAATGCAGCTAATTGTGGCTATTTCGAACTCCGGGTGAAGGGAGTAGAGGGTGTGCATTATTGCATTCAGGCCAACTCCGAGTGAAGGGAGTAGAGGGTGTGCATTATTGCATTGAGGCCAATCCACAGGACTTTCCGGAAGCGATTTGTGATGTGAATGCACAGCACCATTTTGGTGATTCCAAGGTCTGTTTACTGAATTTCATCGAGTTGGTCTACTAAGGGGAAATGACCAGCGCTTTGTGTAATCTTCTGGTCAGAAGGTGATTATCACAGCAATAAGTCCTTTTGTGGGGAGAATTACATCAAGAAAATTAAAAAAAAACTCAGTTTCAAAACTTCTCCTTCCTCCTAATTCAAGAAATTACATCAATATATAATTATCTTAAATAGTGGTGTTTACCTTCTTTTTGTTGCAGGTGCTGTTTCTCATTTGATTTATTTTCTCTCTTAAGAGTTTTGTTTGAACACAACAACAAACAATGCTCTGTTTCAACAAAACTCCATGTACACAATGAAATAAAAATAAAAAATTACCTTTACAAGTCGTGTTGAAAAGAGAGCTTGCAAATTGAACTACAAATTCCAACAAAGCTCAGCGTAGATCTGAAATAATGGAGGGCTGAACGGAAAATATGGATTAAAACCGTCTAAGCTAAACGGAAAGTGCATACTGTGACCGGAAGCGAAGTCGGAGAAAATCTAGGTACAAAGATGAGATCTGATGCGATCTGCAAGAAAATCCAGGATCCCCAGAAACAAACTAGAGCTGGCAAATTCATAGAGCTTTCCTCTTGGAGAGAAAATAACCAATCCAACCTCAGCATCACATAGAACTGAAAGTTCAAAAGCTTTCTTGAGCAGCCCATTTCTGCGCTTAGAGAAGGTGACTTGCCTACTTGTGGCGTTCTCTATACGCCTCATCTGAGTCTTCCCTCTCACCATCTCCTTAGATCAACCCCCTTTTTTTAACACACAAAAAATCGACAAAAGATTATGATGAACCAATCACCTTGAAATTAAAATCCTGGGGGAAGGGGAATATGGTTCAAAGAACAAATTCCATACAATATAATATATAATCAAGAAATCAATTAAGGATGTTATTGCAAGTTTAAGGAAGAGAGAAGAA
>Php00a00001.00027	CDD_uid:29020	domain description:"MEF2 (myocyte enhancer factor 2)-like/Type II subfamily of MADS ( MCM1, Agamous, Deficiens, and SRF (serum response factor) box family of eukaryotic transcriptional regulators"	go_terms:GO:0006606,GO:0009725,GO:0030528,GO:0005488,GO:0043231	functional description(function): "transcription regulator activity, binding"	[organism=Physalis peruviana]
ATAAAATTACAACTAGAATAAATTTGATAATAATATGAATATCATGCCACGTATGTATTTACATACAACACCAACCATAAATATTATATTGATAGAGAATCAAGACTAGTGTCAACAGCACTTCCCTTCCTAACATTAACATCTACAGGCCTAACTGTGCCTGATCGGCTATTAGCAAAATATTTTACAGCATCATTTGCATCCACATATTCAACTACATCAGAATTAGTACCAAAAGGTTGTTCAGTTAGCTATCCGCAAAAACCAATTGATCGAGTCCATTTCGTTCCCTTTTTCACAAGCTGTCAGTCTCAACAAAACAAGCATTTGAGCCCAGATTGATCACACTATCTTAGAGACTTCCAATGCTATTTGTTCCTTCAGACTTGAACCACTTAAGCCTCTAGTCATTTTGTTTTCTTCTGCATTAAAGAGTTCTTCATAATACCTCTTCCAGTGTGATGGTTTTCTTATCCTCTTGATTACCTCCAGGCTTTCGTTGTTGCCTCTTAGAAGCTGCAGAATCTGACTTATCCGTGGACATTTAATTGATGATTGTTGCACACACAAAGAAGCTGCTAAGACCATGAGGTTCATCTGTAGTAAGTTGTAGTCATCAGCAAGTGAAGGATCAACGAGTTCTCTAATCCTGTTCTTCTTCAGCAGGGGTTTAGCCTGTTTCTCCAAGGAGTAAAGATCGCCTGACTACAGACAAAGCTTGTTCTTGAAAAGAGGTATTTTCCTCAAAAGTTGATAGATTGGTTGTGGTTGCCACAGTTGGGTGGTCGGGTAACTGATGTTTTCTCATTCTTGCTACATTTGCTCGTTGTCGAGCTAAAGACGTTTCCTTTTTGTCAGGCGACATCATTCGGTGGAGAGGCCACATAAAGCAACAACAACAGCCGCCACCTCTTAGGAAGCCATTTTTGGAAGGAGATTTATAATCAGGCAGAGAAGACTCCAGGCCATGTATCCTCATTTGGAGTACCCATCACTCGACTATTTGATCTGAATGGGATGCACATTTGGGGATTCGGCGATAAAGATCGGACAACAATCTCATTTTCCTCCTCATATTCGAAAAAATTTATGTTCATTCGCTCTGCGAGAGCTCTGATGCCGACAAATGAATGGGGATTGAAACTGTCTGTGCCATGTCAGGCGCACCAAGAATTTGATCGTCGGGTGGTGCTCGAGCTATTCTCCGAGTTTCATCAGCTTTAGCTGCTTTCTCGTGAATTAGTCCTAACCAGAATTAGAAGAGTTGAGGATGGCGGCTCATGCCGTGATCAATCCAAACTTAAAGACGTCTCCGGCAAGATCCTGTTCTAGCTGCTTTATACATTCAACAGATTTAGGATCATCTGGATTGAGATCATCTACTTTCATCGTACATAAAGCACCAGTTTCACTACAAGAGGAGAACAGCAAATTCTACTTTGTCACTCAAAGTAGGAAATCCAAAAAACTAACTTTAGTACATTACCGGTTAGCAGCTTCATTTAAGCTTCTATAAGTAACTTCTCCTTTTGCCATAGACCTTTCACAGATGGTATATCTATTTATTAACATTGTAATGCAGCTAATTGTGGCTATTTCGAACTCCGGGTGAAGGGAGTAGAGGGTGTGCATTATTGCATTCAGGCCAACTCCGAGTGAAGGGAGTAGAGGGTGTGCATTATTGCATTGAGGCCAATCCACAGGACTTTCCGGAAGCGATTTGTGATGTGAATGCACAGCACCATTTTGGTGATTCCAAGGTCTGTTTACTGAATTTCATCGAGTTGGTCTACTAAGGGGAAATGACCAGCGCTTTGTGTAATCTTCTGGTCAGAAGGTGATTATCACAGCAATAAGTCCTTTTGTGGGGAGAATTACATCAAGAAAATTAAAAAAAAACTCAGTTTCAAAACTTCTCCTTCCTCCTAATTCAAGAAATTACATCAATATATAATTATCTTAAATAGTGGTGTTTACCTTCTTTTTGTTGCAGGTGCTGTTTCTCATTTGATTTATTTTCTCTCTTAAGAGTTTTGTTTGAACACAACAACAAACAATGCTCTGTTTCAACAAAACTCCATGTACACAATGAAATAAAAATAAAAAATTACCTTTACAAGTCGTGTTGAAAAGAGAGCTTGCAAATTGAACTACAAATTCCAACAAAGCTCAGCGTAGATCTGAAATAATGGAGGGCTGAACGGAAAATATGGATTAAAACCGTCTAAGCTAAACGGAAAGTGCATACTGTGACCGGAAGCGAAGTCGGAGAAAATCTAGGTACAAAGATGAGATCTGATGCGATCTGCAAGAAAATCCAGGATCCCCAGAAACAAACTAGAGCTGGCAAATTCATAGAGCTTTCCTCTTGGAGAGAAAATAACCAATCCAACCTCAGCATCACATAGAACTGAAAGTTCAAAAGCTTTCTTGAGCAGCCCATTTCTGCGCTTAGAGAAGGTGACTTGCCTACTTGTGGCGTTCTCTATACGCCTCATCTGAGTCTTCCCTCTCACCATCTCCTTAGATCAACCCCCTTCTGCCGCTCTTCCATTCGAGATATCCGACTGATCGACCGTGAAAGTTTTTGGAAAAATATTTTAGTTGCCTCGCTTTTTTTGGGAAAAATTTTAGTTGCCGCCTTTTGGTAT
>Php00a00001.00028	CDD_uid:29020	domain description:"MEF2 (myocyte enhancer factor 2)-like/Type II subfamily of MADS ( MCM1, Agamous, Deficiens, and SRF (serum response factor) box family of eukaryotic transcriptional regulators"	go_terms:GO:0006606,GO:0009725,GO:0030528,GO:0005488,GO:0043231	functional description(function): "transcription regulator activity, binding"	[organism=Physalis peruviana]
ATAAAATTACAACTAGAATAAATTTGATAATAATATGAATATCATGCCACGTATGTATTTACATACAACACCAACCATAAATATTATATTGATAGAGAATCAAGACTAGTGTCAACAGCACTTCCCTTCCTAACATTAACATCTACAGGCCTAACTGTGCCTGATCGGCTATTAGCAAAATATTTTACAGCATCATTTGCATCCACATATTCAACTACATCAGAATTAGTACCAAAAGGTTGTTCAGTTAGCTATCCGCAAAAACCAATTGATCGAGTCCATTTCGTTCCCTTTTTCACAAGCTGTCAGTCTCAACAAAACAAGCATTTGAGCCCAGATTGATCACACTATCTTAGAGACTTCCAATGCTATTTGTTCCTTCAGACTTGAACCACTTAAGCCTCTAGTCATTTTGTTTTCTTCTGCATTAAAGAGTTCTTCATAATACCTCTTCCAGTGTGATGGTTTTCTTATCCTCTTGATTACCTCCAGGCTTTCGTTGTTGCCTCTTAGAAGCTGCAGAATCTGACTTATCCGTGGACATTTAATTGATGATTGTTGCACACACAAAGAAGCTGCTAAGACCATGAGGTTCATCTGTAGTAAGTTGTAGTCATCAGCAAGTGAAGGATCAACGAGTTCTCTAATCCTGTTCTTCTTCAGCAGGGGTTTAGCCTGTTTCTCCAAGGAGTAAAGATCGCCTGACTACAGACAAAGCTTGTTCTTGAAAAGAGGTATTTTCCTCAAAAGTTGATAGATTGGTTGTGGTTGCCACAGTTGGGTGGTCGGGTAACTGATGTTTTCTCATTCTTGCTACATTTGCTCGTTGTCGAGCTAAAGACGTTTCCTTTTTGTCAGGCGACATCATTCGGTGGAGAGGCCACATAAAGCAACAACAACAGCCGCCACCTCTTAGGAAGCCATTTTTGGAAGGAGATTTATAATCAGGCAGAGAAGACTCCAGGCCATGTATCCTCATTTGGAGTACCCATCACTCGACTATTTGATCTGAATGGGATGCACATTTGGGGATTCGGCGATAAAGATCGGACAACAATCTCATTTTCCTCCTCATATTCGAAAAAATTTATGTTCATTCGCTCTGCGAGAGCTCTGATGCCGACAAATGAATGGGGATTGAAACTGTCTGTGCCATGTCAGGCGCACCAAGAATTTGATCGTCGGGTGGTGCTCGAGCTATTCTCCGAGTTTCATCAGCTTTAGCTGCTTTCTCGTGAATTAGTCCTAACCAGAATTAGAAGAGTTGAGGATGGCGGCTCATGCCGTGATCAATCCAAACTTAAAGACGTCTCCGGCAAGATCCTGTTCTAGCTGCTTTATACATTCAACAGATTTAGGATCATCTGGATTGAGATCATCTACTTTCATCGTACATAAAGCACCAGTTTCACTACAAGAGGAGAACAGCAAATTCTACTTTGTCACTCAAAGTAGGAAATCCAAAAAACTAACTTTAGTACATTACCGGTTAGCAGCTTCATTTAAGCTTCTATAAGTAACTTCTCCTTTTGCCATAGACCTTTCACAGATGGTATATCTATTTATTAACATTGTAATGCAGCTAATTGTGGCTATTTCGAACTCCGGGTGAAGGGAGTAGAGGGTGTGCATTATTGCATTCAGGCCAACTCCGAGTGAAGGGAGTAGAGGGTGTGCATTATTGCATTGAGGCCAATCCACAGGACTTTCCGGAAGCGATTTGTGATGTGAATGCACAGCACCATTTTGGTGATTCCAAGGTCTGTTTACTGAATTTCATCGAGTTGGTCTACTAAGGGGAAATGACCAGCGCTTTGTGTAATCTTCTGGTCAGAAGGTGATTATCACAGCAATAAGTCCTTTTGTGGGGAGAATTACATCAAGAAAATTAAAAAAAAACTCAGTTTCAAAACTTCTCCTTCCTCCTAATTCAAGAAATTACATCAATATATAATTATCTTAAATAGTGGTGTTTACCTTCTTTTTGTTGCAGGTGCTGTTTCTCATTTGATTTATTTTCTCTCTTAAGAGTTTTGTTTGAACACAACAACAAACAATGCTCTGTTTCAACAAAACTCCATGTACACAATGAAATAAAAATAAAAAATTACCTTTACAAGTCGTGTTGAAAAGAGAGCTTGCAAATTGAACTACAAATTCCAACAAAGCTCAGCGTAGATCTGAAATAATGGAGGGCTGAACGGAAAATATGGATTAAAACCGTCTAAGCTAAACGGAAAGTGCATACTGTGACCGGAAGCGAAGTCGGAGAAAATCTAGGTACAAAGATGAGATCTGATGCGATCTAGAGCTGGCAAATTCATAGAGCTTTCCTCTTGGAGAGAAAATAACCAATCCAACCTCAGCATCACATAGAACTGAAAGTTCAAAAGCTTTCTTGAGCAGCCCATTTCTGCGCTTAGAGAAGGTGACTTGCCTACTTGTGGCGTTCTCTATACGCCTCATCTGAGTCTTCCCTCTCACCATCTCCTTAGATCAACCCCCTTTTTTTAACACACAAAAAATCGACAATAGATTCTTCTGCCGCTCTTCCATTCGAGATATCCGACTGATCGACCGTGAAAGTTTTTGGAAAAATATTTTAGTTGCCTCGCTTTTTTTGGGAAAAAATTTTAGTTGCCGCCTTTTGGTATC
>Php00a00001.00029	CDD_uid:29020	domain description:"MEF2 (myocyte enhancer factor 2)-like/Type II subfamily of MADS ( MCM1, Agamous, Deficiens, and SRF (serum response factor) box family of eukaryotic transcriptional regulators"	go_terms:GO:0006606,GO:0009725,GO:0030528,GO:0005488,GO:0043231	functional description(function): "transcription regulator activity, binding"	[organism=Physalis peruviana]
ATAAAATTACAACTAGAATAAATTTGATAATAATATGAATATCATGCCACGTATGTATTTACATACAACACCAACCATAAATATTATATTGATAGAGAATCAAGACTAGTGTCAACAGCACTTCCCTTCCTAACATTAACATCTACAGGCCTAACTGTGCCTGATCGGCTATTAGCAAAATATTTTACAGCATCATTTGCATCCACATATTCAACTACATCAGAATTAGTACCAAAAGGTTGTTCAGTTAGCTATCCGCAAAAACCAATTGATCGAGTCCATTTCGTTCCCTTTTTCACAAGCTGTCAGTCTCAACAAAACAAGCATTTGAGCCCAGATTGATCACACTATCTTAGAGACTTCCAATGCTATTTGTTCCTTCAGACTTGAACCACTTAAGCCTCTAGTCATTTTGTTTTCTTCTGCATTAAAGAGTTCTTCATAATACCTCTTCCAGTGTGATGGTTTTCTTATCCTCTTGATTACCTCCAGGCTTTCGTTGTTGCCTCTTAGAAGCTGCAGAATCTGACTTATCCGTGGACATTTAATTGATGATTGTTGCACACACAAAGAAGCTGCTAAGACCATGAGGTTCATCTGTAGTAAGTTGTAGTCATCAGCAAGTGAAGGATCAACGAGTTCTCTAATCCTGTTCTTCTTCAGCAGGGGTTTAGCCTGTTTCTCCAAGGAGTAAAGATCGCCTGACTACAGACAAAGCTTGTTCTTGAAAAGAGGTATTTTCCTCAAAAGTTGATAGATTGGTTGTGGTTGCCACAGTTGGGTGGTCGGGTAACTGATGTTTTCTCATTCTTGCTACATTTGCTCGTTGTCGAGCTAAAGACGTTTCCTTTTTGTCAGGCGACATCATTCGGTGGAGAGGCCACATAAAGCAACAACAACAGCCGCCACCTCTTAGGAAGCCATTTTTGGAAGGAGATTTATAATCAGGCAGAGAAGACTCCAGGCCATGTATCCTCATTTGGAGTACCCATCACTCGACTATTTGATCTGAATGGGATGCACATTTGGGGATTCGGCGATAAAGATCGGACAACAATCTCATTTTCCTCCTCATATTCGAAAAAATTTATGTTCATTCGCTCTGCGAGAGCTCTGATGCCGACAAATGAATGGGGATTGAAACTGTCTGTGCCATGTCAGGCGCACCAAGAATTTGATCGTCGGGTGGTGCTCGAGCTATTCTCCGAGTTTCATCAGCTTTAGCTGCTTTCTCGTGAATTAGTCCTAACCAGAATTAGAAGAGTTGAGGATGGCGGCTCATGCCGTGATCAATCCAAACTTAAAGACGTCTCCGGCAAGATCCTGTTCTAGCTGCTTTATACATTCAACAGATTTAGGATCATCTGGATTGAGATCATCTACTTTCATCGTACATAAAGCACCAGTTTCACTACAAGAGGAGAACAGCAAATTCTACTTTGTCACTCAAAGTAGGAAATCCAAAAAACTAACTTTAGTACATTACCGGTTAGCAGCTTCATTTAAGCTTCTATAAGTAACTTCTCCTTTTGCCATAGACCTTTCACAGATGGTATATCTATTTATTAACATTGTAATGCAGCTAATTGTGGCTATTTCGAACTCCGGGTGAAGGGAGTAGAGGGTGTGCATTATTGCATTCAGGCCAACTCCGAGTGAAGGGAGTAGAGGGTGTGCATTATTGCATTGAGGCCAATCCACAGGACTTTCCGGAAGCGATTTGTGATGTGAATGCACAGCACCATTTTGGTGATTCCAAGGTCTGTTTACTGAATTTCATCGAGTTGGTCTACTAAGGGGAAATGACCAGCGCTTTGTGTAATCTTCTGGTCAGAAGGTGATTATCACAGCAATAAGTCCTTTTGTGGGGAGAATTACATCAAGAAAATTAAAAAAAAACTCAGTTTCAAAACTTCTCCTTCCTCCTAATTCAAGAAATTACATCAATATATAATTATCTTAAATAGTGGTGTTTACCTTCTTTTTGTTGCAGGTGCTGTTTCTCATTTGATTTATTTTCTCTCTTAAGAGTTTTGTTTGAACACAACAACAAACAATGCTCTGTTTCAACAAAACTCCATGTACACAATGAAATAAAAATAAAAAATTACCTTTACAAGTCGTGTTGAAAAGAGAGCTTGCAAATTGAACTACAAATTCCAACAAAGCTCAGCGTAGATCTGAAATAATGGAGGGCTGAACGGAAAATATGGATTAAAACCGTCTAAGCTAAACGGAAAGTGCATACTGTGACCGGAAGCGAAGTCGGAGAAAATCTAGGTACAAAGATGAGATCTGATGCGATCTGCAAGAAAATCCAGGATCCCCAGAAACAAACTAGAGCTGGCAAATTCATAGAGCTTTCCTCTTGGAGAGAAAATAACCAATCCAACCTCAGCATCACATAGAACTGAAAGTTCAAAAGCTTTCTTGAGCAGCCCATTTCTGCGCTTAGAGAAGGTGACTTGCCTACTTGTGGCGTTCTCTATACGCCTCATCTGAGTCTTCCCTCTCACCATCTCCTTAGATCAACCCCCTTCTGCCGCTCTTCCATTCGAGGTACTGCTAACAAAGCTAACCCATTCGAGGTACTGCTTAAGACGGTGAAAGAAGAGCCGTGAAAGTTTTAGGGAAAGTATTTTAGTTGCCACCTTTTGGTAT
>Php00a00001.00030	CDD_uid:29020	domain description:"MEF2 (myocyte enhancer factor 2)-like/Type II subfamily of MADS ( MCM1, Agamous, Deficiens, and SRF (serum response factor) box family of eukaryotic transcriptional regulators"	go_terms:GO:0006606,GO:0009725,GO:0030528,GO:0005488,GO:0043231	functional description(function): "transcription regulator activity, binding"	[organism=Physalis peruviana]
ATAAAATTACAACTAGAATAAATTTGATAATAATATGAATATCATGCCACGTATGTATTTACATACAACACCAACCATAAATATTATATTGATAGAGAATCAAGACTAGTGTCAACAGCACTTCCCTTCCTAACATTAACATCTACAGGCCTAACTGTGCCTGATCGGCTATTAGCAAAATATTTTACAGCATCATTTGCATCCACATATTCAACTACATCAGAATTAGTACCAAAAGGTTGTTCAGTTAGCTATCCGCAAAAACCAATTGATCGAGTCCATTTCGTTCCCTTTTTCACAAGCTGTCAGTCTCAACAAAACAAGCATTTGAGCCCAGATTGATCACACTATCTTAGAGACTTCCAATGCTATTTGTTCCTTCAGACTTGAACCACTTAAGCCTCTAGTCATTTTGTTTTCTTCTGCATTAAAGAGTTCTTCATAATACCTCTTCCAGTGTGATGGTTTTCTTATCCTCTTGATTACCTCCAGGCTTTCGTTGTTGCCTCTTAGAAGCTGCAGAATCTGACTTATCCGTGGACATTTAATTGATGATTGTTGCACACACAAAGAAGCTGCTAAGACCATGAGGTTCATCTGTAGTAAGTTGTAGTCATCAGCAAGTGAAGGATCAACGAGTTCTCTAATCCTGTTCTTCTTCAGCAGGGGTTTAGCCTGTTTCTCCAAGGAGTAAAGATCGCCTGACTACAGACAAAGCTTGTTCTTGAAAAGAGGTATTTTCCTCAAAAGTTGATAGATTGGTTGTGGTTGCCACAGTTGGGTGGTCGGGTAACTGATGTTTTCTCATTCTTGCTACATTTGCTCGTTGTCGAGCTAAAGACGTTTCCTTTTTGTCAGGCGACATCATTCGGTGGAGAGGCCACATAAAGCAACAACAACAGCCGCCACCTCTTAGGAAGCCATTTTTGGAAGGAGATTTATAATCAGGCAGAGAAGACTCCAGGCCATGTATCCTCATTTGGAGTACCCATCACTCGACTATTTGATCTGAATGGGATGCACATTTGGGGATTCGGCGATAAAGATCGGACAACAATCTCATTTTCCTCCTCATATTCGAAAAAATTTATGTTCATTCGCTCTGCGAGAGCTCTGATGCCGACAAATGAATGGGGATTGAAACTGTCTGTGCCATGTCAGGCGCACCAAGAATTTGATCGTCGGGTGGTGCTCGAGCTATTCTCCGAGTTTCATCAGCTTTAGCTGCTTTCTCGTGAATTAGTCCTAACCAGAATTAGAAGAGTTGAGGATGGCGGCTCATGCCGTGATCAATCCAAACTTAAAGACGTCTCCGGCAAGATCCTGTTCTAGCTGCTTTATACATTCAACAGATTTAGGATCATCTGGATTGAGATCATCTACTTTCATCGTACATAAAGCACCAGTTTCACTACAAGAGGAGAACAGCAAATTCTACTTTGTCACTCAAAGTAGGAAATCCAAAAAACTAACTTTAGTACATTACCGGTTAGCAGCTTCATTTAAGCTTCTATAAGTAACTTCTCCTTTTGCCATAGACCTTTCACAGATGGTATATCTATTTATTAACATTGTAATGCAGCTAATTGTGGCTATTTCGAACTCCGGGTGAAGGGAGTAGAGGGTGTGCATTATTGCATTCAGGCCAACTCCGAGTGAAGGGAGTAGAGGGTGTGCATTATTGCATTGAGGCCAATCCACAGGACTTTCCGGAAGCGATTTGTGATGTGAATGCACAGCACCATTTTGGTGATTCCAAGGTCTGTTTACTGAATTTCATCGAGTTGGTCTACTAAGGGGAAATGACCAGCGCTTTGTGTAATCTTCTGGTCAGAAGGTGATTATCACAGCAATAAGTCCTTTTGTGGGGAGAATTACATCAAGAAAATTAAAAAAAAACTCAGTTTCAAAACTTCTCCTTCCTCCTAATTCAAGAAATTACATCAATATATAATTATCTTAAATAGTGGTGTTTACCTTCTTTTTGTTGCAGGTGCTGTTTCTCATTTGATTTATTTTCTCTCTTAAGAGTTTTGTTTGAACACAACAACAAACAATGCTCTGTTTCAACAAAACTCCATGTACACAATGAAATAAAAATAAAAAATTACCTTTACAAGTCGTGTTGAAAAGAGAGCTTGCAAATTGAACTACAAATTCCAACAAAGCTCAGCGTAGATCTGAAATAATGGAGGGCTGAACGGAAAATATGGATTAAAACCGTCTAAGCTAAACGGAAAGTGCATACTGTGACCGGAAGCGAAGTCGGAGAAAATCTAGGTACAAAGATGAGATCTGATGCGATCTAGAGCTGGCAAATTCATAGAGCTTTCCTCTTGGAGAGAAAATAACCAATCCAACCTCAGCATCACATAGAACTGAAAGTTCAAAAGCTTTCTTGAGCAGCCCATTTCTGCGCTTAGAGAAGGTGACTTGCCTACTTGTGGCGTTCTCTATACGCCTCATCTGAGTCTTCCCTCTCACCATCTCCTTAGATCAACCCCCTTTTTTTAACACACAAAAAATCGACAAAAGATTATGATGAACCAATCACCTTGAAATTAAAATCCTGGGGGAAGGGGAATATGGTTCAAAGAACAAATTCCATACAATATAATATATAATCAAGAAATCAATTAAGGATGTTATTGCAAGTTTAAGGAAGAGAGAAGAA
>Php00a00001.00031	CDD_uid:29020	domain description:"MEF2 (myocyte enhancer factor 2)-like/Type II subfamily of MADS ( MCM1, Agamous, Deficiens, and SRF (serum response factor) box family of eukaryotic transcriptional regulators"	go_terms:GO:0006606,GO:0009725,GO:0030528,GO:0005488,GO:0043231	functional description(function): "transcription regulator activity, binding"	[organism=Physalis peruviana]
ATAAAATTACAACTAGAATAAATTTGATAATAATATGAATATCATGCCACGTATGTATTTACATACAACACCAACCATAAATATTATATTGATAGAGAATCAAGACTAGTGTCAACAGCACTTCCCTTCCTAACATTAACATCTACAGGCCTAACTGTGCCTGATCGGCTATTAGCAAAATATTTTACAGCATCATTTGCATCCACATATTCAACTACATCAGAATTAGTACCAAAAGGTTGTTCAGTTAGCTATCCGCAAAAACCAATTGATCGAGTCCATTTCGTTCCCTTTTTCACAAGCTGTCAGTCTCAACAAAACAAGCATTTGAGCCCAGATTGATCACACTATCTTAGAGACTTCCAATGCTATTTGTTCCTTCAGACTTGAACCACTTAAGCCTCTAGTCATTTTGTTTTCTTCTGCATTAAAGAGTTCTTCATAATACCTCTTCCAGTGTGATGGTTTTCTTATCCTCTTGATTACCTCCAGGCTTTCGTTGTTGCCTCTTAGAAGCTGCAGAATCTGACTTATCCGTGGACATTTAATTGATGATTGTTGCACACACAAAGAAGCTGCTAAGACCATGAGGTTCATCTGTAGTAAGTTGTAGTCATCAGCAAGTGAAGGATCAACGAGTTCTCTAATCCTGTTCTTCTTCAGCAGGGGTTTAGCCTGTTTCTCCAAGGAGTAAAGATCGCCTGACTACAGACAAAGCTTGTTCTTGAAAAGAGGTATTTTCCTCAAAAGTTGATAGATTGGTTGTGGTTGCCACAGTTGGGTGGTCGGGTAACTGATGTTTTCTCATTCTTGCTACATTTGCTCGTTGTCGAGCTAAAGACGTTTCCTTTTTGTCAGGCGACATCATTCGGTGGAGAGGCCACATAAAGCAACAACAACAGCCGCCACCTCTTAGGAAGCCATTTTTGGAAGGAGATTTATAATCAGGCAGAGAAGACTCCAGGCCATGTATCCTCATTTGGAGTACCCATCACTCGACTATTTGATCTGAATGGGATGCACATTTGGGGATTCGGCGATAAAGATCGGACAACAATCTCATTTTCCTCCTCATATTCGAAAAAATTTATGTTCATTCGCTCTGCGAGAGCTCTGATGCCGACAAATGAATGGGGATTGAAACTGTCTGTGCCATGTCAGGCGCACCAAGAATTTGATCGTCGGGTGGTGCTCGAGCTATTCTCCGAGTTTCATCAGCTTTAGCTGCTTTCTCGTGAATTAGTCCTAACCAGAATTAGAAGAGTTGAGGATGGCGGCTCATGCCGTGATCAATCCAAACTTAAAGACGTCTCCGGCAAGATCCTGTTCTAGCTGCTTTATACATTCAACAGATTTAGGATCATCTGGATTGAGATCATCTACTTTCATCGTACATAAAGCACCAGTTTCACTACAAGAGGAGAACAGCAAATTCTACTTTGTCACTCAAAGTAGGAAATCCAAAAAACTAACTTTAGTACATTACCGGTTAGCAGCTTCATTTAAGCTTCTATAAGTAACTTCTCCTTTTGCCATAGACCTTTCACAGATGGTATATCTATTTATTAACATTGTAATGCAGCTAATTGTGGCTATTTCGAACTCCGGGTGAAGGGAGTAGAGGGTGTGCATTATTGCATTCAGGCCAACTCCGAGTGAAGGGAGTAGAGGGTGTGCATTATTGCATTGAGGCCAATCCACAGGACTTTCCGGAAGCGATTTGTGATGTGAATGCACAGCACCATTTTGGTGATTCCAAGGTCTGTTTACTGAATTTCATCGAGTTGGTCTACTAAGGGGAAATGACCAGCGCTTTGTGTAATCTTCTGGTCAGAAGGTGATTATCACAGCAATAAGTCCTTTTGTGGGGAGAATTACATCAAGAAAATTAAAAAAAAACTCAGTTTCAAAACTTCTCCTTCCTCCTAATTCAAGAAATTACATCAATATATAATTATCTTAAATAGTGGTGTTTACCTTCTTTTTGTTGCAGGTGCTGTTTCTCATTTGATTTATTTTCTCTCTTAAGAGTTTTGTTTGAACACAACAACAAACAATGCTCTGTTTCAACAAAACTCCATGTACACAATGAAATAAAAATAAAAAATTACCTTTACAAGTCGTGTTGAAAAGAGAGCTTGCAAATTGAACTACAAATTCCAACAAAGCTCAGCGTAGATCTGAAATAATGGAGGGCTGAACGGAAAATATGGATTAAAACCGTCTAAGCTAAACGGAAAGTGCATACTGTGACCGGAAGCGAAGTCGGAGAAAATCTAGGTACAAAGATGAGATCTGATGCGATCTAGAGCTGGCAAATTCATAGAGCTTTCCTCTTGGAGAGAAAATAACCAATCCAACCTCAGCATCACATAGAACTGAAAGTTCAAAAGCTTTCTTGAGCAGCCCATTTCTGCGCTTAGAGAAGGTGACTTGCCTACTTGTGGCGTTCTCTATACGCCTCATCTGAGTCTTCCCTCTCACCATCTCCTTAGATCAACCCCCTTCTGCCGCTCTTCCATTCGAGATATCCGACTGATCGACCGTGAAAGTTTTTGGAAAAATATTTTAGTTGCCTCGCTTTTTTTGGGAAAAATTTTAGTTGCCGCCTTTTGGTAT
>Php00a00001.00032	CDD_uid:29020	domain description:"MEF2 (myocyte enhancer factor 2)-like/Type II subfamily of MADS ( MCM1, Agamous, Deficiens, and SRF (serum response factor) box family of eukaryotic transcriptional regulators"	go_terms:GO:0006606,GO:0009725,GO:0030528,GO:0005488,GO:0043231	functional description(function): "transcription regulator activity, binding"	[organism=Physalis peruviana]
ATAAAATTACAACTAGAATAAATTTGATAATAATATGAATATCATGCCACGTATGTATTTACATACAACACCAACCATAAATATTATATTGATAGAGAATCAAGACTAGTGTCAACAGCACTTCCCTTCCTAACATTAACATCTACAGGCCTAACTGTGCCTGATCGGCTATTAGCAAAATATTTTACAGCATCATTTGCATCCACATATTCAACTACATCAGAATTAGTACCAAAAGGTTGTTCAGTTAGCTATCCGCAAAAACCAATTGATCGAGTCCATTTCGTTCCCTTTTTCACAAGCTGTCAGTCTCAACAAAACAAGCATTTGAGCCCAGATTGATCACACTATCTTAGAGACTTCCAATGCTATTTGTTCCTTCAGACTTGAACCACTTAAGCCTCTAGTCATTTTGTTTTCTTCTGCATTAAAGAGTTCTTCATAATACCTCTTCCAGTGTGATGGTTTTCTTATCCTCTTGATTACCTCCAGGCTTTCGTTGTTGCCTCTTAGAAGCTGCAGAATCTGACTTATCCGTGGACATTTAATTGATGATTGTTGCACACACAAAGAAGCTGCTAAGACCATGAGGTTCATCTGTAGTAAGTTGTAGTCATCAGCAAGTGAAGGATCAACGAGTTCTCTAATCCTGTTCTTCTTCAGCAGGGGTTTAGCCTGTTTCTCCAAGGAGTAAAGATCGCCTGACTACAGACAAAGCTTGTTCTTGAAAAGAGGTATTTTCCTCAAAAGTTGATAGATTGGTTGTGGTTGCCACAGTTGGGTGGTCGGGTAACTGATGTTTTCTCATTCTTGCTACATTTGCTCGTTGTCGAGCTAAAGACGTTTCCTTTTTGTCAGGCGACATCATTCGGTGGAGAGGCCACATAAAGCAACAACAACAGCCGCCACCTCTTAGGAAGCCATTTTTGGAAGGAGATTTATAATCAGGCAGAGAAGACTCCAGGCCATGTATCCTCATTTGGAGTACCCATCACTCGACTATTTGATCTGAATGGGATGCACATTTGGGGATTCGGCGATAAAGATCGGACAACAATCTCATTTTCCTCCTCATATTCGAAAAAATTTATGTTCATTCGCTCTGCGAGAGCTCTGATGCCGACAAATGAATGGGGATTGAAACTGTCTGTGCCATGTCAGGCGCACCAAGAATTTGATCGTCGGGTGGTGCTCGAGCTATTCTCCGAGTTTCATCAGCTTTAGCTGCTTTCTCGTGAATTAGTCCTAACCAGAATTAGAAGAGTTGAGGATGGCGGCTCATGCCGTGATCAATCCAAACTTAAAGACGTCTCCGGCAAGATCCTGTTCTAGCTGCTTTATACATTCAACAGATTTAGGATCATCTGGATTGAGATCATCTACTTTCATCGTACATAAAGCACCAGTTTCACTACAAGAGGAGAACAGCAAATTCTACTTTGTCACTCAAAGTAGGAAATCCAAAAAACTAACTTTAGTACATTACCGGTTAGCAGCTTCATTTAAGCTTCTATAAGTAACTTCTCCTTTTGCCATAGACCTTTCACAGATGGTATATCTATTTATTAACATTGTAATGCAGCTAATTGTGGCTATTTCGAACTCCGGGTGAAGGGAGTAGAGGGTGTGCATTATTGCATTCAGGCCAACTCCGAGTGAAGGGAGTAGAGGGTGTGCATTATTGCATTGAGGCCAATCCACAGGACTTTCCGGAAGCGATTTGTGATGTGAATGCACAGCACCATTTTGGTGATTCCAAGGTCTGTTTACTGAATTTCATCGAGTTGGTCTACTAAGGGGAAATGACCAGCGCTTTGTGTAATCTTCTGGTCAGAAGGTGATTATCACAGCAATAAGTCCTTTTGTGGGGAGAATTACATCAAGAAAATTAAAAAAAAACTCAGTTTCAAAACTTCTCCTTCCTCCTAATTCAAGAAATTACATCAATATATAATTATCTTAAATAGTGGTGTTTACCTTCTTTTTGTTGCAGGTGCTGTTTCTCATTTGATTTATTTTCTCTCTTAAGAGTTTTGTTTGAACACAACAACAAACAATGCTCTGTTTCAACAAAACTCCATGTACACAATGAAATAAAAATAAAAAATTACCTTTACAAGTCGTGTTGAAAAGAGAGCTTGCAAATTGAACTACAAATTCCAACAAAGCTCAGCGTAGATCTGAAATAATGGAGGGCTGAACGGAAAATATGGATTAAAACCGTCTAAGCTAAACGGAAAGTGCATACTGTGACCGGAAGCGAAGTCGGAGAAAATCTAGGTACAAAGATGAGATCTGATGCGATCTAGAGCTGGCAAATTCATAGAGCTTTCCTCTTGGAGAGAAAATAACCAATCCAACCTCAGCATCACATAGAACTGAAAGTTCAAAAGCTTTCTTGAGCAGCCCATTTCTGCGCTTAGAGAAGGTGACTTGCCTACTTGTGGCGTTCTCTATACGCCTCATCTGAGTCTTCCCTCTCACCATCTCCTTAGATCAACCCCCTTCTGCCGCTCTTCCATTCGAGGTACTGCTAACAAAGCTAACCCATTCGAGGTACTGCTTAAGACGGTGAAAGAAGAGCCGTGAAAGTTTTAGGGAAAGTATTTTAGTTGCCACCTTTTGGTAT
>Php00a00001.00033	functional description: "unknown protein"	[organism=Physalis peruviana]
TCTACAATATTCCCATTCATAATTAACGATAATCCATTCATAAAATTACAACTAGAATAAATTTGATAATAATATGAATATCATGCCACATACATATTTACATACAACACCAACTATAAAGCTATAGTCTATAGTATGCATTTGGTACAACTTCTACTTCATCTTAGCTTTGCTAATTGGTAGATTCAACTTATTAAAGTGACTGAACCCACGTCGAGTACAAGATCAGGACTATAAAGGTCACACTCCTTTAGTAGCTCGCTCTTGCTTCTTCCAGGAGAAGAACTCAACAAGGTTATGTTACCAGCTAGGTTTACCTTTGTCCATTGCTCTCCTTCCAATGAGCATTTCAAGCAAAACAACGCCAAAACCATAAATATCACTTTTGGCTGTTAAATGACCTTTTGTATCATAGGACAACCGTACATCTGAAGGCTCAGTGTTAAGACATGCCCACAGAGTATTGCTAGCCAATTCTCTATTCTGAGATGCCATTTCATGTTGCCACAGTGACTATGGAACACATGGTACACACAACATGCTATGCTTAAAACCAACACAATTTGCACAATTGTTAGGATCTTAGGCCTCTTTTCAGCCACGCGAGCAACAAGACCAAGGTACCATAGCCCAAGAAAAATAACGACGACACAAATAAGGTCAGAAACAAAGAAAGGTTCATCCTGAGATATACGGAAGATAGAAAACTAGAAAGATAATAGAGAGCATCCAAAAGTATCCAGGTTGTATACCTACTAAAGGACAATCCTCTCATTAAAAGTTTCATCAACCACCACTTGATATTGTTATCTAACTTTTGAATAAGCGTAGGCAGGTTATCTGATGATATAAAAAATAAGCATCCCACAAATACCGCAATGAACAAATGCCATGAATACTCATGTGGATAAGGATAAGAGCGAGTTAAGATCGTCCGAATTGTCTCCATTTTTAGAGTATCAAGCAGACCATTGACCTGCTTATCAAGCCCCATTCAGCAAGCAGTATTAGATCCCCACCAGTTTGCTGGATAAAAGGACTTCCCAGTGAAGTCTACTTCATATGAACCAAAAGAGTAGACGATGGTTTCAGTCATCTGTACAGGAACAGAAGGTGTTTTGCCTATTTCTGCAAACAAGTAGTTGGACCCACTCCTGAATGATGATCTCTTTGTAGCCAATATATCCAAAGCAATCATACGATCATTATCGCGATCGTTAACAAGTCCAGGATATAAATTCACTTATATCTATTTCTAGTTCTGCTTGACATTAAACAAAAAAATTATTAAGAGGTTAGAAAAACAAAATTTTGTTCACTTATGTAAACCTTACCATAACAATCATGGGCTACTGTTGCATGGAGGACAGTTTTTCCATCATTCTTCTTCATGGTTAGCTTACTGAAATCACAATTTGCCAAAATAGCAAATACATCTTTCTCCCCACTTGAAGCTGAAACATAAAGTGGTTCCTCTCCCAAGTTGTTTCTAAAAAAAAACTAAGTCCTCCTCAATTCTCAAAATCCTCTCAACCATATCCTTTTTACATGTAGTACTCGAAAACATATACTTGAGTAAATAAAAGTATGTTCTCAGTTTTAAAATCTTAAACATCTATTCAAGCGTGCTTGGCTTATGAAATGAATCAGGTTCGCACGTGGTAGGATCATGTGCTGAATACATAACTAAGTAAATGACAGTGTGTTCAGACGATCACACATTTAAATGTTACCATATCTTGCAGCTTCATGCAATGGTGTATCTCCACTGTTGTTCCTAGTTTCCAAATCTTTAACGCTCAATGGATCGAGAATTTCAAAACCGGACACATTTCCATTAACAACAAGAAAGTGAAGAATTATGTCACCCTGATTATCAATCAGGGTGACGCCTTCTTCCTTCGCATAAAATATGGAGAGATTGAACTACTCCAGACGTGGTCGTAAACTAAAATACCTAGAATGTATCAAAATGTCCTCTAATCTTCTGATCTTAAACATGCTACATGTACCGTTAGAACTAAAGAGTTGCCAAAAGACATAACCTTAAACGAAGCAAAGAATGACAAGACCAGAATATGGCATGCAGGAATCACAATTATAGCACTTGACATGCTTCATGTTTTTGTAAAGCTTGCAGTTCTTATTGGAACTCGTTGGATGAAAGCTCAAGTCATAGTATGAGGCTTTAACAACAGGGTGACCACACTATATAGCCTTGCCAATTTTATTGAATTCCACTCCTGGTGCACATATTGATATTGCCTTGTCCAAGCACTCCTTAGTCACTCGATTCAAGATTTTGACCCGCAAGCAAAAATTTCAGATTGTAAAAATTTCAGATTGTTCGCACAAACAAGTTACTGTTGGATGGAGCAGAGAATTAAGTTGTTTGTTTGGGCAGGTAGGATCAAATTTTTAGGAATTGCATCAAGTTTAAGAGCTAGGGTACGTGAAAGAAGAGATATCCAGAG
>Php00a00001.00034	functional description: "unknown protein"	[organism=Physalis peruviana]
TCTACAATATTCCCATTCATAATTAACGATAATCCATTCATAAAATTACAACTAGAATAAATTTGATAATAATATGAATATCATGCCACATACATATTTACATACAACACCAACTATAAAGCTATAGTCTATAGTATGCATTTGGTACAACTTCTACTTCATCTTAGCTTTGCTAATTGGTAGATTCAACTTATTAAAGTGACTGAACCCACGTCGAGTACAAGATCAGGACTATAAAGGTCACACTCCTTTAGTAGCTCGCTCTTGCTTCTTCCAGGAGAAGAACTCAACAAGGTTATGTTACCAGCTAGGTTTACCTTTGTCCATTGCTCTCCTTCCAATGAGCATTTCAAGCAAAACAACGCCAAAACCATAAATATCACTTTTGGCTGTTAAATGACCTTTTGTATCATAGGACAACCGTACATCTGAAGGCTCAGTGTTAAGACATGCCCACAGAGTATTGCTAGCCAATTCTCTATTCTGAGATGCCATTTCATGTTGCCACAGTGACTATGGAACACATGGTACACACAACATGCTATGCTTAAAACCAACACAATTTGCACAATTGTTAGGATCTTAGGCCTCTTTTCAGCCACGCGAGCAACAAGACCAAGGTACCATAGCCCAAGAAAAATAACGACGACACAAATAAGGTCAGAAACAAAGAAAGGTTCATCCTGAGATATACGGAAGATAGAAAACTAGAAAGATAATAGAGAGCATCCAAAAGTATCCAGGTTGTATACCTACTAAAGGACAATCCTCTCATTAAAAGTTTCATCAACCACCACTTGATATTGTTATCTAACTTTTGAATAAGCGTAGGCAGGTTATCTGATGATATAAAAAATAAGCATCCCACAAATACCGCAATGAACAAATGCCATGAATACTCATGTGGATAAGGATAAGAGCGAGTTAAGATCGTCCGAATTGTCTCCATTTTTAGAGTATCAAGCAGACCATTGACCTGCTTATCAAGCCCCATTCAGCAAGCAGTATTAGATCCCCACCAGTTTGCTGGATAAAAGGACTTCCCAGTGAAGTCTACTTCATATGAACCAAAAGAGTAGACGATGGTTTCAGTCATCTGTACAGGAACAGAAGGTGTTTTGCCTATTTCTGCAAACAAGTAGTTGGACCCACTCCTGAATGATGATCTCTTTGTAGCCAATATATCCAAAGCAATCATACGATCATTATCGCGATCGTTAACAAGTCCAGGATATAAATTCACTTATATCTATTTCTAGTTCTGCTTGACATTAAACAAAAAAATTATTAAGAGGTTAGAAAAACAAAATTTTGTTCACTTATGTAAACCTTACCATAACAATCATGGGCTACTGTTGCATGGAGGACAGTTTTTCCATCATTCTTCTTCATGGTTAGCTTACTGAAATCACAATTTGCCAAAATAGCAAATACATCTTTCTCCCCACTTGAAGCTGAAACATAAAGTGGTTCCTCTCCCAAGTTGTTTCTAAAAAAAAACTAAGTCCTCCTCAATTCTCAAAATCCTCTCAACCATATCCTTTTTACATGTAGTACTCGAAAACATATACTTGAGTAAATAAAAGTATGTTCTCAGTTTTAAAATCTTAAACATCTATTCAAGCGTGCTTGGCTTATGAAATGAATCAGGTTCGCACGTGGTAGGATCATGTGCTGAATACATAACTAAGTAAATGACAGTGTGTTCAGACGATCACACATTTAAATGTTACCATATCTTGCAGCTTCATGCAATGGTGTATCTCCACTGTTGTTCCTAGTTTCCAAATCTTTAACGCTCAATGGATCGAGAATTTCAAAACCGGACACATTTCCATTAACAACAAGAAAGTGAAGAATTATGTCACCCTGATTATCAATCAGGGTGACGCCTTCTTCCTTCGCATAAAATATGGAGAGATTGAACTACTCCAGACGTGGTCGTAAACTAAAATACCTAGAATGTATCAAAATGTCCTCTAATCTTCTGATCTTAAACATGCTACATGTACCGTTAGAACTAAAGAGTTGCCAAAAAGACATAACCTTAAACGAAGCAAAGAATGACAAGACCAGAATATGGCATGCAGGAATCACAATTATAGCACTTGACATGCTTCATGTTTTTGTAAAGCTTGCAGTTCTTATTGGAACTCGTTGGATGAAAGCTCAAGTCATAGTATGAGGCTTTAACAACAGGGTGACCACACCTTTATCAATGAAATAACCCAAAAAAGGTAGGATCTGCAACTCGAACCAAAGTATTGCAATGGCTGGGGTATAAAAGAATAGTTGGTGACTGGAAGCAGGAAATTGAGTAGACGGTGAAGATGTCGAAGGGCAGTAAGACTAGAGCTGAAATAACTGGTTGAGCATTTGCTAAAGTAATCTATAGCATA
>Php00a00001.00035	CDD_uid:29020	domain description:"MEF2 (myocyte enhancer factor 2)-like/Type II subfamily of MADS ( MCM1, Agamous, Deficiens, and SRF (serum response factor) box family of eukaryotic transcriptional regulators"	go_terms:GO:0006259,GO:0003916,GO:0009536	functional description(function): "DNA topoisomerase activity"	[organism=Physalis peruviana]
GGGAGAAAGTAAAGTTCTCATCGTTACTACTTACTACATCAAATGAAACAACTGGAAGTTGATATCACAAAGACGAATATTACCATATTCGTGGATCTTACATATCTTCTTCAATTACTTGAAAAGCTTGGAATATTCCTTTTTAAGGCAACAAATAATACCGTTCCCACAGAGGTTAGCAATGGCCCCGGCAACCATGCGAAGGGTTTGAGGATCTTCAGCTTTGGCTGCTGTGACTGATAACAAACTGATACCTCCTTGAGACATGATGAGCTCCTGATTTGTCTCTGTTCCATTTTAAATATTAAGCTCATCATATTCATTAGTTTGTGAGGTGATGCAACACTCACCGTTCATAGCAAGATTTGCAATTGCACCAGCCGCAACTCTGTGAATTGTCTCATCGTTGGAACTTCTAAGAAGAGTCAACAGAGAATTTAGTACCAGCTTTTACAATTCTCTCCTGGTTTGCCTCTGAAATAGATGGAATAAGGAAAAAGTTGCCACCATTCAAGGACTTGGTACTACCTCTTTTGCATTTCTCAAGTTTCAACTGCGTCATGTAACATCATTCTTCTTGTTTTAACTTTCTCTTTTAATATCCGTACACTAGGATACTGGCAGAGCCTCTATACCTCACCTCTGAGGTCGTGATATGGACTGCGTACACTCCAACCTACCTCCCCAGACCCCACCTTGTGGGAATATACTAGGTATGTCGTTGCTGCTGTACTAGGTTGCTGGTAGTATGCCATACTCTTTATAAGGTCTGTGATGAAGGGTCTTAATTGATTAAATTAAGCAATCTTTTAAGTGAATCGGATTTACTGACTTTCATTATTGTCCTTCAACCACTGGCTTGGAGGCGCTTAAAAGCAAGAAATAAGGATTAATCTCTCCACTTTGAATGGTGAGGTGTTAAATAATAGTTGGGGTTTAAGTAGGATGGTTTATGTAACATTCTCTTGTAAAAGCTAAATAAGGAAGATAAATGCTGAAATTCAGGAGTACAATATTTTAGATAATGCAAAACAGTTTCACGCACATCTGAGCAAAATGATCAAAAGGACAGAAGTGCAAGTGAAAACCCAGAAGACATCCAATATATTCGATATTGAATTAGCAAGACTGGAAAAATACGAAAACAACCAAAGATTTTGTTGGAGCAAACAGAAAGAAAAGAATAATGAGCCTATATTCACCAAACCTTGGTTGTCTTTGACTTCTTCCCCAAATTGTTGAGGGTTCTTGTTAGGGCAGCTTTCACACCATCTATGAGGGTGCCACCATCAATCGTCCGTATGCTGTTCGCATAACCTAGCATCGTCTCTGAATAAGCATCTGAGCACCTTTGTCTGCATTCAGCCATGTCACATATTCAACCAATCCTCCAGCATAAAAGTACTCAGTGTGTTGGATCTTCTCTGGATCTATGTCGTCCTTCTTGAGAACAATTGTGAGCTCAGGGTTGAGGAAAGCAAGCTCTCTAATTCTCCCAGCTATGGTGTTGTAGTCAAATTGTATTTCAGTTGTAAATACTTCTTTATCCGGCCAAAACCGAATGGCAGTCCCTTGCCGATCTTTCATTTCCACTGGGAGCTCCTGACATAGCAAAGTTGTAACTGGCTTCCCCCGTGAATATTTCTGTTGGAATTGCTTACCATCACTCCATATGGTAACTTCTAGCGCCTAGAGCTGGCAAATTCATAGAGCTTTCCTCTTGGAGAGAAAATAACCAATCCAACCTCAGCATCACATAGAACTGAAAGTTCAAAAGCTTTCTTGAGCAGCCCATTTCTGCGCTTAGAGAAGGTGACTTGCCTACTTGTGGCGTTCTCTATACGCCTCATCTGAGTCTTCCCTCTCACCATCTCCTTAGATCAACCCCCTTTTTTTAACACACAAAAAATCGACAATAGATTCTTCTGCCGCTCTTCCATTCGAGATATCCGACTGATCGACCGTGAAAGTTTTTGGAAAAATATTTTAGTTGCCTCGCTTTTTTTGGGAAAAAATTTTAGTTGCCGCCTTTTGGTATC
>Php00a00001.00036	functional description: "unknown protein"	[organism=Physalis peruviana]
TCTACAATATTCCCATTCATAATTAACGATAATCCATTCATAAAATTACAACTAGAATAAATTTGATAATAATATGAATATCATGCCACATACATATTTACATACAACACCAACCATAAAGCTATAGTCTATAGACTCGAAAAACTAGTCTTAAATCTGCCTCCGGAGTATCGGGAGCACTGCAACGTTATACCATAATTATGAGGGAGAAACCAACTGATCGAGTCCATTTCGTTCCCTTTTTCACAAGCTGTCAGTCTCAACAAAACAAGCATTTGAGCCTTGAGCCCAGATTGATCCTTCAGACTTCCAATGCTATTTGTTCCTTTAGACTTGAACCACTTAAGCCTCTAGTCATTTTGTTTTCTTCTGCATTAAAGAGTTCTTCATAATACCTCTTCCAGTGTGATGGTTTTCTTACCTCTTGATTACCTCCAGGCTTTCGTTGTTGCCTCTAATTAGAAGCTGCAGAATCTGTATGAAATCCAAAGTCCAGAACTTCGTGTATATCAAGGGCTTCATAATACTGGAAGCACGGAACAGAAGAAAATGTCAAAAAAGCCAAGATTTAATTTATTATGTTCTTAAATCTTATGCATACTGTCTTTGGAGTTCATCCCCGGCAAGCATAGAACTCTCTTGTCATTGTTCTCTAATTCTTAGCTAGTCTTCTTCTCCCTTGCATCTGCAAATTCATCCATTCTCGATCTTTTTCTTGTTTGGCCTGTTCAGGTCTTATTTGTTGCTCGAGTTCAACGCTCTTTTGAATCTCCTGTGTAGGTCTCTCTCTGCAGAATCACAAATTGCTCTTTGAGCTTCAAGTCTTTCCATAAAGGCATTAGCTGCTGCCTGATTCAACCTGACTTGTTCTTTATACACAATACTCTGGTGCATGGCATCTCGAATCATCTTCTCAAGCATAGCTTTATAAGAAGATTGTGCCTCAGCTAGTCATCGACACTTCTCAGCTCTCCTTCTTTTCTTTATTAGGATTAGCTCCAAATCTTGTGCAGCTACTTTCACCTCCTCAGCCTTCTGCTTCAATTCACCCACTTCATTGTCTAATTTCTGTATTTCTGCCTGCATCTTTGCTGTCTTTTCCCTGTGTCTCAATGAATCTCTAGCTATCACAATAGCCTGGTATCACATGCATTTTCCCAGGCAAATGACAAGATTAGGATGTTCCAAGATGCCAAGGAATTAATTCTATTGACAGTGGCCCGAATAGTTCGTGTGACACAGCTACCTTTGTAATCTACAAAGTCCTTTGTAACGGCCAGTGAAGTAAGAAACAATAGGATTAGAAGCATTGCATGAATGGAAATCGGAGAGGCTCACTCGCACCAAGTTGTGGAGTTGTTGATTGTACTGGAAAACTACAACACCAATTGAAGTAAACATATGAGAACAGAATATTAAAGGATAAGAAAATAGACCTTAAGCCTTAACCCCAAGAGCTTAAGTCATGAGGCAATTAGGATCACCCAAAACCATATGAAGATAGAACAATTCACTCCCTTAACCAACGTGGGACAATCTAATTAATACCGTTCCCCCTCCTCCACAACGTACACAACATTAGAAAAACCATTAAGAAAGTGGAGGATTGGACCGAACTCAATTCAAACAAGCTCATGAGGTGAATATTGTCCAAGATCTAAGGGAGACAAACATCATATAACATTAACCAATTACTAATTTAATATATAGATATATACACAGAGTCCTCATACTAGATTCCAGTTGATCGACTAGTCGGACTTACCAAGAGTGTCACCAACCTGGAATGTTTTAGTGGAAGCCCACATATGGTAGTCTACTTCGCCACCAGTACAACCGGCAGAATCACCAACATTGTACACTGTGCCACAAATCATGGTTGTGAAGATAGTTGGAGGTAGATCTTATTCTGGAGAATGTTAAGTGCACATTTTCACTCCTCTATGGCTTGAAGATGTCTTTCTGATGCATCGTTAAACTTCATCCAGTGCCTCATCTTAGTTGTAGACAGATGAGCACGAGCATAACAGATTGGAGCAACAATAGATATTGGTGCTTCTCTGCTATACATAAGAAAGATTATGGATGAGTTCTTA
>Php00a00001.00037	CDD_uid:29020	domain description:"MEF2 (myocyte enhancer factor 2)-like/Type II subfamily of MADS ( MCM1, Agamous, Deficiens, and SRF (serum response factor) box family of eukaryotic transcriptional regulators"	go_terms:GO:0006259,GO:0003916,GO:0009536	functional description(function): "DNA topoisomerase activity"	[organism=Physalis peruviana]
GGGAGAAAGTAAAGTTCTCATCGTTACTACTTACTACATCAAATGAAACAACTGGAAGTTGATATCACAAAGACGAATATTACCATATTCGTGGATCTTACATATCTTCTTCAATTACTTGAAAAGCTTGGAATATTCCTTTTTAAGGCAACAAATAATACCGTTCCCACAGAGGTTAGCAATGGCCCCGGCAACCATGCGAAGGGTTTGAGGATCTTCAGCTTTGGCTGCTGTGACTGATAACAAACTGATACCTCCTTGAGACATGATGAGCTCCTGATTTGTCTCTGTTCCATTTTAAATATTAAGCTCATCATATTCATTAGTTTGTGAGGTGATGCAACACTCACCGTTCATAGCAAGATTTGCAATTGCACCAGCCGCAACTCTGTGAATTGTCTCATCGTTGGAACTTCTAAGAAGAGTCAACAGAGAATTTAGTACCAGCTTTTACAATTCTCTCCTGGTTTGCCTCTGAAATAGATGGAATAAGGAAAAAGTTGCCACCATTCAAGGACTTGGTACTACCTCTTTTGCATTTCTCAAGTTTCAACTGCGTCATGTAACATCATTCTTCTTGTTTTAACTTTCTCTTTTAATATCCGTACACTAGGATACTGGCAGAGCCTCTATACCTCACCTCTGAGGTCGTGATATGGACTGCGTACACTCCAACCTACCTCCCCAGACCCCACCTTGTGGGAATATACTAGGTATGTCGTTGCTGCTGTACTAGGTTGCTGGTAGTATGCCATACTCTTTATAAGGTCTGTGATGAAGGGTCTTAATTGATTAAATTAAGCAATCTTTTAAGTGAATCGGATTTACTGACTTTCATTATTGTCCTTCAACCACTGGCTTGGAGGCGCTTAAAAGCAAGAAATAAGGATTAATCTCTCCACTTTGAATGGTGAGGTGTTAAATAATAGTTGGGGTTTAAGTAGGATGGTTTATGTAACATTCTCTTGTAAAAGCTAAATAAGGAAGATAAATGCTGAAATTCAGGAGTACAATATTTTAGATAATGCAAAACAGTTTCACGCACATCTGAGCAAAATGATCAAAAGGACAGAAGTGCAAGTGAAAACCCAGAAGACATCCAATATATTCGATATTGAATTAGCAAGACTGGAAAAATACGAAAACAACCAAAGATTTTGTTGGAGCAAACAGAAAGAAAAGAATAATGAGCCTATATTCACCAAACCTTGGTTGTCTTTGACTTCTTCCCCAAATTGTTGAGGGTTCTTGTTAGGGCAGCTTTCACACCATCTATGAGGGTGCCACCATCAATCGTCCGTATGCTGTTCGCATAACCTAGCATCGTCTCTGAATAAGCATCTGAGCACCTTTGTCTGCATTCAGCCATGTCACATATTCAACCAATCCTCCAGCATAAAAGTACTCAGTGTGTTGGATCTTCTCTGGATCTATGTCGTCCTTCTTGAGAACAATTGTGAGCTCAGGGTTGAGGAAAGCAAGCTCTCTAATTCTCCCAGCTATGGTGTTGTAGTCAAATTGTATTTCAGTTGTAAATACTTCTTTATCCGGCCAAAACCGAATGGCAGTCCCTTGCCGATCTTTCATTTCCACTGGGAGCTCCTGACATAGCAAAGTTGTAACTGGCTTCCCCCGTGAATATTTCTGTTGGAATTGCTTACCATCACTCCATATGGTAACTTCTAGCGCCTAGAGCTGGCAAATTCATAGAGCTTTCCTCTTGGAGAGAAAATAACCAATCCAACCTCAGCATCACATAGAACTGAAAGTTCAAAAGCTTTCTTGAGCAGCCCATTTCTGCGCTTAGAGAAGGTGACTTGCCTACTTGTGGCGTTCTCTATACGCCTCATCTGAGTCTTCCCTCTCACCATCTCCTTAGATCAACCCCCTTTTTTTAACACACAAAAAATCGACAAAAGATTATGATGAACCAATCACCTTGAAATTAAAATCCTGGGGGAAGGGGAATATGGTTCAAAGAACAAATTCCATACAATATAATATATAATCAAGAAATCAATTAAGGATGTTATTGCAAGTTTAAGGAAGAGAGAAGAA
>Php00a00001.00038	functional description: "unknown protein"	[organism=Physalis peruviana]
TCTACAATATTCCCATTCATAATTAACGATAATCCATTCATAAAATTACAACTAGAATAAATTTGATAATAATATGAATATCATGCCACATACATATTTACATACAACACCAACCATAAAGCTATAGTCTATAGTAGGCATTTGGTACAACTTTTGCTTCATCTTAGCCATAGTCTATAGTACCAGCCACTTTCTTTCACCCTGAAGACCTTCTGGATCAAGCTCCTTAATGGCAACATACGTGGTCTTGTATCCTGGCCTAACATATTCATTAATAACTCCTTTGTAGACAATGCCAAACCCACCCTCTCCAAGTACCTTATCTGGTCGAAAGTGCTTGGTAGACAACTTCATCTCTTCATATATAAAGATATCAAGCTCACTACTCCCAGGATTCTGCCGCAGGTCCTTGACATTTTTGGGTATCACCACGATGTTTGCCTTTTCAGTGACATGAGCATCAAGATTTCTGTTCTGGGGAATTACAGGAGTTGACCTTGTAGGATATCCACCAACTCCATGGCCTAAGAAGGTCTTTATAGCCACACAGTTTAAAAAAGCACACACCAGCAACATATTCTCATACCTTCCCCCCAGAGGTTTCTTTCAAGTTGTATAACAAATAAATCATTCTGCAATAAGATTATAACAACTTAACACAACTGTTGTTAAAGCAGAGGTTACCTCGGCCAAAAAGTATTTCATTTTCTCAGGTATTTGGCTGGAGGGCTTATAGGAAGTGTGGTTACAGGAGGAGCAGCCTCTTTGCGCTGATTTGTACAGATTGCAAATTGTTTAAAAAAAATCCTAGGTGCAAAGCATAACTCCAGAGAACTAAGAATCAAGAACACTCACCTCAGCTTCAATACTACCCAGAATAACAATAACTCTCTCATGCTAAAGCTTTTCTGCTTCAACCTGCAGATGATTACCTACTACAAATGGGAATCACAACTGCTTTAGCAAGATAAAATCACTTACTTTCTGACATTAAACTATATCTAACTCTTACATTAAGCTAATCTAACCTTATGGATGGCCGAGGGAGATAGATATGATTAATCAAATGATAACTATCAGGTGGATGAGGGACCAAAACTAACAAAAATTCAATATGCTAAAATCTGCCAACTACTTGAACAAAAGCACAAAAATAATTCTCTTGGAATGGAGGCTGAAACTCACTCAGTAAATGTTACAGGTAGTAGTAGTGTTTTGTTAGTCACACATAATAACCAAGAATGGATTGTGAACTCATGAGCTATCCATAACCAACACAATTGAAAAGCATGCATACCGGAGAGAAAAAAGTCAAATTCCATTATCATGTTAAAAGGATGGCTATATGCAACTAACATAAACATCAAATACAACTTGTCTCCAACATCTATTTAAACAACAGAAGCAGTCTACTACTTGCAAGAAAACGCGAACATACAAAATTTAAAACAAAAACTCACAAGAAAGGAGCCTAGTTGTCTTCTTAGAGTACACAGGTATATGAGTGACCGATGGGATCAGGGTGGCTAAACCACCTAAGCTCAAATTTCTAGATATCAAATCAGAGTCTACTCCTCACTTTCTCAATGATTTTGAGACGCCACCGCAAAAGACAGACACCCTAAGGTAGTTTCCAAGGTCGGTACTCATTGGGTGCCAAGTCAAAGAGTAAAGGCATAGGAACATCAGTAGACATGAACGGAACAAGTACCTTCTCAACTGTTATAATGTACTTAGCATGTTTTTCCATTAGAAGCTCCCCCATCCTGCAGTCAGTCATCAAGAGTCAGAACTCAACAAAATCAACTTTGGCTAAAGTGGGATAAAAAGAAATATATAAGTGTATTAATACAAAGTCCTGCTTTTGTT
>Php00a00001.00039	CDD_uid:29020	domain description:"MEF2 (myocyte enhancer factor 2)-like/Type II subfamily of MADS ( MCM1, Agamous, Deficiens, and SRF (serum response factor) box family of eukaryotic transcriptional regulators"	go_terms:GO:0006259,GO:0003916,GO:0009536	functional description(function): "DNA topoisomerase activity"	[organism=Physalis peruviana]
GGGAGAAAGTAAAGTTCTCATCGTTACTACTTACTACATCAAATGAAACAACTGGAAGTTGATATCACAAAGACGAATATTACCATATTCGTGGATCTTACATATCTTCTTCAATTACTTGAAAAGCTTGGAATATTCCTTTTTAAGGCAACAAATAATACCGTTCCCACAGAGGTTAGCAATGGCCCCGGCAACCATGCGAAGGGTTTGAGGATCTTCAGCTTTGGCTGCTGTGACTGATAACAAACTGATACCTCCTTGAGACATGATGAGCTCCTGATTTGTCTCTGTTCCATTTTAAATATTAAGCTCATCATATTCATTAGTTTGTGAGGTGATGCAACACTCACCGTTCATAGCAAGATTTGCAATTGCACCAGCCGCAACTCTGTGAATTGTCTCATCGTTGGAACTTCTAAGAAGAGTCAACAGAGAATTTAGTACCAGCTTTTACAATTCTCTCCTGGTTTGCCTCTGAAATAGATGGAATAAGGAAAAAGTTGCCACCATTCAAGGACTTGGTACTACCTCTTTTGCATTTCTCAAGTTTCAACTGCGTCATGTAACATCATTCTTCTTGTTTTAACTTTCTCTTTTAATATCCGTACACTAGGATACTGGCAGAGCCTCTATACCTCACCTCTGAGGTCGTGATATGGACTGCGTACACTCCAACCTACCTCCCCAGACCCCACCTTGTGGGAATATACTAGGTATGTCGTTGCTGCTGTACTAGGTTGCTGGTAGTATGCCATACTCTTTATAAGGTCTGTGATGAAGGGTCTTAATTGATTAAATTAAGCAATCTTTTAAGTGAATCGGATTTACTGACTTTCATTATTGTCCTTCAACCACTGGCTTGGAGGCGCTTAAAAGCAAGAAATAAGGATTAATCTCTCCACTTTGAATGGTGAGGTGTTAAATAATAGTTGGGGTTTAAGTAGGATGGTTTATGTAACATTCTCTTGTAAAAGCTAAATAAGGAAGATAAATGCTGAAATTCAGGAGTACAATATTTTAGATAATGCAAAACAGTTTCACGCACATCTGAGCAAAATGATCAAAAGGACAGAAGTGCAAGTGAAAACCCAGAAGACATCCAATATATTCGATATTGAATTAGCAAGACTGGAAAAATACGAAAACAACCAAAGATTTTGTTGGAGCAAACAGAAAGAAAAGAATAATGAGCCTATATTCACCAAACCTTGGTTGTCTTTGACTTCTTCCCCAAATTGTTGAGGGTTCTTGTTAGGGCAGCTTTCACACCATCTATGAGGGTGCCACCATCAATCGTCCGTATGCTGTTCGCATAACCTAGCATCGTCTCTGAATAAGCATCTGAGCACCTTTGTCTGCATTCAGCCATGTCACATATTCAACCAATCCTCCAGCATAAAAGTACTCAGTGTGTTGGATCTTCTCTGGATCTATGTCGTCCTTCTTGAGAACAATTGTGAGCTCAGGGTTGAGGAAAGCAAGCTCTCTAATTCTCCCAGCTATGGTGTTGTAGTCAAATTGTATTTCAGTTGTAAATACTTCTTTATCCGGCCAAAACCGAATGGCAGTCCCTTGCCGATCTTTCATTTCCACTGGGAGCTCCTGACATAGCAAAGTTGTAACTGGCTTCCCCCGTGAATATTTCTGTTGGAATTGCTTACCATCACTCCATATGGTAACTTCTAGCGCCTAGAGCTGGCAAATTCATAGAGCTTTCCTCTTGGAGAGAAAATAACCAATCCAACCTCAGCATCACATAGAACTGAAAGTTCAAAAGCTTTCTTGAGCAGCCCATTTCTGCGCTTAGAGAAGGTGACTTGCCTACTTGTGGCGTTCTCTATACGCCTCATCTGAGTCTTCCCTCTCACCATCTCCTTAGATCAACCCCCTTCTGCCGCTCTTCCATTCGAGATATCCGACTGATCGACCGTGAAAGTTTTTGGAAAAATATTTTAGTTGCCTCGCTTTTTTTGGGAAAAATTTTAGTTGCCGCCTTTTGGTAT
>Php00a00001.00040	CDD_uid:29020	domain description:"MEF2 (myocyte enhancer factor 2)-like/Type II subfamily of MADS ( MCM1, Agamous, Deficiens, and SRF (serum response factor) box family of eukaryotic transcriptional regulators"	go_terms:GO:0006259,GO:0003916,GO:0009536	functional description(function): "DNA topoisomerase activity"	[organism=Physalis peruviana]
GGGAGAAAGTAAAGTTCTCATCGTTACTACTTACTACATCAAATGAAACAACTGGAAGTTGATATCACAAAGACGAATATTACCATATTCGTGGATCTTACATATCTTCTTCAATTACTTGAAAAGCTTGGAATATTCCTTTTTAAGGCAACAAATAATACCGTTCCCACAGAGGTTAGCAATGGCCCCGGCAACCATGCGAAGGGTTTGAGGATCTTCAGCTTTGGCTGCTGTGACTGATAACAAACTGATACCTCCTTGAGACATGATGAGCTCCTGATTTGTCTCTGTTCCATTTTAAATATTAAGCTCATCATATTCATTAGTTTGTGAGGTGATGCAACACTCACCGTTCATAGCAAGATTTGCAATTGCACCAGCCGCAACTCTGTGAATTGTCTCATCGTTGGAACTTCTAAGAAGAGTCAACAGAGAATTTAGTACCAGCTTTTACAATTCTCTCCTGGTTTGCCTCTGAAATAGATGGAATAAGGAAAAAGTTGCCACCATTCAAGGACTTGGTACTACCTCTTTTGCATTTCTCAAGTTTCAACTGCGTCATGTAACATCATTCTTCTTGTTTTAACTTTCTCTTTTAATATCCGTACACTAGGATACTGGCAGAGCCTCTATACCTCACCTCTGAGGTCGTGATATGGACTGCGTACACTCCAACCTACCTCCCCAGACCCCACCTTGTGGGAATATACTAGGTATGTCGTTGCTGCTGTACTAGGTTGCTGGTAGTATGCCATACTCTTTATAAGGTCTGTGATGAAGGGTCTTAATTGATTAAATTAAGCAATCTTTTAAGTGAATCGGATTTACTGACTTTCATTATTGTCCTTCAACCACTGGCTTGGAGGCGCTTAAAAGCAAGAAATAAGGATTAATCTCTCCACTTTGAATGGTGAGGTGTTAAATAATAGTTGGGGTTTAAGTAGGATGGTTTATGTAACATTCTCTTGTAAAAGCTAAATAAGGAAGATAAATGCTGAAATTCAGGAGTACAATATTTTAGATAATGCAAAACAGTTTCACGCACATCTGAGCAAAATGATCAAAAGGACAGAAGTGCAAGTGAAAACCCAGAAGACATCCAATATATTCGATATTGAATTAGCAAGACTGGAAAAATACGAAAACAACCAAAGATTTTGTTGGAGCAAACAGAAAGAAAAGAATAATGAGCCTATATTCACCAAACCTTGGTTGTCTTTGACTTCTTCCCCAAATTGTTGAGGGTTCTTGTTAGGGCAGCTTTCACACCATCTATGAGGGTGCCACCATCAATCGTCCGTATGCTGTTCGCATAACCTAGCATCGTCTCTGAATAAGCATCTGAGCACCTTTGTCTGCATTCAGCCATGTCACATATTCAACCAATCCTCCAGCATAAAAGTACTCAGTGTGTTGGATCTTCTCTGGATCTATGTCGTCCTTCTTGAGAACAATTGTGAGCTCAGGGTTGAGGAAAGCAAGCTCTCTAATTCTCCCAGCTATGGTGTTGTAGTCAAATTGTATTTCAGTTGTAAATACTTCTTTATCCGGCCAAAACCGAATGGCAGTCCCTTGCCGATCTTTCATTTCCACTGGGAGCTCCTGACATAGCAAAGTTGTAACTGGCTTCCCCCGTGAATATTTCTGTTGGAATTGCTTACCATCACTCCATATGGTAACTTCTAGCGCCTAGAGCTGGCAAATTCATAGAGCTTTCCTCTTGGAGAGAAAATAACCAATCCAACCTCAGCATCACATAGAACTGAAAGTTCAAAAGCTTTCTTGAGCAGCCCATTTCTGCGCTTAGAGAAGGTGACTTGCCTACTTGTGGCGTTCTCTATACGCCTCATCTGAGTCTTCCCTCTCACCATCTCCTTAGATCAACCCCCTTCTGCCGCTCTTCCATTCGAGGTACTGCTAACAAAGCTAACCCATTCGAGGTACTGCTTAAGACGGTGAAAGAAGAGCCGTGAAAGTTTTAGGGAAAGTATTTTAGTTGCCACCTTTTGGTAT
>Php00a00001.00041	CDD_uid:48467	domain description:"TopoIIA_Trans_DNA_gyrase: Transducer domain, having a ribosomal S5 domain 2-like fold, of the type found in proteins of the type IIA family of DNA topoisomerases similar to the B subunits of E"	go_terms:GO:0006259,GO:0003916,GO:0009536	functional description(function): "DNA topoisomerase activity"	[organism=Physalis peruviana]
CAGCTACTCATTAATAAAGGAACAATTCCTACCTCGTTACTTACAAAGCTAACGTGTTAAATAATACAGGACTAGTGCAAATTACAGAAAGCAAAACCAAAATAAGGACAAGAACCTATGATGTATGCCAAGGTACTTAATACTTATAATCGAAGTCCCCTCCTCTGCTTACTCTGCATGTTCCACGGAGAACTGGAGAAAGAAGCCCCATAATTTGGTTATCAAAATAATATTGTGTGCCCCGTTGTGCAGTACAGGATACAAGGCATTGGTCCCTCCCAGAAGTAATAATTTGTGTTCTTGCAGGGTTATTACAGTCATATATCCAGCTGCTCAAGGTCAATCATGCTCGCTGAATGTTGTATAAGTTGCTTCCTAACGTCCACCCTGGAACCCATTAGTGAAGAGAAGACAACATTTGCTTCAGCTGCATCCTCAACTACTAATTGCTTTAACAGCCTAGTCTCTGGATTCATTGTTGTTTCCCATAACTGGGCTGGCATCATCTCTCCCAATCCTTTGAACCTCTGTATGTTATATGACGCATTTGAAGGAAAGGAACGCTGGATCTTTCTAAGTTCTACATCATCATAGCAGTAGTATGCTTGTTTTCCCCTCTCAACCTTATAGAGAGGTGGAACACCAACATAAATGCAACCTTCCTCAAAAAGAGCTCTCTGATATCTAAAGAAAATGTCAACAACAATGTTCGAATATGAGCACCATCGACATCGGCATCTGTTAAAATTATAATTTTATGATAACGGAGAGCTTCTTTTTTAAAATCCTCCCCCTTAACTCCAAGTCCTAAACCAAGGATAAGATTTTGAATCTCTTCATTTTATACATAGCTGCTTCATCCTTTCTTTCAATATTCAATATTTTGCCTCTTAAAGGAAGAATAGCCTGAAAGCGCCGATCACGGCCTTGTTTTGCACTTCCACCAGCTGAATCACCCTCAACTATGAAAATTTCAGCTTCTTCAGGATTAGTGGCTGAACAATCAGCAAGCTTCCCGGGAAGAGAGGATGATCTTAAGACACTTTTCTGTCTCACCAATCCCGAGCCCTCTTTGCTGCAAGAGCTGCCTTTAGAGCATTTAGTGACTTGGAAAGAATCGAATCTAGCACATCTGGATGAATTCCAGATACTCAGTCAGATACTCTTGAACTGACTGATCGACCAACTTCCTTACTTCAGGATTTCCCAGCCTAGTCTTAGTTTGTCCTTCAAATTCTGGATTCGGAACTTTGACAGAGATAACACAAGTTAATCCCTCTCTTACATGCTCGCCACTTAAGTTAATGTCCTTCTCCTTGATCGTCTTTGACTTCTTCCCCAAATTGTTTGTTGTTAGGGCAGCTTTCACACCATCTATGTGAGTGCCACCGTCAATCGTCCGTATGCTGTTCGCATAACCTAGCATCGTGTCTGAATAAGCATCTAAGCACCATTGAAGAGCCACATCAATCGTGATTCCATCAGCTTCTTTTCTGAATCCCAGCACATCATGAAGTGGTTTTTTTGTCTGCATTCAGCCATGTCACATATTCAACCAATCCTCCAGCATAAAAGTACTCAGTGTGTTGGATCTTCTCTGGATCTATGTCGTCCTTCTTGAGAACAATTGTGAGCTCAGGGTTGAGGAAAGCAAGCTCTCTAATTCTCCCAGCTATGGTGTTGTAGTCAAATTGTATTTCAGTTGTAAATACTTCTTTATCCGGCCAAAACCGAATGGCAGTCCCTTGCCGATCTTTCATTTCCACTGGGAGCTCCTGACATAGCAAAGTTGTAACTGGCTTCCCCCGTGAATATTTCTGTTGGAATTGCTTACCATCACTCCATATGGTAACTTCTAGCGCCTAGAGCTGGCAAATTCATAGAGCTTTCCTCTTGGAGAGAAAATAACCAATCCAACCTCAGCATCACATAGAACTGAAAGTTCAAAAGCTTTCTTGAGCAGCCCATTTCTGCGCTTAGAGAAGGTGACTTGCCTACTTGTGGCGTTCTCTATACGCCTCATCTGAGTCTTCCCTCTCACCATCTCCTTAGATCAACCCCCTTTTTTTAACACACAAAAAATCGACAATAGATTCTTCTGCCGCTCTTCCATTCGAGATATCCGACTGATCGACCGTGAAAGTTTTTGGAAAAATATTTTAGTTGCCTCGCTTTTTTTGGGAAAAAATTTTAGTTGCCGCCTTTTGGTATC
>Php00a00001.00042	CDD_uid:48467	domain description:"TopoIIA_Trans_DNA_gyrase: Transducer domain, having a ribosomal S5 domain 2-like fold, of the type found in proteins of the type IIA family of DNA topoisomerases similar to the B subunits of E"	go_terms:GO:0006259,GO:0003916,GO:0009536	functional description(function): "DNA topoisomerase activity"	[organism=Physalis peruviana]
CAGCTACTCATTAATAAAGGAACAATTCCTACCTCGTTACTTACAAAGCTAACGTGTTAAATAATACAGGACTAGTGCAAATTACAGAAAGCAAAACCAAAATAAGGACAAGAACCTATGATGTATGCCAAGGTACTTAATACTTATAATCGAAGTCCCCTCCTCTGCTTACTCTGCATGTTCCACGGAGAACTGGAGAAAGAAGCCCCATAATTTGGTTATCAAAATAATATTGTGTGCCCCGTTGTGCAGTACAGGATACAAGGCATTGGTCCCTCCCAGAAGTAATAATTTGTGTTCTTGCAGGGTTATTACAGTCATATATCCAGCTGCTCAAGGTCAATCATGCTCGCTGAATGTTGTATAAGTTGCTTCCTAACGTCCACCCTGGAACCCATTAGTGAAGAGAAGACAACATTTGCTTCAGCTGCATCCTCAACTACTAATTGCTTTAACAGCCTAGTCTCTGGATTCATTGTTGTTTCCCATAACTGGGCTGGCATCATCTCTCCCAATCCTTTGAACCTCTGTATGTTATATGACGCATTTGAAGGAAAGGAACGCTGGATCTTTCTAAGTTCTACATCATCATAGCAGTAGTATGCTTGTTTTCCCCTCTCAACCTTATAGAGAGGTGGAACACCAACATAAATGCAACCTTCCTCAAAAAGAGCTCTCTGATATCTAAAGAAAATGTCAACAACAATGTTCGAATATGAGCACCATCGACATCGGCATCTGTTAAAATTATAATTTTATGATAACGGAGAGCTTCTTTTTTAAAATCCTCCCCCTTAACTCCAAGTCCTAAACCAAGGATAAGATTTTGAATCTCTTCATTTTATACATAGCTGCTTCATCCTTTCTTTCAATATTCAATATTTTGCCTCTTAAAGGAAGAATAGCCTGAAAGCGCCGATCACGGCCTTGTTTTGCACTTCCACCAGCTGAATCACCCTCAACTATGAAAATTTCAGCTTCTTCAGGATTAGTGGCTGAACAATCAGCAAGCTTCCCGGGAAGAGAGGATGATCTTAAGACACTTTTCTGTCTCACCAATCCCGAGCCCTCTTTGCTGCAAGAGCTGCCTTTAGAGCATTTAGTGACTTGGAAAGAATCGAATCTAGCACATCTGGATGAATTCCAGATACTCAGTCAGATACTCTTGAACTGACTGATCGACCAACTTCCTTACTTCAGGATTTCCCAGCCTAGTCTTAGTTTGTCCTTCAAATTCTGGATTCGGAACTTTGACAGAGATAACACAAGTTAATCCCTCTCTTACATGCTCGCCACTTAAGTTAATGTCCTTCTCCTTGATCGTCTTTGACTTCTTCCCCAAATTGTTTGTTGTTAGGGCAGCTTTCACACCATCTATGTGAGTGCCACCGTCAATCGTCCGTATGCTGTTCGCATAACCTAGCATCGTGTCTGAATAAGCATCTAAGCACCATTGAAGAGCCACATCAATCGTGATTCCATCAGCTTCTTTTCTGAATCCCAGCACATCATGAAGTGGTTTTTTTGTCTGCATTCAGCCATGTCACATATTCAACCAATCCTCCAGCATAAAAGTACTCAGTGTGTTGGATCTTCTCTGGATCTATGTCGTCCTTCTTGAGAACAATTGTGAGCTCAGGGTTGAGGAAAGCAAGCTCTCTAATTCTCCCAGCTATGGTGTTGTAGTCAAATTGTATTTCAGTTGTAAATACTTCTTTATCCGGCCAAAACCGAATGGCAGTCCCTTGCCGATCTTTCATTTCCACTGGGAGCTCCTGACATAGCAAAGTTGTAACTGGCTTCCCCCGTGAATATTTCTGTTGGAATTGCTTACCATCACTCCATATGGTAACTTCTAGCGCCTAGAGCTGGCAAATTCATAGAGCTTTCCTCTTGGAGAGAAAATAACCAATCCAACCTCAGCATCACATAGAACTGAAAGTTCAAAAGCTTTCTTGAGCAGCCCATTTCTGCGCTTAGAGAAGGTGACTTGCCTACTTGTGGCGTTCTCTATACGCCTCATCTGAGTCTTCCCTCTCACCATCTCCTTAGATCAACCCCCTTTTTTTAACACACAAAAAATCGACAAAAGATTATGATGAACCAATCACCTTGAAATTAAAATCCTGGGGGAAGGGGAATATGGTTCAAAGAACAAATTCCATACAATATAATATATAATCAAGAAATCAATTAAGGATGTTATTGCAAGTTTAAGGAAGAGAGAAGAA
>Php00a00001.00043	CDD_uid:48467	domain description:"TopoIIA_Trans_DNA_gyrase: Transducer domain, having a ribosomal S5 domain 2-like fold, of the type found in proteins of the type IIA family of DNA topoisomerases similar to the B subunits of E"	go_terms:GO:0006259,GO:0003916,GO:0009536	functional description(function): "DNA topoisomerase activity"	[organism=Physalis peruviana]
CAGCTACTCATTAATAAAGGAACAATTCCTACCTCGTTACTTACAAAGCTAACGTGTTAAATAATACAGGACTAGTGCAAATTACAGAAAGCAAAACCAAAATAAGGACAAGAACCTATGATGTATGCCAAGGTACTTAATACTTATAATCGAAGTCCCCTCCTCTGCTTACTCTGCATGTTCCACGGAGAACTGGAGAAAGAAGCCCCATAATTTGGTTATCAAAATAATATTGTGTGCCCCGTTGTGCAGTACAGGATACAAGGCATTGGTCCCTCCCAGAAGTAATAATTTGTGTTCTTGCAGGGTTATTACAGTCATATATCCAGCTGCTCAAGGTCAATCATGCTCGCTGAATGTTGTATAAGTTGCTTCCTAACGTCCACCCTGGAACCCATTAGTGAAGAGAAGACAACATTTGCTTCAGCTGCATCCTCAACTACTAATTGCTTTAACAGCCTAGTCTCTGGATTCATTGTTGTTTCCCATAACTGGGCTGGCATCATCTCTCCCAATCCTTTGAACCTCTGTATGTTATATGACGCATTTGAAGGAAAGGAACGCTGGATCTTTCTAAGTTCTACATCATCATAGCAGTAGTATGCTTGTTTTCCCCTCTCAACCTTATAGAGAGGTGGAACACCAACATAAATGCAACCTTCCTCAAAAAGAGCTCTCTGATATCTAAAGAAAATGTCAACAACAATGTTCGAATATGAGCACCATCGACATCGGCATCTGTTAAAATTATAATTTTATGATAACGGAGAGCTTCTTTTTTAAAATCCTCCCCCTTAACTCCAAGTCCTAAACCAAGGATAAGATTTTGAATCTCTTCATTTTATACATAGCTGCTTCATCCTTTCTTTCAATATTCAATATTTTGCCTCTTAAAGGAAGAATAGCCTGAAAGCGCCGATCACGGCCTTGTTTTGCACTTCCACCAGCTGAATCACCCTCAACTATGAAAATTTCAGCTTCTTCAGGATTAGTGGCTGAACAATCAGCAAGCTTCCCGGGAAGAGAGGATGATCTTAAGACACTTTTCTGTCTCACCAATCCCGAGCCCTCTTTGCTGCAAGAGCTGCCTTTAGAGCATTTAGTGACTTGGAAAGAATCGAATCTAGCACATCTGGATGAATTCCAGATACTCAGTCAGATACTCTTGAACTGACTGATCGACCAACTTCCTTACTTCAGGATTTCCCAGCCTAGTCTTAGTTTGTCCTTCAAATTCTGGATTCGGAACTTTGACAGAGATAACACAAGTTAATCCCTCTCTTACATGCTCGCCACTTAAGTTAATGTCCTTCTCCTTGATCGTCTTTGACTTCTTCCCCAAATTGTTTGTTGTTAGGGCAGCTTTCACACCATCTATGTGAGTGCCACCGTCAATCGTCCGTATGCTGTTCGCATAACCTAGCATCGTGTCTGAATAAGCATCTAAGCACCATTGAAGAGCCACATCAATCGTGATTCCATCAGCTTCTTTTCTGAATCCCAGCACATCATGAAGTGGTTTTTTTGTCTGCATTCAGCCATGTCACATATTCAACCAATCCTCCAGCATAAAAGTACTCAGTGTGTTGGATCTTCTCTGGATCTATGTCGTCCTTCTTGAGAACAATTGTGAGCTCAGGGTTGAGGAAAGCAAGCTCTCTAATTCTCCCAGCTATGGTGTTGTAGTCAAATTGTATTTCAGTTGTAAATACTTCTTTATCCGGCCAAAACCGAATGGCAGTCCCTTGCCGATCTTTCATTTCCACTGGGAGCTCCTGACATAGCAAAGTTGTAACTGGCTTCCCCCGTGAATATTTCTGTTGGAATTGCTTACCATCACTCCATATGGTAACTTCTAGCGCCTAGAGCTGGCAAATTCATAGAGCTTTCCTCTTGGAGAGAAAATAACCAATCCAACCTCAGCATCACATAGAACTGAAAGTTCAAAAGCTTTCTTGAGCAGCCCATTTCTGCGCTTAGAGAAGGTGACTTGCCTACTTGTGGCGTTCTCTATACGCCTCATCTGAGTCTTCCCTCTCACCATCTCCTTAGATCAACCCCCTTCTGCCGCTCTTCCATTCGAGATATCCGACTGATCGACCGTGAAAGTTTTTGGAAAAATATTTTAGTTGCCTCGCTTTTTTTGGGAAAAATTTTAGTTGCCGCCTTTTGGTAT
>Php00a00001.00044	CDD_uid:48467	domain description:"TopoIIA_Trans_DNA_gyrase: Transducer domain, having a ribosomal S5 domain 2-like fold, of the type found in proteins of the type IIA family of DNA topoisomerases similar to the B subunits of E"	go_terms:GO:0006259,GO:0003916,GO:0009536	functional description(function): "DNA topoisomerase activity"	[organism=Physalis peruviana]
CAGCTACTCATTAATAAAGGAACAATTCCTACCTCGTTACTTACAAAGCTAACGTGTTAAATAATACAGGACTAGTGCAAATTACAGAAAGCAAAACCAAAATAAGGACAAGAACCTATGATGTATGCCAAGGTACTTAATACTTATAATCGAAGTCCCCTCCTCTGCTTACTCTGCATGTTCCACGGAGAACTGGAGAAAGAAGCCCCATAATTTGGTTATCAAAATAATATTGTGTGCCCCGTTGTGCAGTACAGGATACAAGGCATTGGTCCCTCCCAGAAGTAATAATTTGTGTTCTTGCAGGGTTATTACAGTCATATATCCAGCTGCTCAAGGTCAATCATGCTCGCTGAATGTTGTATAAGTTGCTTCCTAACGTCCACCCTGGAACCCATTAGTGAAGAGAAGACAACATTTGCTTCAGCTGCATCCTCAACTACTAATTGCTTTAACAGCCTAGTCTCTGGATTCATTGTTGTTTCCCATAACTGGGCTGGCATCATCTCTCCCAATCCTTTGAACCTCTGTATGTTATATGACGCATTTGAAGGAAAGGAACGCTGGATCTTTCTAAGTTCTACATCATCATAGCAGTAGTATGCTTGTTTTCCCCTCTCAACCTTATAGAGAGGTGGAACACCAACATAAATGCAACCTTCCTCAAAAAGAGCTCTCTGATATCTAAAGAAAATGTCAACAACAATGTTCGAATATGAGCACCATCGACATCGGCATCTGTTAAAATTATAATTTTATGATAACGGAGAGCTTCTTTTTTAAAATCCTCCCCCTTAACTCCAAGTCCTAAACCAAGGATAAGATTTTGAATCTCTTCATTTTATACATAGCTGCTTCATCCTTTCTTTCAATATTCAATATTTTGCCTCTTAAAGGAAGAATAGCCTGAAAGCGCCGATCACGGCCTTGTTTTGCACTTCCACCAGCTGAATCACCCTCAACTATGAAAATTTCAGCTTCTTCAGGATTAGTGGCTGAACAATCAGCAAGCTTCCCGGGAAGAGAGGATGATCTTAAGACACTTTTCTGTCTCACCAATCCCGAGCCCTCTTTGCTGCAAGAGCTGCCTTTAGAGCATTTAGTGACTTGGAAAGAATCGAATCTAGCACATCTGGATGAATTCCAGATACTCAGTCAGATACTCTTGAACTGACTGATCGACCAACTTCCTTACTTCAGGATTTCCCAGCCTAGTCTTAGTTTGTCCTTCAAATTCTGGATTCGGAACTTTGACAGAGATAACACAAGTTAATCCCTCTCTTACATGCTCGCCACTTAAGTTAATGTCCTTCTCCTTGATCGTCTTTGACTTCTTCCCCAAATTGTTTGTTGTTAGGGCAGCTTTCACACCATCTATGTGAGTGCCACCGTCAATCGTCCGTATGCTGTTCGCATAACCTAGCATCGTGTCTGAATAAGCATCTAAGCACCATTGAAGAGCCACATCAATCGTGATTCCATCAGCTTCTTTTCTGAATCCCAGCACATCATGAAGTGGTTTTTTTGTCTGCATTCAGCCATGTCACATATTCAACCAATCCTCCAGCATAAAAGTACTCAGTGTGTTGGATCTTCTCTGGATCTATGTCGTCCTTCTTGAGAACAATTGTGAGCTCAGGGTTGAGGAAAGCAAGCTCTCTAATTCTCCCAGCTATGGTGTTGTAGTCAAATTGTATTTCAGTTGTAAATACTTCTTTATCCGGCCAAAACCGAATGGCAGTCCCTTGCCGATCTTTCATTTCCACTGGGAGCTCCTGACATAGCAAAGTTGTAACTGGCTTCCCCCGTGAATATTTCTGTTGGAATTGCTTACCATCACTCCATATGGTAACTTCTAGCGCCTAGAGCTGGCAAATTCATAGAGCTTTCCTCTTGGAGAGAAAATAACCAATCCAACCTCAGCATCACATAGAACTGAAAGTTCAAAAGCTTTCTTGAGCAGCCCATTTCTGCGCTTAGAGAAGGTGACTTGCCTACTTGTGGCGTTCTCTATACGCCTCATCTGAGTCTTCCCTCTCACCATCTCCTTAGATCAACCCCCTTCTGCCGCTCTTCCATTCGAGGTACTGCTAACAAAGCTAACCCATTCGAGGTACTGCTTAAGACGGTGAAAGAAGAGCCGTGAAAGTTTTAGGGAAAGTATTTTAGTTGCCACCTTTTGGTAT
>Php00a00001.00045	functional description: "unknown protein"	[organism=Physalis peruviana]
TCTACAATATTCCCATTCATAATTAACGATAATCCATTCATAAAATTACAACTAGAATAAATTTGATAATAATATGAATATCATGCCACATACATATTTACATACAACACCAACCATAAAGCTATAGTCTATAGACTCGAAAAACTAGTCTTAAATCTGCCTCCGGAGTATCGGGAGCACTGCAACGTTATACCATAATTATGAGGGAGAAACCAACTGATCGAGTCCATTTCGTTCCCTTTTTCACAAGCTGTCAGTCTCAACAAAACAAGCATTTGAGCCTTGAGCCCAGATTGATCCTTCAGACTTCCAATGCTATTTGTTCCTTTAGACTTGAACCACTTAAGCCTCTAGTCATTTTGTTTTCTTCTGCATTAAAGAGTTCTTCATAATACCTCTTCCAGTGTGATGGTTTTCTTACCTCTTGATTACCTCCAGGCTTTCGTTGTTGCCTCTAATTAGAAGCTGCAGAATTGTCTTTGGAGTTCATCCCCGGCAAGCATAGAACTCTCTTGTCATTGTTCTCTAATTCTTAGCTAGTCTTCTTCTCCCTTGCATCTGCAAATTCATCCATTCTCGATCTTTTTCTTGTTTGGCCTGTTCAGGTCTTATTTGTTGCTCGAGTTCAACGCTCTTTTGAATCTCCTGTGTAGGTCTCTCTCTGCAGAATCACAAATTGCTCTTTGAGCTTCAAGTCTTTCCATAAAGGCATTAGCTGCTGCCTGATTCAACCTGACTTGTTCTTTATACACAATACTCTGGTGCATGGCATCTCGAATCATCTTCTCAAGCATAGCTTTATAAGAAGATTGTGCCTCAGCTAGTCATCGACACTTCTCAGCTCTCCTTCTTTTCTTTATTAGGATTAGCTCCAAATCTTGTGCAGCTACTTTCACCTCCTCAGCCTTCTGCTTCAATTCACCCACTTCATTGTCTAATTTCTGTATTTCTGCCTGCATCTTTGCTGTCTTTTCCCTGTGTCTCAATGAATCTCTAGCTATCACAATAGCCTGGTATCACATGCATTTTCCCAGGCAAATGACAAGATTAGGATGTTCCAAGATGCCAAGGAATTAATTCTATTGACAGTGGCCCGAATAGTTCGTGTGACACAGCTACCTTTGTAATCTACAAAGTCCTTTGTAACGGCCAGTGAAGTAAGAAACAATAGGATTAGAAGCATTGCATGAATGGAAATCGGAGAGGCTCACTCGCACCAAGTTGTGGAGTTGTTGATTGTACTGGAAAACTACAACACCAATTGAAGTAAACATATGAGAACAGAATATTAAAGGATAAGAAAATAGACCTTAAGCCTTAACCCCAAGAGCTTAAGTCATGAGGCAATTAGGATCACCCAAAACCATATGAAGATAGAACAATTCACTCCCTTAACCAACGTGGGACAATCTAATTAATACCGTTCCCCCTCCTCCACAACGTACACAACATTAGAAAAACCATTAAGAAAGTGGAGGATTGGACCGAACTCAATTCAAACAAGCTCATGAGGTGAATATTGTCCAAGATCTAAGGGAGACAAACATCATATAACATTAACCAATTACTAATTTAATATATAGATATATACACAGAGTCCTCATACTAGATTCCAGTTGATCGACTAGTCGGACTTACCAAGAGTGTCACCAACCTGGAATGTTTTAGTGGAAGCCCACATATGGTAGTCTACTTCGCCACCAGTACAACCGGCAGAATCACCAACATTGTACACTGTGCCACAAATCATGGTTGTGAAGATAGTTGGAGGTAGATCTTATTCTGGAGAATGTTAAGTGCACATTTTCACTCCTCTATGGCTTGAAGATGTCTTTCTGATGCATCGTTAAACTTCATCCAGTGCCTCATCTTAGTTGTAGACAGATGAGCACGAGCATAACAGATTGGAGCAACAATAGATATTGGTGCTTCTCTGCTATACATAAGAAAGATTATGGATGAGTTCTTA
>Php00a00001.00046	functional description: "unknown protein"	[organism=Physalis peruviana]
TCTACAATATTCCCATTCATAATTAACGATAATCCATTCATAAAATTACAACTAGAATAAATTTGATAATAATATGAATATCATGCCACATACATATTTACATACAACACCAACCATAAAGCTATAGTCTATAGTAGGCATTTGGTACAACTTTTGCTTCATCTTAGCCATAGTCTATAGTACCAGCCACTTTCTTTCACCCTGAAGACCTTCTGGATCAAGCTCCTTAATGGCAACATACGTGGTCTTGTATCCTGGCCTAACATATTCATTAATAACTCCTTTGTAGACAATGCCAAACCCACCCTCTCCAAGTACCTTATCTGGTCGAAAGTGCTTGGTAGACAACTTCATCTCTTCATATATAAAGATATCAAGCTCACTACTCCCAGGATTCTGCCGCAGGTCCTTGACATTTTTGGGTATCACCACGATGTTTGCCTTTTCAGTGACATGAGCATCAAGATTTCTGTTCTGGGGAATTACAGGAGTTGACCTTGTAGGATATCCACCAACTCCATGGCCTAAGAAGGTCTTTATAGCCACACAGTTTAAAAAAGCACACACCAGCAACATATTCTCATACCTTCCCCCCAGAGGTTTCTTTCAAGTTGTATAACAAATAAATCATTCTGCAATAAGATTATAACAACTTAACACAACTGTTGTTAAAGCAGAGGTTACCTCGGCCAAAAAGTATTTCATTTTCTCAGGTATTTGGCTGGAGGGCTTATAGGAAGTGTGGTTACAGGAGGAGCAGCCTCTTTGCGCTGATTTGTACAGATTGCAAATTGTTTAAAAAAAATCCTAGGTGCAAAGCATAACTCCAGAGAACTAAGAATCAAGAACACTCACCTCAGCTTCAATACTACCCAGAATAACAATAACTCTCTCATGCTAAAGCTTTTCTGCTTCAACCTGCAGATGATTACCTACTACAAATGGGAATCACAACTGCTTTAGCAAGATAAAATCACTTACTTTCTGACATTAAACTATATCTAACTCTTACATTAAGCTAATCTAACCTTATGGATGGCCGAGGGAGATAGATATGATTAATCAAATGATAACTATCAGGTGGATGAGGGACCAAACTAACAAAATTCAATATGCTAAATCTGCCAACTACTTGAACAAAGCACAAAATAATTCTCTTGGAATGGAGGCTGAAACTCACTCAGTAAATGTTACAGGTAGTAGTAGTGTTCTGTTAGTCACACATAATAACCAAGAGTGGATAGTGGACTCATGTGCTACTAATCATATGACTTATGAAAAGTCCAGATTACACAGTGACACAATAAAGAAACCTGAAAAGTCTAAACAGGTTGTCTTACCAAATGAAGACTTAACTGAGGTGTCACATATTGGTTCAAGTAGTATCTTACAGAACAATAGCATAAAAAATTGTCTTCTACGTACCTGAATTTAAGTTTAATCTCTTATCTGTTTCTAAACTAAATTGATTATAGCTATGTAATCTTTATACCCAAACGTTCATTTAAGGAAGCACGAGCTTTTGGAGCAGCATTTACTTTTAAAATTAGCGTAATCGACTAATTTATAGCAAATCTAACATAATCAACTTGCATTTTAATTTTGTTTTCGCCAATGCCCTTAATGTATAAAACCTTGATGACTAGAAAAGCTTGGTGATTTATGGACCAGAAAGTGTT
>Php00a00001.00047	go_terms:GO:0043231,GO:0016020	functional description(component): "intracellular membrane-bounded organelle, membrane"	[organism=Physalis peruviana]
GGGAGAAAGTAAAGTTCTCATCGTTACTACTTACTACATCAAATGAAACAACTGGAAGTTGATATCACAAAGACGAATATTACCATATTCGTGGATCTTACATATCTTCTTCAATTACTTGAAAAGCTTGGAATATTCCTTTTTAAGGCAACAAATAATACCGTTCCCACAGAGGTTAGCAATGGCCCCGGCAACCATGCGAAGGGTTTGAGGATCTTCAGCTTTGGCTGCTGTGACTGATAACAAACTGATACCTCCTTGAGACATGATGAGCTCCTGATTTGTCTCTGTTCCATTTTAAATATTAAGCTCATCATATTCATTAGTTTGTGAGGTGATGCAACACTCACCGTTCATAGCAAGATTTGCAATTGCACCAGCCGCAACTCTGTGAATTGTCTCATCGTTGGAACTTCTAAGAAGAGTCAACAGAGAATTTAGTACCAGCTTTTACAATTCTCTCCTGGTTTGCCTCTGAAATAGATGGAATAAGGAAAAAGTTGCCACCATTCAAGGACTTGGTACTACCTCTTTTGCATTTCTCAAGTTTCAACTGCGTCATGTAACATCATTCTTCTTGTTTTAACTTTCTCTTTTAATATCCGTACACTAGGATACTGGCAGAGCCTCTATACCTCACCTCTGAGGTCGTGATATGGACTGCGTACACTCCAACCTACCTCCCCAGACCCCACCTTGTGGGAATATACTAGGTATGTCGTTGCTGCTGTACTAGGTTGCTGGTAGTATGCCATACTCTTTATAAGGTCTGTGATGAAGGGTCTTAATTGATTAAATTAAGCAATCTTTTAAGTGAATCGGATTTACTGACTTTCATTATTGTCCTTCAACCACTGGCTTGGAGGCGCTTAAAAGCAAGAAATAAGGATTAATCTCTCCACTTTGAATGGTGAGGTGTTAAATAATAGTTGGGGTTTAAGTAGGATGGTTTATGTAACATTCTCTTGTAAAAGCTAAATAAGGAAGATAAATGCTGAAATTCAGGAGTACAATATTTTAGATAATGCAAAACAGTTTCACGCACATCTGAGCAAAATGATCAAAAGGACAGAAGTGCAAGTGAAAACCCAGAAGACATCCAATATATTCGATATTGAATTAGCAAGACTGGAAAAATACGAAAACAACCAAAGATTTTTGTTGGAGCAAACAGAAAGAAAAGAATAATGAGCCTATATTCACCAAACCTTGGTTGTCTTTGACTTCTTCCCCAAATTGTTGAGGGTTCTTGTTAGGGCAGCTTTCACACCATCTATGAGGGTGCCACCATCAATCGTCCGTATGCTGTTCGCATAACCTAGCATCGTCTCTGAATAAGCATCTGAGCACCTGCAATAGAGAAAAGAAAGAATGTAAACCTAACAACTTCTTTACAGATTCATATTGCACACCATTTGGTGGGAGAAAAATAAACCACTGCGTGACAATATGGTGCAGCACATAATTGTGCACTGCTGTAATTCCACCCATCCTTGACGATAAAAAGATAAGGAGAGGAAGATGGAAGAAGGATAAAAAGATCGTGATACCACAAAAGAGAGACTCCATCTCGGAAAATGTTTGTCCTCCTTTCTTCTTGGAGTGACCCAAATGTTGTCCAC
>Php00a00001.00048	functional description: "unknown protein"	[organism=Physalis peruviana]
TCTACAATATTCCCATTCATAATTAACGATAATCCATTCATAAAATTACAACTAGAATAAATTTGATAATAATATGAATATCATGCCACATACATATTTACATACAACACCAACCATAAAGCTATAGTCTATAGACTCGAAAAACTAGTCTTAAATCTGCCTCCGGAGTATCGGGAGCACTGCAACGTTATACCATAATTATGAGGGAGAAACCAACTGATCGAGTCCATTTCGTTCCCTTTTTCACAAGCTGTCAGTCTCAACAAAACAAGCATTTGAGCCTTGAGCCCAGATTGATCCTTCAGACTTCCAATGCTATTTGTTCCTTTAGACTTGAACCACTTAAGCCTCTAGTCATTTTGTTTTCTTCTGCATTAAAGAGTTCTTCATAATACCTCTTCCAGTGTGATGGTTTTCTTACCTCTTGATTACCTCCAGGCTTTCGTTGTTGCCTCTAATTAGAAGCTGCAGAATCTGTATGAAATCCAAAGTCCAGAACTTCGTGTATATCAAGGGCTTCATAATACTGGAAGCACGGAACAGAAGAAAATGTCAAAAAAGCCAAGATTTAATTTATTATGTTCTTAAATCTTATGCATACTGTCTTTGGAGTTCATCCCCGGCAAGCATAGAACTCTCTTGTCATTGTTCTCTAATTCTTAGCTAGTCTTCTTCTCCCTTGCATCTGCAAATTCATCCATTCTCGATCTTTTTCTTGTTTGGCCTGTTCAGGTCTTATTTGTTGCTCGAGTTCAACGCTCTTTTGAATCTCCTGTGTAGGTCTCTCTCTGCAGAATCACAAATTGCTCTTTGAGCTTCAAGTCTTTCCATAAAGGCATTAGCTGCTGCCTGATTCAACCTGACTTGTTCTTTATACACAATACTCTGGTGCATGGCATCTCGAATCATCTTCTCAAGCATAGCTTTATAAGAAGATTGTGCCTCAGCTAGTCATCGACACTTCTCAGCTCTCCTTCTTTTTTTTTTTTTTTTTTTTTTTTTTTTTTTTTTTTTTTTTTTTTTTTTTTTTTTTTTTTTTTTTTTTACCTGGTATCACGTGCATTTTCCCAGGCAAATGACAAGATTAGGATGTTCCAAGATGCCAAGGAATTGAATTTCTAAATTCTGACAGTGGCCCGAATAGTTCGTGTGACACAGCTACCTTTGTAATCTACAAAGTCCTTTGTAATCTGGATTAGCGGCCAGTGAAGTAAGAAACAATAGGATTAGAAGCATTGCATGAATGGAAATCGGAGAGGCTCACTCGCACCAAGTTGTGGAGTTTTTGATTGTACTGGAAAACAAGAGTGTCACCACCTGGAATGTTTTAGTGGAAGCCCACATATGGTAGTCTACTTCGCCACCAGTCCAACCGGCAGAATCACCACATTGTACACTGTGCCGCAAATTATGGTTGTGAAGATAGTTGGAGGTAGATCTTATTCTGGAGAATGTTAAGTGCACATTTTCACTCCTCTATGGCTTGAAGATGTCTTTCTGATGCATCGTCAAACTTCATCCAGTGCCTCATCTTAGTTGTAGACATATGAGCATGAGCATAACAGATTGGAGCAACAAT
>Php00a00001.00049	functional description: "unknown protein"	[organism=Physalis peruviana]
TCTACAATATTCCCATTCATAATTAACGATAATCCATTCATAAAATTACAACTAGAATAAATTTGATAATAATATGAATATCATGCCACATACATATTTACATACAACACCAACCATAAAGCTATAGTCTATAGACTCGAAAAACTAGTCTTAAATCTGCCTCCGGAGTATCGGGAGCACTGCAACGTTATACCATAATTATGAGGGAGAAACCAACTGATCGAGTCCATTTCGTTCCCTTTTTCACAAGCTGTCAGTCTCAACAAAACAAGCATTTGAGCCTTGAGCCCAGATTGATCCTTCAGACTTCCAATGCTATTTGTTCCTTTAGACTTGAACCACTTAAGCCTCTAGTCATTTTGTTTTCTTCTGCATTAAAGAGTTCTTCATAATACCTCTTCCAGTGTGATGGTTTTCTTACCTCTTGATTACCTCCAGGCTTTCGTTGTTGCCTCTAATTAGAAGCTGCAGAATTGTCTTTGGAGTTCATCCCCGGCAAGCATAGAACTCTCTTGTCATTGTTCTCTAATTCTTAGCTAGTCTTCTTCTCCCTTGCATCTGCAAATTCATCCATTCTCGATCTTTTTCTTGTTTGGCCTGTTCAGGTCTTATTTGTTGCTCGAGTTCAACGCTCTTTTGAATCTCCTGTGTAGGTCTCTCTCTGCAGAATCACAAATTGCTCTTTGAGCTTCAAGTCTTTCCATAAAGGCATTAGCTGCTGCCTGATTCAACCTGACTTGTTCTTTATACACAATACTCTGGTGCATGGCATCTCGAATCATCTTCTCAAGCATAGCTTTATAAGAAGATTGTGCCTCAGCTAGTCATCGACACTTCTCAGCTCTCCTTCTTTTTTTTTTTTTTTTTTTTTTTTTTTTTTTTTTTTTTTTTTTTTTTTTTTTTTTTTTTTTTTTTTTTACCTGGTATCACGTGCATTTTCCCAGGCAAATGACAAGATTAGGATGTTCCAAGATGCCAAGGAATTGAATTTCTAAATTCTGACAGTGGCCCGAATAGTTCGTGTGACACAGCTACCTTTGTAATCTACAAAGTCCTTTGTAATCTGGATTAGCGGCCAGTGAAGTAAGAAACAATAGGATTAGAAGCATTGCATGAATGGAAATCGGAGAGGCTCACTCGCACCAAGTTGTGGAGTTTTTGATTGTACTGGAAAACAAGAGTGTCACCACCTGGAATGTTTTAGTGGAAGCCCACATATGGTAGTCTACTTCGCCACCAGTCCAACCGGCAGAATCACCACATTGTACACTGTGCCGCAAATTATGGTTGTGAAGATAGTTGGAGGTAGATCTTATTCTGGAGAATGTTAAGTGCACATTTTCACTCCTCTATGGCTTGAAGATGTCTTTCTGATGCATCGTCAAACTTCATCCAGTGCCTCATCTTAGTTGTAGACATATGAGCATGAGCATAACAGATTGGAGCAACAAT
>Php00a00001.00050	functional description: "unknown protein"	[organism=Physalis peruviana]
ATAAAATTACAACTAGAATAAATTTGATAATAATATGAATATCATGCCACGTATGTATTTACATACAACACCAACCATAAATATTATATTGATAGAGAATCAAGACTAGTGTCAACAGCACTTCCCTTCCTAACATTAACATCTACAGGCCTAACTGTGCCTGATCGGCTATTAGCAAAATATTTTACAGCATCATTTGCATCCACATATTCAACTACATCAGAATTAGTACCAAAAGGTTGTTCAGTTAGCTATCCGCAAAAACCAATTGATCGAGTCCATTTCGTTCCCTTTTTCACAAGCTGTCAGTCTCAACAAAACAAGCATTTGAGCCCAGATTGATCACACTATCTTAGAGACTTCCAATGCTATTTGTTCCTTCAGACTTGAACCACTTAAGCCTCTAGTCATTTTGTTTTCTTCTGCATTAAAGAGTTCTTCATAATACCTCTTCCAGTGTGATGGTTTTCTTATCCTCTTGATTACCTCCAGGCTTTCGTTGTTGCCTCTTAGAAGCTGCAGAATCTGACTTATCCGTGGACATTTAATTGATGATTGTTGCACACACAAAGAAGCTGCTAAGACCATGAGGTTCATCTGTAGTAAGTTGTAGTCATCAGCAAGTGAAGGATCAACGAGTTCTCTAATCCTGTTCTTCTTCAGCAGGGGTTTAGCCTGTTTCTCCAAGGAGTAAAGATCGCCTGACTACAGACAAAGCTTGTTCTTGAAAAGAGGTATTTTCCTCAAAAGTTGATAGATTGGTTGTGGTTGCCACAGTTGGGTGGTCGGGTAACTGATGTTTTCTCATTCTTGCTACATTTGCTCGTTGTCGAGCTAAAGACGTTTCCTTTTTGTCAGGCGACATCATTCGGTGGAGAGGCCACATAAAGCAACAACAACAGCCGCCACCTCTGAGAGACACTAAGGTTGAGTTATAAACAAACTTATACAAAGAAGATCAAGGCTAGCTCCATCAACATTTGGTACAATAACTTAGGAAGCCATTTTTGGAAGGCAGATTTATAATCAGGCAGAGAAGTCACTCCAGGCCATGTATCCTCATTTGGAGTACCCATCACTCTTCATAGAGAGGAAATTAGAGAACATCAAATAGAGGGGAAAATCTAATAACATAGAACACAAGGAACAAAACACTGAAATTCCTTAATACAAGAAAGTTCACTAAAAATTTATGATCAATTTTTTATAGAAAAATTATAGCCATGAACCTATCAGAAGAAAGATAAACCATAGCATAAACCCAATTTTTGAAACCTCCAAACACACTGTAGAGAAGTAAGAAAAGCAGATCAATTGACAATTAAAAATGCAGGTTAGCATGAACTAATGAAGATCACAATCATACATAAAACAGCTAAAACTAATGTTACAAAGAAGTTGAAACCAAATTGTGTTCACAAACCCCATTCCAATGACCTTTTTTCTGCCCTTTGCCTTTATTTAATCAGGGATTTTGGACTATGATGCATGACAAAGGAAGGGTAACGTTTCATGCTCATCTCCTT
>Php00a00001.00051	functional description: "unknown protein"	[organism=Physalis peruviana]
TCTACAATATTCCCATTCATAATTAACGATAATCCATTCATAAAATTACAACTAGAATAAATTTGATAATAATATGAATATCATGCCACATACATATTTACATACAACACCAACCATAAAGCTATAGTCTATAGACTCGAAAAATTACTAGTCTTAAATCTGCCTCCGGAGTATGCACTGCCACGTTATACCATAATTATGAGGGAGAAACCAACTGATCGAGTCCATTTCGTTCCCTTTCACAAGCTGTCAGTCTCAACAAAACAAGCATTTGAGCCTTAAGCCCAGATTGATCCTTCAGACTTCCAATGCTATTTGTTCCTTTAGACTTGAACCACTTAAGCCTCTAGTCATTTAGTTTTCTTCTGCGTTAAAGAGTTCTTCACAATACCTCTTACAGTGTGATGGTTTTCTTATCCTCTTGATTACCTCCGGGGTTGCCTCTAATTAGAAGCTGCAGAATCGTAAGAGGAAATCAACCACTAGATAATTCAAGCAACTTTACCAGCTGTCCCTTCAAACCATTCATATCCCCAGGCTGCACCCATGTCAACTCACTCTGGTCATGTGAAGATGTACCTCCAGCTGAACTTCATTTAGACCAGAAGGAAGACTGTGAGTTCTGATACCCGTAGTAGCTCTGTGAGAGGCCCCTATACAATATTGCTTCATCTTCATGCTGCCATCTAGGTTGTCATTAATCTGGCAACAACCCATTAGGACCCGTAGAGTCATTCTGATATTGCCAGCCACATCCTCAGGGTGTAAATCACTTGGACAGATTTCGGCAAAGGTCGCCAAGACAGGTTATGTTTACCCTTTCCATGAAAGAGCACAGACAGCAGCAAGAACATACGAATCAAATGTTGAAACAGGTCCTTGTTTACGCGTTCTTGGTTCTTGAACCCATTTCACTAGGTTGGTGAGAATCTTCACCTACGGGCCTTCTGCCCTCAAATGGCAGGGCTCCCGAATCAAAGCAAAGCAGTCAACGGAAAATGCTATTTTCGACAGATTCAAAAGCTCAAATCACCCTGTACTATTAAGGTCATTACAACTGAATGCCATTACCATTGTCCTAATGATGCATGGCAATACAGTCCAGATGATGGATCATAGTAGTAGCCCAAACTGCTGCTGTTGTAATAACCAGATGACTCATCAAAGACAAAATCGCCATGTTGGTCACCTCCATCGGAGCCAGGGTTAGCTGGAATATTTTCATCATCTTCACCATAGAAGATCCGGCTAGAAGATCCGGCTATGTTACTTGTAAGAGCCATACTTCAGCCATACTGGAAATCCAAAATTTCACTTTTCACAAACATAAGGGCCAACTCTAAGATGAGCATAGAGGCCTGCTTTCTGAATTGTCTTTACAAACCTCATCAGGTCGTATCGTCCTTC
>Php00a00001.00052	CDD_uid:48467	domain description:"TopoIIA_Trans_DNA_gyrase: Transducer domain, having a ribosomal S5 domain 2-like fold, of the type found in proteins of the type IIA family of DNA topoisomerases similar to the B subunits of E"	go_terms:GO:0006259,GO:0003916,GO:0009536	functional description(function): "DNA topoisomerase activity"	[organism=Physalis peruviana]
CAGCTACTCATTAATAAAGGAACAATTCCTACCTCGTTACTTACAAAGCTAACGTGTTAAATAATACAGGACTAGTGCAAATTACAGAAAGCAAAACCAAAATAAGGACAAGAACCTATGATGTATGCCAAGGTACTTAATACTTATAATCGAAGTCCCCTCCTCTGCTTACTCTGCATGTTCCACGGAGAACTGGAGAAAGAAGCCCCATAATTTGGTTATCAAAATAATATTGTGTGCCCCGTTGTGCAGTACAGGATACAAGGCATTGGTCCCTCCCAGAAGTAATAATTTGTGTTCTTGCAGGGTTATTACAGTCATATATCCAGCTGCTCAAGGTCAATCATGCTCGCTGAATGTTGTATAAGTTGCTTCCTAACGTCCACCCTGGAACCCATTAGTGAAGAGAAGACAACATTTGCTTCAGCTGCATCCTCAACTACTAATTGCTTTAACAGCCTAGTCTCTGGATTCATTGTTGTTTCCCATAACTGGGCTGGCATCATCTCTCCCAATCCTTTGAACCTCTGTATGTTATATGACGCATTTGAAGGAAAGGAACGCTGGATCTTTCTAAGTTCTACATCATCATAGCAGTAGTATGCTTGTTTTCCCCTCTCAACCTTATAGAGAGGTGGAACACCAACATAAATGCAACCTTCCTCAAAAAGAGCTCTCTGATATCTAAAGAAAATGTCAACAACAATGTTCGAATATGAGCACCATCGACATCGGCATCTGTTAAAATTATAATTTTATGATAACGGAGAGCTTCTTTTTTAAAATCCTCCCCCTTAACTCCAAGTCCTAAACCAAGGATAAGATTTTGAATCTCTTCATTTTATACATAGCTGCTTCATCCTTTCTTTCAATATTCAATATTTTGCCTCTTAAAGGAAGAATAGCCTGAAAGCGCCGATCACGGCCTTGTTTTGCACTTCCACCAGCTGAATCACCCTCAACTATGAAAATTTCAGCTTCTTCAGGATTAGTGGCTGAACAATCAGCAAGCTTCCCGGGAAGAGAGGATGATCTTAAGACACTTTTCTGTCTCACCAATCCCGAGCCCTCTTTGCTGCAAGAGCTGCCTTTAGAGCATTTAGTGACTTGGAAAGAATCGAATCTAGCACATCTGGATGAATTCCAGATACTCAGTCAGATACTCTTGAACTGACTGATCGACCAACTTCCTTACTTCAGGATTTCCCAGCCTAGTCTTAGTTTGTCCTTCAAATTCTGGATTCGGAACTTTGACAGAGATAACACAAGTTAATCCCTCTCTTACATGCTCGCCACTTAAGTTAATGTCCTTCTCCTTGATCGTCTTTGACTTCTTCCCCAAATTGTTGAGGGTTCTTGTTAGGGCAGCTTTCACACCATCTATGTGAGTGCCACCATCAATCGTCCGTATGCTGTTCGCATAACCTAGCATCGTGTCTGAATAAGCATCTAAGCACCATTGAAGAGCCACATCAATCGTGATTCCATCAGCTT
>Php00a00001.00053	functional description: "unknown protein"	[organism=Physalis peruviana]
ATAAAATTACAACTAGAATAAATTTGATAATAATATGAATATCATGCCACGTATGTATTTACATACAACACCAACCATAAATATTATATTGATAGAGAATCAAGACTAGTGTCAACAGCACTTCCCTTCCTAACATTAACATCTACAGGCCTAACTGTGCCTGATCGGCTATTAGCAAAATATTTTACAGCATCATTTGCATCCACATATTCAACTACATCAGAATTAGTACCAAAAGGTTGTTCAGTTAGCTATCCGCAAAAACCAATTGATCGAGTCCATTTCGTTCCCTTTTTCACAAGCTGTCAGTCTCAACAAAACAAGCATTTGAGCCCAGATTGATCACACTATCTTAGAGACTTCCAATGCTATTTGTTCCTTCAGACTTGAACCACTTAAGCCTCTAGTCATTTTGTTTTCTTCTGCATTAAAGAGTTCTTCATAATACCTCTTCCAGTGTGATGGTTTTCTTATCCTCTTGATTACCTCCAGGCTTTCGTTGTTGCCTCTTAGAAGCTGCAGAATCTGACTTATCCGTGGACATTTAATTGATGATTGTTGCACACACAAAGAAGCTGCTAAGACCATGAGGTTCATCTGTAGTAAGTTGTAGTCATCAGCAAGTGAAGGATCAACGAGTTCTCTAATCCTGTTCTTCTTCAGCAGGGGTTTAGCCTGTTTCTCCAAGGAGTAAAGATCGCCTGACTACAGACAAAGCTTGTTCTTGAAAAGAGGTATTTTCCTCAAAAGTTGATAGATTGGTTGTGGTTGCCACAGTTGGGTGGTCGGGTAACTGATGTTTTCTCATTCTTGCTACATTTGCTCGTTGTCGAGCTAAAGACGTTTCCTTTTTGTCAGGCGACATCATTCGGTGGAGAGGCCACATAAAGCAACAACAACAGCCGCCACCTCTTAGGAAGCCATTTTTGGAAGGAGATTTATAATCAGGCAGAGAAGACTCCAGGCCATGTATCCTCATTTGGAGTACCCATCACTCGACTATTTGATCTGAATGGGATGCACATTTGGGGATTCGGCGATAAAGATCGGACAACAATCTCATTTTCCTCCTCATATTCGAAAAAATTTATGTTCATTCGCTCTGCGAGAGCTCTGATGCCGACAAATGAATGGGGATTGAAACTGTCTGTGCCATGTCAGGCGCACCTATCAGAATCGGAACAGACCAATTACCAGATCCACCAAGAATTTGATCATCGGGTGGTGCTCGAGCTATTCTCCGAGTTTCATCAGCTTTAGCTGCTTTCTCTTGAATTAGTCCTAACCGCCCCCCGACTTCCAGAATTAGAAGAGTTGAGGATGGCGCTGCTTTTGCCGGGTAATGGCTGTTCTAGATGCTTTATACATTGAACCGATTTAGGATCATTTGGATTGAGATCATCTACTTTCATCGTACATAAAGCACCAGTTTCACTACAAGAGGAGAAAAGCAAATGCTACTTTGTCACTCAAAGTAGGAAATACCAAAAA
>Php00a00001.00054	CDD_uid:29630	domain description: "Nuclear transport factor 2 (NTF2) domain plays an important role in the trafficking of macromolecules, ions and small molecules between the cytoplasm and nucleus"	[organism=Physalis peruviana]
CATATCCCACGGTAGCCATTGCTCTTCACTCTATCAGGATTGCTTCCCCTACCAAAAGTTCGCCCGCCAGAACGGCCTCCTCTGCCTCTTCCCCTTCCTGATCTTCCTCCACGAGAACTGCTACTGCTGGTTGGTCTCCTTTCCTCAATGTAGACTTGCCTTCCAGCCAACTGTATTGGTGATGCCTTGATTGCATTTTGGACACCTTGGACTTCTTCAAACTCAACAAAGGCATAGCAAACGCCAACATCCGTGCGGTTTCTTAAGAATACTCCATCTTGCTTAATCTTCCCAAAGTTCTTAAACTCTTGCAAAATATCGAGAGAAGATACAGTAGACGGCAAATTCCTCACATAGACAGACTTTGATTCCCCTTCTTGAGAAAATCCTTCATCTGCCAGGTCAAGGCTGGCTTCCGGGGCGGCTGGGGATATGGAGACTGACTGCTCAACAGGAGGTTGCCACTCAGCGACAGGTGGTGCGCTCTTGGTATAAGATGGCTGGATACGAACTGGCGGTGCAGGTTTTCCTTTGGGGCTCTTAAAATAGAAGCATAACTAAGCTTTGAACGCTCTCCAACAGGTTCTTCTGCAGCAGGTTCAGGCTCTGGCACGACTTCGACCACATTATTTGGAAAAGATGTCTCCTCCTCGAATGACCTCACTTGAGCAGTTTCTTCCCCCAAATGAGTCTCCTCCGGAACATCAGACTCATCCTCAGCCTCTGCCTCATCATGCTCAGACTCATCGTCACCCTCAGATAGGTTCTCGTGATCATGCTCTGGATAATCGTACTCTTCAACAACATCATTTCCCTCTGAAAGAGGACTAGAGGAAGTTGGTTGAGCATCAAGATCGTTATGTGAAACTGCTGGTGCTTGAGCTAGTTCACTCCCATCATTAACAAAATGAAATACATCATTCAGAACAAAGTAACCCTTCTCCTGAGGTGCAAGTAAATGTTTGCACAAAGTTCCTCCACCCATTGAAATCCTTCAGTTTGACAGAACCAGAGACGACAACAAGAACACCACCATTCCAGGATTCAAGAGAATTTATCGTCTTGATCTTAATTGCAGAGAAACTCATTGTCATGATTAGGGAGTGGATTTGCACAAGGGCAGAAGCAGATTCATTGGAATCACCATCAACTCGAACGATAGAGCTGGCATCAGTATAGAACTGATGAACATAGTCCGGTTGCTGCTGAAGAACCTGATAGTATTGTTGAACAAAGTACGAACCCACCTGAGTGGCACCAATTGGAGCGGAGTATGAGCTCGCCATTATTCACACAAAAACCCTAGATC
>Php00a00001.00055	go_terms:GO:0016310,GO:0004674,GO:0000087	functional description(function): "protein serine/threonine kinase activity"	[organism=Physalis peruviana]
ATAAAATTACAACTAGAATAAATTTGATAATAATATGAATATCATGCCACGTATGTATTTACATACAACACCAACCATAAATATTATATTGATAGAGAATCAAGACTAGTGTCAACAGCACTTCCCTTCCTAACATTAACATCTACAGGCCTAACTGTGCCTGATCGGCTATTAGCAAAATATTTTACAGCATCATTTGCATCCACATATTCAACTACATCAGAATTAGTACCAAAAGGTTGTTCAGTTAGCTATCCGCAAAAACCAATTGATCGAGTCCATTTCGTTCCCTTTTTCACAAGCTGTCAGTCTCAACAAAACAAGCATTTGAGCCCAGATTGATCACACTATCTTAGAGACTTCCAATGCTATTTGTTCCTTCAGACTTGAACCACTTAAGCCTCTAGTCATTTTGTTTTCTTCTGCATTAAAGAGTTCTTCATAATACCTCTTCCAGTGTGATGGTTTTCTTATCCTCTTGATTACCTCCAGGCTTTCGTTGTTGCCTCTTAGAAGCTGCAGAATCTGACTTATCCGTGGACATTTAATTGATGATTGTTGCACACACAAAGAAGCTGCTAAGACCATGAGGTTCATCTGTAGTAAGTTGTAGTCATCAGCAAGTGAAGGATCAACGAGTTCTCTAATCCTGTTCTTCTTCAGCAGGGGTTTAGCCTGTTTCTCCAAGGAGTAAAGATCGCCTGACTACAGACAAAGCTTGTTCTTGAAAAGAGGTATTTTCCTCAAAAGTTGATAGATTGGTTGTGGTTGCCACAGTTGGGTGGTCGGGTAACTGATGTTTTCTCATTCTTGCTACATTTGCTCGTTGTCGAGCTAAAGACGTTTCCTTTTTGTCAGGCGACATCATTCGGTGGAGAGGCCACATAAAGCAACAACAACAGCCGCCACCTCTGAGAGACACTAAGGTTGAGTTATAAACAAACTTATACAAAGAAGATCAAGGCTAGCTCCATCAACATTTGGTACAATAACTTAGGAAGCCATTTTTGGAAGGCAGATTTATAATCAGGCAGAGAAGTCACTCCAGGCCATGTATCCTCATTTGGAGTACCCATCACTCTGAAAATCTTGAAAAGTTCATCAATCTCGGAGTCGCCAGGAAACAAAGGGAGCTGATTCACCATCTCAGCAAATATGCAACCAACGACTATTTGATCTGAATGGGATGCACATTTGGGGATTCGGCGATAAAGATCGGACAACAATCTCATTTTCCTCCTCATATAGTCGAAAAAATTTATGTTCATTCGCTCTGCGAGAGCTCTGATGCCGACAAATGAATGGGGATTGAAACTGTCTGTGCCATGTCAGGCGCACCTCATGCCGTGATCAATCCAAAAACTTAAAGACGTCTCCGGCAAGATCCTGTTCTAGCTGCTTTATACATTCAACAGATTTAGGATC
>Php00a00001.00056	functional description: "unknown protein"	[organism=Physalis peruviana]
TCTACAATATTCCCATTCATAATTAACGATAATCCATTCATAAAATTACAACTAGAATAAATTTGATAATAATATGAATATCATGCCACATACATATTTACATACAACACCAACCATAAAGCTATAGTCTATAGACTCGAAAAACTAGTCTTAAATCTGCCTCCGGAGTATCGGGAGCACTGCAACGTTATACCATAATTATGAGGGAGAAACCAACTGATCGAGTCCATTTCGTTCCCTTTTTCACAAGCTGTCAGTCTCAACAAAACAAGCATTTGAGCCTTGAGCCCAGATTGATCCTTCAGACTTCCAATGCTATTTGTTCCTTTAGACTTGAACCACTTAAGCCTCTAGTCATTTTGTTTTCTTCTGCATTAAAGAGTTCTTCATAATACCTCTTCCAGTGTGATGGTTTTCTTACCTCTTGATTACCTCCAGGCTTTCGTTGTTGCCTCTAATTAGAAGCTGCAGAATCTGTATGAAATCCAAAGTCCAGAACTTCGTGTATATCAAGGGCTTCATAATACTGGAAGCACGGAACAGAAGAAAATGTCAAAAAAGCCAAGATTTAATTTATTATGTTCTTAAATCTTATGCATACTGTCTTTGGAGTTCATCCCCGGCAAGCATAGAACTCTCTTGTCATTGTTCTCTAATTCTGCCCTTGACGAGCTACCAGGCAATAAGAGAAGAGTCTTCTCATCTCCCTCGGCATCTGCAAATTCATCCATTCTCGATCTTTTCTTGTTTGGTCCTGTTCAGGTCTTATTTGTTGCTCGAGTTTATCGCTCTGTTTGAATCTCCTCTGTAGGTCTCTCTCTGCAGAATCACAAATTGCTCTTTGAGCTTCAAGTCTTGCCATAAGGGCATTAGCTGCTGCCTGATTCAACCTGACTTGTTCTTTATACACAATACTCCTCAGTTAGTCGTCGACACTTCTCAGATCTCCTTTTCTTTATTAGGATTAGCTCCAAATCTTGTGCAGCTACTTTCTCCTCCTCAGTCTTCTGCTTCAATTCACCCACTTCATCGTCTAATTCAAGTCACCAACCTGGAATGTTTTAGTGGAAGCCCACATATGGTAGTCTACTTCGCCACCAGTCCAACCGGCAGAATCACCAACATTGTACACTGTGCCGCAATCTAATTGCCGAGTGCTTGT
>Php00a00001.00057	CDD_uid:29020	domain description:"MEF2 (myocyte enhancer factor 2)-like/Type II subfamily of MADS ( MCM1, Agamous, Deficiens, and SRF (serum response factor) box family of eukaryotic transcriptional regulators"	go_terms:GO:0006259,GO:0003916,GO:0009536	functional description(function): "DNA topoisomerase activity"	[organism=Physalis peruviana]
AAGAAGCCCAAATATGTTCTGCAACCAAATAATAAGAAACTCAAATTTCAAGTCCTCTTAATGATAGTGCCAAATCAAAATGAGGAGAACATTTTGAAACAAGGAAGCATAAAATGTAATGGTGGCTCCATTCAATTTTAGAAGTGCTGGCACTGCTGAACCTAGTGACAAGGACACTAGTTACATGACATCTAAGTATGAGAGATCAGTAAATACGTAGGCCAAGATTAACCATGAATCTTCATTACCAATTCTATATATTTCAATAACAAGCATTTGATTCAATAAGTTCGAAAGAGAATATGAAGCGCGTGAAAAGTAAAAGGGAAAAGACAAGCACACTTTGTCTGCATTCAGCCATGTCACATATTCAACCAATCCTCCAGCATAAAAGTACTCAGTGTGTTGGATCTTCTCTGGATCTATGTCGTCCTTCTTGAGAACAATTGTGAGCTTCTTTATCCGGCCAAAACCGAATGGCAGTCCCTTGCCGATCTTTCATTTCCACTGGGAGCTCCTGACATAGCAAAGTTGTAACTGGCTTCCCCCGTGAATATTTCTGTTGGAATTGCTTACCATCACTCCATATGGTAACTTCTAGCGCCTAGAGCTGGCAAATTCATAGAGCTTTCCTCTTGGAGAGAAAATAACCAATCCAACCTCAGCATCACATAGAACTGAAAGTTCAAAAGCTTTCTTGAGCAGCCCATTTCTGCGCTTAGAGAAGGTGACTTGCCTACTTGTGGCGTTCTCTATACGCCTCATCTGAGTCTTCCCTCTCACCATCTCCTTAGATCAACCCCCTTTTTTTAACACACAAAAAATCGACAATAGATTCTTCTGCCGCTCTTCCATTCGAGATATCCGACTGATCGACCGTGAAAGTTTTTGGAAAAATATTTTAGTTGCCTCGCTTTTTTTGGGAAAAAATTTTAGTTGCCGCCTTTTGGTATC
>Php00a00001.00058	CDD_uid:29020	domain description:"MEF2 (myocyte enhancer factor 2)-like/Type II subfamily of MADS ( MCM1, Agamous, Deficiens, and SRF (serum response factor) box family of eukaryotic transcriptional regulators"	go_terms:GO:0006259,GO:0003916,GO:0009536	functional description(function): "DNA topoisomerase activity"	[organism=Physalis peruviana]
AAGAAGCCCAAATATGTTCTGCAACCAAATAATAAGAAACTCAAATTTCAAGTCCTCTTAATGATAGTGCCAAATCAAAATGAGGAGAACATTTTGAAACAAGGAAGCATAAAATGTAATGGTGGCTCCATTCAATTTTAGAAGTGCTGGCACTGCTGAACCTAGTGACAAGGACACTAGTTACATGACATCTAAGTATGAGAGATCAGTAAATACGTAGGCCAAGATTAACCATGAATCTTCATTACCAATTCTATATATTTCAATAACAAGCATTTGATTCAATAAGTTCGAAAGAGAATATGAAGCGCGTGAAAAGTAAAAGGGAAAAGACAAGCACACTTTGTCTGCATTCAGCCATGTCACATATTCAACCAATCCTCCAGCATAAAAGTACTCAGTGTGTTGGATCTTCTCTGGATCTATGTCGTCCTTCTTGAGAACAATTGTGAGCTTCTTTATCCGGCCAAAACCGAATGGCAGTCCCTTGCCGATCTTTCATTTCCACTGGGAGCTCCTGACATAGCAAAGTTGTAACTGGCTTCCCCCGTGAATATTTCTGTTGGAATTGCTTACCATCACTCCATATGGTAACTTCTAGCGCCTAGAGCTGGCAAATTCATAGAGCTTTCCTCTTGGAGAGAAAATAACCAATCCAACCTCAGCATCACATAGAACTGAAAGTTCAAAAGCTTTCTTGAGCAGCCCATTTCTGCGCTTAGAGAAGGTGACTTGCCTACTTGTGGCGTTCTCTATACGCCTCATCTGAGTCTTCCCTCTCACCATCTCCTTAGATCAACCCCCTTTTTTTAACACACAAAAAATCGACAAAAGATTATGATGAACCAATCACCTTGAAATTAAAATCCTGGGGGAAGGGGAATATGGTTCAAAGAACAAATTCCATACAATATAATATATAATCAAGAAATCAATTAAGGATGTTATTGCAAGTTTAAGGAAGAGAGAAGAA
>Php00a00001.00059	CDD_uid:29020	domain description:"MEF2 (myocyte enhancer factor 2)-like/Type II subfamily of MADS ( MCM1, Agamous, Deficiens, and SRF (serum response factor) box family of eukaryotic transcriptional regulators"	go_terms:GO:0006259,GO:0003916,GO:0009536	functional description(function): "DNA topoisomerase activity"	[organism=Physalis peruviana]
AAGAAGCCCAAATATGTTCTGCAACCAAATAATAAGAAACTCAAATTTCAAGTCCTCTTAATGATAGTGCCAAATCAAAATGAGGAGAACATTTTGAAACAAGGAAGCATAAAATGTAATGGTGGCTCCATTCAATTTTAGAAGTGCTGGCACTGCTGAACCTAGTGACAAGGACACTAGTTACATGACATCTAAGTATGAGAGATCAGTAAATACGTAGGCCAAGATTAACCATGAATCTTCATTACCAATTCTATATATTTCAATAACAAGCATTTGATTCAATAAGTTCGAAAGAGAATATGAAGCGCGTGAAAAGTAAAAGGGAAAAGACAAGCACACTTTGTCTGCATTCAGCCATGTCACATATTCAACCAATCCTCCAGCATAAAAGTACTCAGTGTGTTGGATCTTCTCTGGATCTATGTCGTCCTTCTTGAGAACAATTGTGAGCTTCTTTATCCGGCCAAAACCGAATGGCAGTCCCTTGCCGATCTTTCATTTCCACTGGGAGCTCCTGACATAGCAAAGTTGTAACTGGCTTCCCCCGTGAATATTTCTGTTGGAATTGCTTACCATCACTCCATATGGTAACTTCTAGCGCCTAGAGCTGGCAAATTCATAGAGCTTTCCTCTTGGAGAGAAAATAACCAATCCAACCTCAGCATCACATAGAACTGAAAGTTCAAAAGCTTTCTTGAGCAGCCCATTTCTGCGCTTAGAGAAGGTGACTTGCCTACTTGTGGCGTTCTCTATACGCCTCATCTGAGTCTTCCCTCTCACCATCTCCTTAGATCAACCCCCTTCTGCCGCTCTTCCATTCGAGATATCCGACTGATCGACCGTGAAAGTTTTTGGAAAAATATTTTAGTTGCCTCGCTTTTTTTGGGAAAAATTTTAGTTGCCGCCTTTTGGTAT
>Php00a00001.00060	functional description: "unknown protein"	[organism=Physalis peruviana]
TCTACAATATTCCCATTCATAATTAACGATAATCCATTCATAAAATTACAACTAGAATAAATTTGATAATAATATGAATATCATGCCACATACATATTTACATACAACACCAACCATAAAGCTATAGTCTATAGACTCGAAAAACTAGTCTTAAATCTGCCTCCGGAGTATCGGGAGCACTGCAACGTTATACCATAATTATGAGGGAGAAACCAACTGATCGAGTCCATTTCGTTCCCTTTTTCACAAGCTGTCAGTCTCAACAAAACAAGCATTTGAGCCTTGAGCCCAGATTGATCCTTCAGACTTCCAATGCTATTTGTTCCTTTAGACTTGAACCACTTAAGCCTCTAGTCATTTTGTTTTCTTCTGCATTAAAGAGTTCTTCATAATACCTCTTCCAGTGTGATGGTTTTCTTACCTCTTGATTACCTCCAGGCTTTCGTTGTTGCCTCTAATTAGAAGCTGCAGAATTGTCTTTGGAGTTCATCCCCGGCAAGCATAGAACTCTCTTGTCATTGTTCTCTAATTCTGCCCTTGACGAGCTACCAGGCAATAAGAGAAGAGTCTTCTCATCTCCCTCGGCATCTGCAAATTCATCCATTCTCGATCTTTTCTTGTTTGGTCCTGTTCAGGTCTTATTTGTTGCTCGAGTTTATCGCTCTGTTTGAATCTCCTCTGTAGGTCTCTCTCTGCAGAATCACAAATTGCTCTTTGAGCTTCAAGTCTTGCCATAAGGGCATTAGCTGCTGCCTGATTCAACCTGACTTGTTCTTTATACACAATACTCCTCAGTTAGTCGTCGACACTTCTCAGATCTCCTTTTCTTTATTAGGATTAGCTCCAAATCTTGTGCAGCTACTTTCTCCTCCTCAGTCTTCTGCTTCAATTCACCCACTTCATCGTCTAATTCAAGTCACCAACCTGGAATGTTTTAGTGGAAGCCCACATATGGTAGTCTACTTCGCCACCAGTCCAACCGGCAGAATCACCAACATTGTACACTGTGCCGCAATCTAATTGCCGAGTGCTTGT
>Php00a00001.00061	CDD_uid:29020	domain description:"MEF2 (myocyte enhancer factor 2)-like/Type II subfamily of MADS ( MCM1, Agamous, Deficiens, and SRF (serum response factor) box family of eukaryotic transcriptional regulators"	go_terms:GO:0006259,GO:0003916,GO:0009536	functional description(function): "DNA topoisomerase activity"	[organism=Physalis peruviana]
AAGAAGCCCAAATATGTTCTGCAACCAAATAATAAGAAACTCAAATTTCAAGTCCTCTTAATGATAGTGCCAAATCAAAATGAGGAGAACATTTTGAAACAAGGAAGCATAAAATGTAATGGTGGCTCCATTCAATTTTAGAAGTGCTGGCACTGCTGAACCTAGTGACAAGGACACTAGTTACATGACATCTAAGTATGAGAGATCAGTAAATACGTAGGCCAAGATTAACCATGAATCTTCATTACCAATTCTATATATTTCAATAACAAGCATTTGATTCAATAAGTTCGAAAGAGAATATGAAGCGCGTGAAAAGTAAAAGGGAAAAGACAAGCACACTTTGTCTGCATTCAGCCATGTCACATATTCAACCAATCCTCCAGCATAAAAGTACTCAGTGTGTTGGATCTTCTCTGGATCTATGTCGTCCTTCTTGAGAACAATTGTGAGCTTCTTTATCCGGCCAAAACCGAATGGCAGTCCCTTGCCGATCTTTCATTTCCACTGGGAGCTCCTGACATAGCAAAGTTGTAACTGGCTTCCCCCGTGAATATTTCTGTTGGAATTGCTTACCATCACTCCATATGGTAACTTCTAGCGCCTAGAGCTGGCAAATTCATAGAGCTTTCCTCTTGGAGAGAAAATAACCAATCCAACCTCAGCATCACATAGAACTGAAAGTTCAAAAGCTTTCTTGAGCAGCCCATTTCTGCGCTTAGAGAAGGTGACTTGCCTACTTGTGGCGTTCTCTATACGCCTCATCTGAGTCTTCCCTCTCACCATCTCCTTAGATCAACCCCCTTCTGCCGCTCTTCCATTCGAGGTACTGCTAACAAAGCTAACCCATTCGAGGTACTGCTTAAGACGGTGAAAGAAGAGCCGTGAAAGTTTTAGGGAAAGTATTTTAGTTGCCACCTTTTGGTAT
>Php00a00001.00062	CDD_uid:29020	domain description:"MEF2 (myocyte enhancer factor 2)-like/Type II subfamily of MADS ( MCM1, Agamous, Deficiens, and SRF (serum response factor) box family of eukaryotic transcriptional regulators"	go_terms:GO:0006259,GO:0003916,GO:0009536	functional description(function): "DNA topoisomerase activity"	[organism=Physalis peruviana]
TGCACCAAAATGCAGCAGGCATTAGTGAGGCATTGAAATAAACTTAAATGCAATCATCAAGTGGCATAAGCATTTTCACTTTAACAATAGGTTGAAGAAGGAAACATGCAAACACTAACAAAGTTGTGTCCACAAACAAAACCTTTTAATGGCGTCATTTGACAGCATCATTCACAAAAATGTAGCATGATTCTAACTAATACTACCAACAAGACCTCAGGGTTGAGGAAAGCAAGCTCTCTAATTCTCCCAGCTATGGTGTTATAGTCAAATTGTATTTCAGTTGTAAATACTGCAAAGGAAGATGCCATCAGAATTTTAAATGTTAAATTAAAAAGGAAATTAAAAACATGAAAAGAAGGAAATCAGCAGCAAATATTGGAGTTTAAAGACGAAATAACAACCTTCTTTATCCGGCCAAAACCGAATGGCAGTCCCTTGCCGATCTTTCATTTCCACTGGGAGCTCCTGACATAGCAAAGTTGTAACTGGCTTCCCCCGTGAATATTTCTGTTGGAATTGCTTACCATCACTCCATATGGTAACTTCTAGCGCCTAGAGCTGGCAAATTCATAGAGCTTTCCTCTTGGAGAGAAAATAACCAATCCAACCTCAGCATCACATAGAACTGAAAGTTCAAAAGCTTTCTTGAGCAGCCCATTTCTGCGCTTAGAGAAGGTGACTTGCCTACTTGTGGCGTTCTCTATACGCCTCATCTGAGTCTTCCCTCTCACCATCTCCTTAGATCAACCCCCTTTTTTTAACACACAAAAAATCGACAATAGATTCTTCTGCCGCTCTTCCATTCGAGATATCCGACTGATCGACCGTGAAAGTTTTTGGAAAAATATTTTAGTTGCCTCGCTTTTTTTGGGAAAAAATTTTAGTTGCCGCCTTTTGGTATC
>Php00a00001.00063	CDD_uid:29020	domain description:"MEF2 (myocyte enhancer factor 2)-like/Type II subfamily of MADS ( MCM1, Agamous, Deficiens, and SRF (serum response factor) box family of eukaryotic transcriptional regulators"	go_terms:GO:0006259,GO:0003916,GO:0009536	functional description(function): "DNA topoisomerase activity"	[organism=Physalis peruviana]
TGCACCAAAATGCAGCAGGCATTAGTGAGGCATTGAAATAAACTTAAATGCAATCATCAAGTGGCATAAGCATTTTCACTTTAACAATAGGTTGAAGAAGGAAACATGCAAACACTAACAAAGTTGTGTCCACAAACAAAACCTTTTAATGGCGTCATTTGACAGCATCATTCACAAAAATGTAGCATGATTCTAACTAATACTACCAACAAGACCTCAGGGTTGAGGAAAGCAAGCTCTCTAATTCTCCCAGCTATGGTGTTATAGTCAAATTGTATTTCAGTTGTAAATACTGCAAAGGAAGATGCCATCAGAATTTTAAATGTTAAATTAAAAAGGAAATTAAAAACATGAAAAGAAGGAAATCAGCAGCAAATATTGGAGTTTAAAGACGAAATAACAACCTTCTTTATCCGGCCAAAACCGAATGGCAGTCCCTTGCCGATCTTTCATTTCCACTGGGAGCTCCTGACATAGCAAAGTTGTAACTGGCTTCCCCCGTGAATATTTCTGTTGGAATTGCTTACCATCACTCCATATGGTAACTTCTAGCGCCTAGAGCTGGCAAATTCATAGAGCTTTCCTCTTGGAGAGAAAATAACCAATCCAACCTCAGCATCACATAGAACTGAAAGTTCAAAAGCTTTCTTGAGCAGCCCATTTCTGCGCTTAGAGAAGGTGACTTGCCTACTTGTGGCGTTCTCTATACGCCTCATCTGAGTCTTCCCTCTCACCATCTCCTTAGATCAACCCCCTTTTTTTAACACACAAAAAATCGACAAAAGATTATGATGAACCAATCACCTTGAAATTAAAATCCTGGGGGAAGGGGAATATGGTTCAAAGAACAAATTCCATACAATATAATATATAATCAAGAAATCAATTAAGGATGTTATTGCAAGTTTAAGGAAGAGAGAAGAA
>Php00a00001.00064	CDD_uid:29020	domain description:"MEF2 (myocyte enhancer factor 2)-like/Type II subfamily of MADS ( MCM1, Agamous, Deficiens, and SRF (serum response factor) box family of eukaryotic transcriptional regulators"	go_terms:GO:0006259,GO:0003916,GO:0009536	functional description(function): "DNA topoisomerase activity"	[organism=Physalis peruviana]
TGCACCAAAATGCAGCAGGCATTAGTGAGGCATTGAAATAAACTTAAATGCAATCATCAAGTGGCATAAGCATTTTCACTTTAACAATAGGTTGAAGAAGGAAACATGCAAACACTAACAAAGTTGTGTCCACAAACAAAACCTTTTAATGGCGTCATTTGACAGCATCATTCACAAAAATGTAGCATGATTCTAACTAATACTACCAACAAGACCTCAGGGTTGAGGAAAGCAAGCTCTCTAATTCTCCCAGCTATGGTGTTATAGTCAAATTGTATTTCAGTTGTAAATACTGCAAAGGAAGATGCCATCAGAATTTTAAATGTTAAATTAAAAAGGAAATTAAAAACATGAAAAGAAGGAAATCAGCAGCAAATATTGGAGTTTAAAGACGAAATAACAACCTTCTTTATCCGGCCAAAACCGAATGGCAGTCCCTTGCCGATCTTTCATTTCCACTGGGAGCTCCTGACATAGCAAAGTTGTAACTGGCTTCCCCCGTGAATATTTCTGTTGGAATTGCTTACCATCACTCCATATGGTAACTTCTAGCGCCTAGAGCTGGCAAATTCATAGAGCTTTCCTCTTGGAGAGAAAATAACCAATCCAACCTCAGCATCACATAGAACTGAAAGTTCAAAAGCTTTCTTGAGCAGCCCATTTCTGCGCTTAGAGAAGGTGACTTGCCTACTTGTGGCGTTCTCTATACGCCTCATCTGAGTCTTCCCTCTCACCATCTCCTTAGATCAACCCCCTTCTGCCGCTCTTCCATTCGAGATATCCGACTGATCGACCGTGAAAGTTTTTGGAAAAATATTTTAGTTGCCTCGCTTTTTTTGGGAAAAATTTTAGTTGCCGCCTTTTGGTAT
>Php00a00001.00065	CDD_uid:29020	domain description:"MEF2 (myocyte enhancer factor 2)-like/Type II subfamily of MADS ( MCM1, Agamous, Deficiens, and SRF (serum response factor) box family of eukaryotic transcriptional regulators"	go_terms:GO:0006606,GO:0009725,GO:0030528,GO:0005488,GO:0043231	functional description(function): "transcription regulator activity, binding"	[organism=Physalis peruviana]
TGCACCAAAATGCAGCAGGCATTAGTGAGGCATTGAAATAAACTTAAATGCAATCATCAAGTGGCATAAGCATTTTCACTTTAACAATAGGTTGAAGAAGGAAACATGCAAACACTAACAAAGTTGTGTCCACAAACAAAACCTTTTAATGGCGTCATTTGACAGCATCATTCACAAAAATGTAGCATGATTCTAACTAATACTACCAACAAGACCTCAGGGTTGTGTTATAGTCAAATTGTATTTCAGTTGTAAATACTGCAAAGGAAGATACCATCAGAATTTTAAATGTTAATTAAAAGGAAATTAAAAACATGAAAAGAAGGAAATCAGCAGCAAATATTGGAGTTTAAAGACGAAATAACAACCTTCTTTATCCGGCCAAAACCGAATGGCAGTCCCTTGCCGATCTTTCATTTCCACTGGGAGCTCCTGACATAGCAAAGTTGTAACTGGCTTCCCCCGTGAATATTTCTGTTGGAATTGCTTACCATCACTCCATATGGTAACTTCTAGCGCCTAGAGCTGGCAAATTCATAGAGCTTTCCTCTTGGAGAGAAAATAACCAATCCAACCTCAGCATCACATAGAACTGAAAGTTCAAAAGCTTTCTTGAGCAGCCCATTTCTGCGCTTAGAGAAGGTGACTTGCCTACTTGTGGCGTTCTCTATACGCCTCATCTGAGTCTTCCCTCTCACCATCTCCTTAGATCAACCCCCTTTTTTTAACACACAAAAAATCGACAATAGATTCTTCTGCCGCTCTTCCATTCGAGATATCCGACTGATCGACCGTGAAAGTTTTTGGAAAAATATTTTAGTTGCCTCGCTTTTTTTGGGAAAAAATTTTAGTTGCCGCCTTTTGGTATC
>Php00a00001.00066	CDD_uid:29020	domain description:"MEF2 (myocyte enhancer factor 2)-like/Type II subfamily of MADS ( MCM1, Agamous, Deficiens, and SRF (serum response factor) box family of eukaryotic transcriptional regulators"	go_terms:GO:0006259,GO:0003916,GO:0009536	functional description(function): "DNA topoisomerase activity"	[organism=Physalis peruviana]
TGCACCAAAATGCAGCAGGCATTAGTGAGGCATTGAAATAAACTTAAATGCAATCATCAAGTGGCATAAGCATTTTCACTTTAACAATAGGTTGAAGAAGGAAACATGCAAACACTAACAAAGTTGTGTCCACAAACAAAACCTTTTAATGGCGTCATTTGACAGCATCATTCACAAAAATGTAGCATGATTCTAACTAATACTACCAACAAGACCTCAGGGTTGAGGAAAGCAAGCTCTCTAATTCTCCCAGCTATGGTGTTATAGTCAAATTGTATTTCAGTTGTAAATACTGCAAAGGAAGATGCCATCAGAATTTTAAATGTTAAATTAAAAAGGAAATTAAAAACATGAAAAGAAGGAAATCAGCAGCAAATATTGGAGTTTAAAGACGAAATAACAACCTTCTTTATCCGGCCAAAACCGAATGGCAGTCCCTTGCCGATCTTTCATTTCCACTGGGAGCTCCTGACATAGCAAAGTTGTAACTGGCTTCCCCCGTGAATATTTCTGTTGGAATTGCTTACCATCACTCCATATGGTAACTTCTAGCGCCTAGAGCTGGCAAATTCATAGAGCTTTCCTCTTGGAGAGAAAATAACCAATCCAACCTCAGCATCACATAGAACTGAAAGTTCAAAAGCTTTCTTGAGCAGCCCATTTCTGCGCTTAGAGAAGGTGACTTGCCTACTTGTGGCGTTCTCTATACGCCTCATCTGAGTCTTCCCTCTCACCATCTCCTTAGATCAACCCCCTTCTGCCGCTCTTCCATTCGAGGTACTGCTAACAAAGCTAACCCATTCGAGGTACTGCTTAAGACGGTGAAAGAAGAGCCGTGAAAGTTTTAGGGAAAGTATTTTAGTTGCCACCTTTTGGTAT
>Php00a00001.00067	CDD_uid:29020	domain description:"MEF2 (myocyte enhancer factor 2)-like/Type II subfamily of MADS ( MCM1, Agamous, Deficiens, and SRF (serum response factor) box family of eukaryotic transcriptional regulators"	go_terms:GO:0006606,GO:0009725,GO:0030528,GO:0005488,GO:0043231	functional description(function): "transcription regulator activity, binding"	[organism=Physalis peruviana]
TGCACCAAAATGCAGCAGGCATTAGTGAGGCATTGAAATAAACTTAAATGCAATCATCAAGTGGCATAAGCATTTTCACTTTAACAATAGGTTGAAGAAGGAAACATGCAAACACTAACAAAGTTGTGTCCACAAACAAAACCTTTTAATGGCGTCATTTGACAGCATCATTCACAAAAATGTAGCATGATTCTAACTAATACTACCAACAAGACCTCAGGGTTGTGTTATAGTCAAATTGTATTTCAGTTGTAAATACTGCAAAGGAAGATACCATCAGAATTTTAAATGTTAATTAAAAGGAAATTAAAAACATGAAAAGAAGGAAATCAGCAGCAAATATTGGAGTTTAAAGACGAAATAACAACCTTCTTTATCCGGCCAAAACCGAATGGCAGTCCCTTGCCGATCTTTCATTTCCACTGGGAGCTCCTGACATAGCAAAGTTGTAACTGGCTTCCCCCGTGAATATTTCTGTTGGAATTGCTTACCATCACTCCATATGGTAACTTCTAGCGCCTAGAGCTGGCAAATTCATAGAGCTTTCCTCTTGGAGAGAAAATAACCAATCCAACCTCAGCATCACATAGAACTGAAAGTTCAAAAGCTTTCTTGAGCAGCCCATTTCTGCGCTTAGAGAAGGTGACTTGCCTACTTGTGGCGTTCTCTATACGCCTCATCTGAGTCTTCCCTCTCACCATCTCCTTAGATCAACCCCCTTTTTTTAACACACAAAAAATCGACAAAAGATTATGATGAACCAATCACCTTGAAATTAAAATCCTGGGGGAAGGGGAATATGGTTCAAAGAACAAATTCCATACAATATAATATATAATCAAGAAATCAATTAAGGATGTTATTGCAAGTTTAAGGAAGAGAGAAGAA
>Php00a00001.00068	CDD_uid:29020	domain description:"MEF2 (myocyte enhancer factor 2)-like/Type II subfamily of MADS ( MCM1, Agamous, Deficiens, and SRF (serum response factor) box family of eukaryotic transcriptional regulators"	go_terms:GO:0006606,GO:0009725,GO:0030528,GO:0005488,GO:0043231	functional description(function): "transcription regulator activity, binding"	[organism=Physalis peruviana]
TGCACCAAAATGCAGCAGGCATTAGTGAGGCATTGAAATAAACTTAAATGCAATCATCAAGTGGCATAAGCATTTTCACTTTAACAATAGGTTGAAGAAGGAAACATGCAAACACTAACAAAGTTGTGTCCACAAACAAAACCTTTTAATGGCGTCATTTGACAGCATCATTCACAAAAATGTAGCATGATTCTAACTAATACTACCAACAAGACCTCAGGGTTGTGTTATAGTCAAATTGTATTTCAGTTGTAAATACTGCAAAGGAAGATACCATCAGAATTTTAAATGTTAATTAAAAGGAAATTAAAAACATGAAAAGAAGGAAATCAGCAGCAAATATTGGAGTTTAAAGACGAAATAACAACCTTCTTTATCCGGCCAAAACCGAATGGCAGTCCCTTGCCGATCTTTCATTTCCACTGGGAGCTCCTGACATAGCAAAGTTGTAACTGGCTTCCCCCGTGAATATTTCTGTTGGAATTGCTTACCATCACTCCATATGGTAACTTCTAGCGCCTAGAGCTGGCAAATTCATAGAGCTTTCCTCTTGGAGAGAAAATAACCAATCCAACCTCAGCATCACATAGAACTGAAAGTTCAAAAGCTTTCTTGAGCAGCCCATTTCTGCGCTTAGAGAAGGTGACTTGCCTACTTGTGGCGTTCTCTATACGCCTCATCTGAGTCTTCCCTCTCACCATCTCCTTAGATCAACCCCCTTCTGCCGCTCTTCCATTCGAGATATCCGACTGATCGACCGTGAAAGTTTTTGGAAAAATATTTTAGTTGCCTCGCTTTTTTTGGGAAAAATTTTAGTTGCCGCCTTTTGGTAT
>Php00a00001.00069	CDD_uid:29020	domain description:"MEF2 (myocyte enhancer factor 2)-like/Type II subfamily of MADS ( MCM1, Agamous, Deficiens, and SRF (serum response factor) box family of eukaryotic transcriptional regulators"	go_terms:GO:0006606,GO:0009725,GO:0030528,GO:0005488,GO:0043231	functional description(function): "transcription regulator activity, binding"	[organism=Physalis peruviana]
TGCACCAAAATGCAGCAGGCATTAGTGAGGCATTGAAATAAACTTAAATGCAATCATCAAGTGGCATAAGCATTTTCACTTTAACAATAGGTTGAAGAAGGAAACATGCAAACACTAACAAAGTTGTGTCCACAAACAAAACCTTTTAATGGCGTCATTTGACAGCATCATTCACAAAAATGTAGCATGATTCTAACTAATACTACCAACAAGACCTCAGGGTTGTGTTATAGTCAAATTGTATTTCAGTTGTAAATACTGCAAAGGAAGATACCATCAGAATTTTAAATGTTAATTAAAAGGAAATTAAAAACATGAAAAGAAGGAAATCAGCAGCAAATATTGGAGTTTAAAGACGAAATAACAACCTTCTTTATCCGGCCAAAACCGAATGGCAGTCCCTTGCCGATCTTTCATTTCCACTGGGAGCTCCTGACATAGCAAAGTTGTAACTGGCTTCCCCCGTGAATATTTCTGTTGGAATTGCTTACCATCACTCCATATGGTAACTTCTAGCGCCTAGAGCTGGCAAATTCATAGAGCTTTCCTCTTGGAGAGAAAATAACCAATCCAACCTCAGCATCACATAGAACTGAAAGTTCAAAAGCTTTCTTGAGCAGCCCATTTCTGCGCTTAGAGAAGGTGACTTGCCTACTTGTGGCGTTCTCTATACGCCTCATCTGAGTCTTCCCTCTCACCATCTCCTTAGATCAACCCCCTTCTGCCGCTCTTCCATTCGAGGTACTGCTAACAAAGCTAACCCATTCGAGGTACTGCTTAAGACGGTGAAAGAAGAGCCGTGAAAGTTTTAGGGAAAGTATTTTAGTTGCCACCTTTTGGTAT
>Php00a00001.00070	CDD_uid:29020	domain description:"MEF2 (myocyte enhancer factor 2)-like/Type II subfamily of MADS ( MCM1, Agamous, Deficiens, and SRF (serum response factor) box family of eukaryotic transcriptional regulators"	go_terms:GO:0006606,GO:0009725,GO:0030528,GO:0005488,GO:0043231	functional description(function): "transcription regulator activity, binding"	[organism=Physalis peruviana]
TGTCTCATAAGCTATAACTAACAAGGGTTAAGTTTCTAAATGGACTACATCAGTACCAAACTCTTGATCATGAAGGTACTTAGCTTGGAGAATTAAACTTGTTTTAAGCATACCTCTTCATGAATTAGGAGACGGGGGGACGACAGAATATTAGTCAACTGATTAATTACTTCCTAAAATTTATATTTCACTATCTTGTTTAAGCGATAGGTAATTAAGAAATACTGTAGTAGTTAAAAGGGTTTGGATCTACATCTATAAACGCATAGATAGATCGATCATTTACATCAACACTTTTTGGTTCATGATTTTCTAGGTACAAAGATGAGATCTGATGCGATCTGCGAGAAAATCCTGGATCCCCAAAACAAGCTAGTAAGAATGAAAAAAGTTTGACATAAAAATGCAATCTTTGACCTGAATTGGAAGCAAGAAAGATAATATGTGTGTTACCTAGAGCTGGCAAATTCATAGAGCTTTCCTCTTGGAGAGAAAATAACCAATCCAACCTCAGCATCACATAGAACTGAAAGTTCAAAAGCTTTCTTGAGCAGCCCATTTCTGCGCTTAGAGAAGGTGACTTGCCTACTTGTGGCGTTCTCTATACGCCTCATCTGAGTCTTCCCTCTCACCATCTCCTTAGATCAACCCCCTTTTTTTAACACACAAAAAATCGACAATAGATTCTTCTGCCGCTCTTCCATTCGAGATATCCGACTGATCGACCGTGAAAGTTTTTGGAAAAATATTTTAGTTGCCTCGCTTTTTTTGGGAAAAAATTTTAGTTGCCGCCTTTTGGTATC
>Php00a00001.00071	CDD_uid:29020	domain description:"MEF2 (myocyte enhancer factor 2)-like/Type II subfamily of MADS ( MCM1, Agamous, Deficiens, and SRF (serum response factor) box family of eukaryotic transcriptional regulators"	go_terms:GO:0006606,GO:0009725,GO:0030528,GO:0005488,GO:0043231	functional description(function): "transcription regulator activity, binding"	[organism=Physalis peruviana]
TGTCTCATAAGCTATAACTAACAAGGGTTAAGTTTCTAAATGGACTACATCAGTACCAAACTCTTGATCATGAAGGTACTTAGCTTGGAGAATTAAACTTGTTTTAAGCATACCTCTTCATGAATTAGGAGACGGGGGGACGACAGAATATTAGTCAACTGATTAATTACTTCCTAAAATTTATATTTCACTATCTTGTTTAAGCGATAGGTAATTAAGAAATACTGTAGTAGTTAAAAGGGTTTGGATCTACATCTATAAACGCATAGATAGATCGATCATTTACATCAACACTTTTTGGTTCATGATTTTCTAGGTACAAAGATGAGATCTGATGCGATCTGCGAGAAAATCCTGGATCCCCAAAACAAGCTAGTAAGAATGAAAAAAGTTTGACATAAAAATGCAATCTTTGACCTGAATTGGAAGCAAGAAAGATAATATGTGTGTTACCTAGAGCTGGCAAATTCATAGAGCTTTCCTCTTGGAGAGAAAATAACCAATCCAACCTCAGCATCACATAGAACTGAAAGTTCAAAAGCTTTCTTGAGCAGCCCATTTCTGCGCTTAGAGAAGGTGACTTGCCTACTTGTGGCGTTCTCTATACGCCTCATCTGAGTCTTCCCTCTCACCATCTCCTTAGATCAACCCCCTTTTTTTAACACACAAAAAATCGACAAAAGATTATGATGAACCAATCACCTTGAAATTAAAATCCTGGGGGAAGGGGAATATGGTTCAAAGAACAAATTCCATACAATATAATATATAATCAAGAAATCAATTAAGGATGTTATTGCAAGTTTAAGGAAGAGAGAAGAA
>Php00a00001.00072	CDD_uid:29020	domain description:"MEF2 (myocyte enhancer factor 2)-like/Type II subfamily of MADS ( MCM1, Agamous, Deficiens, and SRF (serum response factor) box family of eukaryotic transcriptional regulators"	go_terms:GO:0006606,GO:0009725,GO:0030528,GO:0005488,GO:0043231	functional description(function): "transcription regulator activity, binding"	[organism=Physalis peruviana]
TGTCTCATAAGCTATAACTAACAAGGGTTAAGTTTCTAAATGGACTACATCAGTACCAAACTCTTGATCATGAAGGTACTTAGCTTGGAGAATTAAACTTGTTTTAAGCATACCTCTTCATGAATTAGGAGACGGGGGGACGACAGAATATTAGTCAACTGATTAATTACTTCCTAAAATTTATATTTCACTATCTTGTTTAAGCGATAGGTAATTAAGAAATACTGTAGTAGTTAAAAGGGTTTGGATCTACATCTATAAACGCATAGATAGATCGATCATTTACATCAACACTTTTTGGTTCATGATTTTCTAGGTACAAAGATGAGATCTGATGCGATCTGCGAGAAAATCCTGGATCCCCAAAACAAGCTAGTAAGAATGAAAAAAGTTTGACATAAAAATGCAATCTTTGACCTGAATTGGAAGCAAGAAAGATAATATGTGTGTTACCTAGAGCTGGCAAATTCATAGAGCTTTCCTCTTGGAGAGAAAATAACCAATCCAACCTCAGCATCACATAGAACTGAAAGTTCAAAAGCTTTCTTGAGCAGCCCATTTCTGCGCTTAGAGAAGGTGACTTGCCTACTTGTGGCGTTCTCTATACGCCTCATCTGAGTCTTCCCTCTCACCATCTCCTTAGATCAACCCCCTTCTGCCGCTCTTCCATTCGAGATATCCGACTGATCGACCGTGAAAGTTTTTGGAAAAATATTTTAGTTGCCTCGCTTTTTTTGGGAAAAATTTTAGTTGCCGCCTTTTGGTAT
>Php00a00001.00073	CDD_uid:29020	domain description:"MEF2 (myocyte enhancer factor 2)-like/Type II subfamily of MADS ( MCM1, Agamous, Deficiens, and SRF (serum response factor) box family of eukaryotic transcriptional regulators"	go_terms:GO:0006606,GO:0009725,GO:0030528,GO:0005488,GO:0043231	functional description(function): "transcription regulator activity, binding"	[organism=Physalis peruviana]
TGTCTCATAAGCTATAACTAACAAGGGTTAAGTTTCTAAATGGACTACATCAGTACCAAACTCTTGATCATGAAGGTACTTAGCTTGGAGAATTAAACTTGTTTTAAGCATACCTCTTCATGAATTAGGAGACGGGGGGACGACAGAATATTAGTCAACTGATTAATTACTTCCTAAAATTTATATTTCACTATCTTGTTTAAGCGATAGGTAATTAAGAAATACTGTAGTAGTTAAAAGGGTTTGGATCTACATCTATAAACGCATAGATAGATCGATCATTTACATCAACACTTTTTGGTTCATGATTTTCTAGGTACAAAGATGAGATCTGATGCGATCTGCGAGAAAATCCTGGATCCCCAAAACAAGCTAGTAAGAATGAAAAAAGTTTGACATAAAAATGCAATCTTTGACCTGAATTGGAAGCAAGAAAGATAATATGTGTGTTACCTAGAGCTGGCAAATTCATAGAGCTTTCCTCTTGGAGAGAAAATAACCAATCCAACCTCAGCATCACATAGAACTGAAAGTTCAAAAGCTTTCTTGAGCAGCCCATTTCTGCGCTTAGAGAAGGTGACTTGCCTACTTGTGGCGTTCTCTATACGCCTCATCTGAGTCTTCCCTCTCACCATCTCCTTAGATCAACCCCCTTCTGCCGCTCTTCCATTCGAGGTACTGCTAACAAAGCTAACCCATTCGAGGTACTGCTTAAGACGGTGAAAGAAGAGCCGTGAAAGTTTTAGGGAAAGTATTTTAGTTGCCACCTTTTGGTAT
>Php00a00001.00074	functional description: "unknown protein"	[organism=Physalis peruviana]
TTATCTAGATGGAGGTCTAGTTGACACTATTATATTATTTGAAACCTTTTTTCTGTTACCTTTCTCAGAAAAAAAAGGACATCATGCCTCATTATCAATCAATATTAAGTGGAAATCATTTGTCGCTGTATAGGACCAAGATTGTACAGAAGAGACTTGCAAAAATTCCAGAGACAGTACCAATTTACCAAGCCTGTTGTGTGCATACAATTCCCAATCATCCCCGTGGCCACAGTCAATGAAATAACCATTTCCTATATCAGATGATGCCTCCCTGCTGTTATTGTAGTTAACAGGAGCCTGATAAGACGAGTAGATTGATGGCCCAGATCTAAATGACCAGAGCGGTTTCATGGTATTTAAGCTATTTTGCTCCCTTAGAGAAACTGTACCATCCAGTTCAGCAAACAGTGCTGTCTCAGGTTTCTTTAATTCCGACAGCAGATTCCTCCTGGCCGGAGCTAGCGTAACCCCATCGGAAATTCCTTCAATTGAACCACTGAATAACTCAGTGCCTAAGGCAGTAAAGCCAAAAAGCAAGAGTAGAATGCATACAAGAATCACCCAGAATGGCTTCATCGAGGATATTTCGAACCGGAAATTGACCGCCGATTAGTTCAATAGCTGGTACCGTATGATAGAGTTAAAGGGTTTACATAGAAGATTGAGATTCGATTCCTAGTTTGTAGGATTTTGTTTCTTCTTGATTTTGTGTTCCTCAGGTTTCGTCTGTCTCTTTCTTTTCCTTAACTCTTCTCTTTCT
>Php00a00001.00075	go_terms:GO:0046873	functional description(function): "metal ion transmembrane transporter activity"	[organism=Physalis peruviana]
TCTACAATATTCCCATTCATAATTAACGATAATCCATTCATAAAATTACAACTAGAATAAATTTGATAATAATATGAATATCATGCCACATACATATTTACATACAACACCAACCATAAAGCTATAGTCTATAGACTCGAAAAATTACTAGTCTTAAATCTGCCTCCGGAGTATGCACTGCCACGTTATACCATAATTATGAGGGAGAAACCAACTGATCGAGTCCATTTCGTTCCCTTTCACAAGCTGTCAGTCTCAACAAAACAAGCATTTGAGCCTTAAGCCCAGATTGATCCTTCAGACTTCCAATGCTATTTGTTCCTTTAGACTTGAACCACTTAAGCCTCTAGTCATTGTTTTCTTCTTTTGAACACGTCCTGTAATAGCAACCAAGCGACTTTTGATTTGACGAACACGTTCCAAGTTGAGAGTACTAATCTTTGATGTCAGCTTATCTAAAGCAGGATGTGCTTCTTGCTCCAGTGTCCTTGTCTGCTTGAAATAGAACCACACAAACAAAAAGACCAGAAAGAGAGTAAAAATGAGCAACAACGACAGTGAAAAGTAACCAACTCAAATCGAGAATTAATCCCTGTAATAGTGTTAAGCATATTTGAGTAAAGCAATAGAATTATTCTTCACCTCATTATCCAAACAGCTGCAAGCAGCCTCCAGGCATGCCTCCAAAGTAACAAACTAAAAAGGGAGAAGCTTCGGCCCATC
>Php00a00001.00076	functional description: "unknown protein"	[organism=Physalis peruviana]
TCTACAATATTCCCATTCATAATTAACGATAATCCATTCATAAAATTACAACTAGAATAAATTTGATAATAATATGAATATCATGCCACATACATATTTACATACAACACCAACCATAAAGCTATAGTCTATAGTAGGCATTTGGTACAACTTTTGCTTCATCTTAGCCATAGTCTATAGTACCAGCCACTTTCTTTCACCCTGAAGACCTTCTGGATCAAGCTCCTTAATGGCAACATACGTGGTCTTGTATCCTGGCCTAACATATTCATTAATAACTCCTTTGTAGACAATGCCAAACCCACCCTCTCCAAGTACCTTATCTGGTCGAAAGTGCTTGGTAGACAACTTCATCTCTTCATATATAAAGATATCAAGCTCACTACTCCCAGGATTCTGCCGCAGGTCCTTGACATTTTTGGGTATCACCACGATGTTTGCCTTTTCAGTGACATGAGCATCAAGATTTCTGTTCTGGGGAATTACAGGAGTTGACCTTGTAGGATATCCACCAACTCCATGGCCAAATCAAATAGTAGCATATGCAACATGCATTGATGTTGAAGAGAATCTCCTTTAGCCAACAATTATTATTGTCTATGATTGAATGGTAGCACGCACGTGAGAATGGCCTTAATCAAAATTGGCAACTTAGTATTTGATTTTACCCATGCTATATC
>Php00a00001.00077	go_terms:GO:0006259,GO:0003916,GO:0009536	functional description(function): "DNA topoisomerase activity"	[organism=Physalis peruviana]
AAGAAGCCCAAATATGTTCTGCAACCAAATAATAAGAAACTCAAATTTCAAGTCCTCTTAATGATAGTGCCAAATCAAAATGAGGAGAACATTTTGAAACAAGGAAGCATAAAATGTAATGGTGGCTCCATTCAATTTTAGAAGTGCTGGCACTGCTGAACCTAGTGACAAGGACACTAGTTACATGACATCTAAGTATGAGAGATCAGTAAATACGTAGGCCAAGATTAACCATGAATCTTCATTACCAATTCTATATATTTCAATAACAAGCATTTGATTCAATAAGTTCGAAAGAGAATATGAAGCGCGTGAAAAGTAAAAGGGAAAAGACAAGCACACTTTGTCTGCATTCAGCCATGTCACATATTCAACCAATCCTCCAGCATAAAAGTACTCAGTGTGTTGGATCTTCTCTGGATCTATGTCGTCCTTCTTGAGAACAATTGTGAGCTGAAATAAAATATATGCTCAATTGGTTGAGAACTAAAATGAATCTAGCATATGAAGATATCTATCAAGAATGAGAAGCTTTGATTTCTTCAAAGAAGTTTATGCA
>Php00a00001.00078	functional description: "unknown protein"	[organism=Physalis peruviana]
TCTACAATATTCCCATTCATAATTAACGATAATCCATTCATAAAATTACAACTAGAATAAATTTGATAATAATATGAATATCATGCCACATACATATTTACATACAACACCAACCATAAAGCTATAGTCTATAGTATGCATTTGGTACAACTTCTGCTTCATCTTTGTTATAAGCTGAACCTGCTAGACTAGTAAAATGAGAAAATCTTTATCCTGTTTGCTTTCAACGTCTTCATCAGTCTGTTGTAGCTAAAGATGCTGAGCTTGCAACCTTGATGGTTGCTAGACTAGTAAAATGATAAAATCTTTATTATAAGCTGAACCTTCAACGTCTTCAAATCCTTATTACAATCGTACACACCTCTGTAGAACACCGGGCTGATATCCTTCTGAAAATATATAATATGATGAAACCTTCAAAGGGAACCGTGGCCGCGTGATATAGTTAAGAAGCAGCTTACGGATAGCTAGATTGACCAAAGAAGTTGGCTGAGACATTGTTGCATCAAAGAAAGGATGAATATCATCAGCTCCAAGT
>Php00a00001.00079	go_terms:GO:0016310,GO:0004674,GO:0000087	functional description(function): "protein serine/threonine kinase activity"	[organism=Physalis peruviana]
CCAGGAAACAAAGGGAGCTGATTCACCATCTCAGCAAATATGCAACCAACTGACCACACATGAACAGGAGTAGAGTAATGGCGTGATCCAAGCAGTATTTCTAATGCCAAATTACTTTATGTTTATCATATGTAGCTCTTAGTAGACGTTGCTTACCGACTATTTGATCTGAATGGGATGCACATTTGGGGATTCGGCGATAAAGATCGGACAACAATCTCATTTTCCTCCTCATATAGTCGAAAAAATTTATGTTCATTCGCTCTGCGAGAGCTCTGATGCCGACAAATGAATGGGGATTGAAACTGTCTGTGCCATGTCAGGCGCACCTCATGCCGTGATCAATCCAAAAACTTAAAGACGTCTCCGGCAAGATCCTGTTCTAGCTGCTTTATACATTCAACAGATTTAGGATC
>Php00a00001.00080	CDD_uid:29020	domain description: "MEF2 (myocyte enhancer factor 2)-like/Type II subfamily of MADS ( MCM1, Agamous, Deficiens, and SRF (serum response factor) box family of eukaryotic transcriptional regulators"	[organism=Physalis peruviana]
ATATGGATTAAAACTGTCTAAGCTAAACGAAAAGTGCATACTGTGACTGGAAGCGAAGTTGGAGAAAATCTAGGTACAAAGATGAGATCTGATGCGATCTAGAGCTGGAAAATTCATAGAGCTTTCCTCTTGGAGAGAAAATAACCAATCCAACCTCAGCATCACATAGAACTGAAAGTTCAAAAGCTTTCTTGAGCAGCCCATTTCGGCGCTTAGAGAAGGTGACTTGCCTACTTGTGGCGTTCTCTATACGCCTTATCTGAGTCTTCCCTCTCACCATCTCCTTAGATCAACCCCCTTCTGCCGCTCTTCCATTCGAGATATCCAACTGATCGACCGTGAAAGTTTTTGGAAAATTTTTTAGTTGCCTCGCTTTTTTTGGGAAAAATTTTAGTTGCCGCCTTTTGGTAT
>Php00a00001.00081	functional description: "unknown protein"	[organism=Physalis peruviana]
ATGGCGGTCATGCTCGGGTGGTTGGCCACTCTTCCCATAACTTAATGTGGTCACACCATATTGAGTCTTGCCACTTCCTATTGAACTAGAAACAAAGAGATGCACGCCTGAGTGTATCTAATCTCAGAGATCTGTTTTGCCGATTTTTAGTTTCCTCCAAATAATCAAACAGACTAGGTTTAATGTATCTCTCTCTATTTTCTCGGATGTTTTGAGGAAAGTGGCAGGTTCGTGGGTGTGAAAATAATGAGGGAAATTGGGATCCCACTACAGATTTGAGGAAAATTGATCATAAAATTTAAGAGGGTGGGAAAAAATTTTCAGATTGCCGCTGCTTGTTGGAAAAAAAGTTCAGTTGCGCGCTGTTTTTTTGGGAAAAATTTTTAGTTGCCGCCTTTTGGTAT
>Php00a00002.00082	CDD_uid:177780	domain description: "ribosomal protein S26"	[organism=Physalis peruviana]
ATTCTCAAAATTAGATAAAAAAATTTTATATCACTGTAAAATTTTCCAAAACCACTCTTAGATTCATGGTGTGCTTCTCTCTCTGCTGCTTCTCACTGTAAGATGCTCCCTCATCGTCGAATCAGTATAGCCCAAAATAATGCTCCTTGCCAAACCAAAATGGTTGAACCCTACGTAAACAGCTTTGAGAACCAAAAGTTGTTGAAGAAATTGCTTGGAGTCGAGAAGTAATCGCACGACAGGAAAAAGCACTCAAGAGGTTTCTCTTGAAGAACATTGTTGAACAAGCAGCAGTGAGGGATGTTCAGGAAGCTTGTGCTTTTGAATATGAGATTCTTAATGCAATTAACACTGTATTTGCATGTAGTATATCAGTAACAAACTAACATAAATATGCTATATTTGCGTCTACATTCTTCCCAAGCTGTACTTGAAGATGCAATGTGTCTCATGTTATTCACTCCAAGGTTGTTAGAGTTCACTCTCATACTGATAGGAGGGTCCATGAGCCTCCACAGCGCTTCATACGTCCTAGGGTACTAAATTATACTTGTCTTATCTCTCAATCTTTTCTGCAAAATGCTATTTTTGGATTAGAAGTCTAAAAATCTACTCTTTGAACCAGTAGCGCAGGCTATTCAGTAGGTTTTGTTGATTTGAATCTCGTCTTCTTTGCTCACATATGTTCTACATTACAATTTGCATGTCACAAAATTTCAATACATATATCAAAGTAATCGAATGTAGTATCTGAGTTATCGAGAAATAGGTTTCTCAATCTTTTGTGAAGTATTGTCTACTTGTAGAGTTGCTCCCAACTTGTTTACAAGGAACTCTCTATCTCTTTGTCATTTGAAATTTTCAATTCAATGTTATTCTCTTGCATAAGTGGAGTTATTGTCTTGATTCCTTTTTATTGGGAAAAGAATATTTAATAAATACCTTCGAGAATGATCTCACTGCCTCAATTGGATTGAGAATGATCTTGGGGATTAAGTCCAGAATGGTATAAAAAAACTATCTTCGAGAGTTGGATTCGTTCAACAAATACCTGCTCTTTTAGTCATTCTTCTTCTGTAGTAAATGTAGCTAAAGCTGCCTATGAGTAGTAGAAACATCAAAGCTGCTATGAACAAAATGATAGCTTTTAACTTTGTTGATTTCTTAGACTTACTTTGAACTGAAATTAGAGAGACAAAAACAAGTCAGATATATTTAACAATCTATCTTCAAGGACTTAGTGCTTTTTATTGTTTTGATATAAAGAATCAAGCTAAGTTACACTATGATATGCTAACCGTCAGGTGAGCCACGTTTGATAAATATAGTCCTCGCTGTTTCACTTTTGCTCTGTTGTTGCAGATTGAACAGATCCCCTGTCCAGATGGAACAGGTACCTGAACCATCATTAGTATAAGCAGTACAAGAGAAATCGTTGAAACACGTAGATCTACACTGTGAGGCTTTGCTAACTGTGATATTAGTATCTTGAGAAACAAGTAATGTGATAACTGAATTTATCCAAAGACTATCGTTGTCTTCAGTAATTGCATTACGCTGCACCTTTTGGTCTCTTACGCAACCTCCAGAGTAATCATCGTAATTCCATTCTCTATCTGACCTTGACTTGAAACCGCTCAAAACCTGCCGGTTGAGTTAACATTATTGCAAACTCCAAATGCCCCACATTTAGCATAAACTTAACAATTTTATCTTGGTTGAGCCCAGAATAGATAAACAAGCTTGACGTGATAGTACTACTATTGTAAAGGAAATATGTAAAATACAACTCATTCTCATTGTCGATAGCTGTAATTATATATATAGTTTAACTTCATTTCAGGTACTGAGTTTCATCTTTGGCCATCCCATGAACCACTTGCCCAGTACTCCTTAGTCCTATTCCATTTTATAATAAATTGAGCATTATTTGGGTCAATTTCCAGTGAATACAATCCTGGTGTCGAATCATTCGAATTCTTCCACGAAATCAAAACTTGTTTCTTCCTCCTGCTGCTCATACTTAAGTGCCAGCTTTTTGATTAATTGCTATTAGGACTTTGAGTTTTTGTTTAATTTGAGAAAATCTTATGGTACTTTGAGATGTGTTTTTGAAGTGAATTTTTTATGCTAAATGATCCATAGAATACGTTGCTATCTATAAGGATGCCAACAATTCTGCTCAATTGTTTCATAACATAAGAAAGCTTAACTAGTAACACTAATCTCCCTCATTGACATTCACTATTACAGCATTGAGAGGTGCTGCCACACTAAGGGCGAGCCTACAGAAAGGAAATGGAGTTGCAGCTGTTGCTCTAGCTGATGAGCATGTTGAAGGTAACAAAGAATCAACTGTTACAGCAGCTCTTAGTTTTGTTGCCAAAGAGGGAGAACTGCTCAAATGTACAAGAAAAGGAGATCTCCATTGGAAACAAGTCTCTTTCAGCATAAACTCGGATTGGCAGGTAATATTGCAGAGTATACCATCTAAATGGATATACTGTCTATTAGACAAATGAATCTGTTTCATATCAAAAGGTAATGTCAAACCTGCTCAGCAGACATTCTAAATTCCTCTTATAAGTAGTTAGATTGAAAGCAACAAACTTTACTTTTGCAGCTCACAAGTAAAGTTTAATATTCCAAGAAATTGTTAAAGTAACCTGTCATACACCTACTATTTTGGCTCTTCAAGTTCAGAATAATGACTTAACAACTCAACTAATCTATGCTTGCATAAAAATAAATGAAGTTAAGCCTTGATTTCTATGTGAATTTATTTGCATTACTCTTGATTGACAGTATGCCATTTATCGGTTGCAGTTTCTGAATAGAGTCAATTTCCATGTCCCTAAAACATGTCCTGTGATGTTAAGGTGAAAAGATCAATTGTACCTTTTGTATCAGTTCTGAATTTGTCTCAAAATGTTGTATTTGCCTCTAAATATCTAAGCCTTATATGTTTTCACCAAGGGCCTGCAAAGCTTTATTAGCAATAACCACCTACTCTTCCATTTTTTATTATAATACTGAGCCTAGTCAACATGGAGTAGCATGCTGTCTGTTTTTCTTCTGTTGCATTTGTTTCTCTAAACTAATATGCCTCCTGTGCATCAATCTGTTTGATCAACTAGAATGGTCAAGTGTCTCAGTTGTAATAGCTTAAATGACCTAGAATACGTTAGCTTAAATGACTAAATGAACTTCTTCTATTTAAGTTCCTGGTACAGTACATTTATTTCCTGAATGACAACATTAGAAGTAGGTCTACAGAGATTATATGTGCATGTCTTTACTGGAATCTTTAAAGGTTTACAGATTGGTTGGTTTTTCTCCTAAGCCTGATTCGTATAAGATAATTTGTTATATTCTACCTTATAAATGACCTAATCAGTCTAAACTAGACAATTTTCTTCATTATTTGGCCTCTATGTGTAAGTATTATATCGAAAATGTTGTTTTCATAGATAATTGCATGTTGTTTTCTTCATTCTACATGGCTGCTACTCTTGTGGACATGAAAGTTCCCATGCATTTTTTCTAATAACTTTCAAATTTGATTTTTTGCCTTTCTGTTTTGTCTGTTCTAAGTTATTGCTTTTGTCTTTGTTATCTCAGGCATTTCTTGCTCTCTATGTAATTAGTGATCTACACATGAGCCAATCTTCCAAGGCTTTGGTATGATTTGCTGAGCTGTGCATGCAGGAATTCCCACATTTGAGCTAGGGGACTTGAAGGCTTCACCTGAAATCGAACTAGAGAATGGACAGGAAACAACTGAGAGCCAAAAAAAGGATGATTTTCCATCTTCCAGCAAGCTTCCTGCACAAAGATGATGATAATCCGATACTTTTATTTTGGATCTCTTTGTACTTTTGACAAGTATTTATATGAAATTGTATTCTAACATTGAATCTAATTTTGTGTTATTACTTTTAGTTTATTATATTTTATTGAATCTTTTTAATTTATC
>Php00a00002.00083	CDD_uid:177780	domain description: "ribosomal protein S26"	[organism=Physalis peruviana]
AGATTCATGGTGTGCTTCTCTCTCTGCTGCTTCTCACTGTAAGATGCTCCCTCATCGTCGAATCAGTATAGCCCAAAATAATGCTCCTTGCCAAACCAAAATGGTTGAACCCTACGTAAACAGCTTTGAGAACCAAAAGTTGTTGAAGAAATTGCTTGGAGTCGAGAAGTAATCGCACGACAGGAAAAAGCACTCAAGAGGTTTCTCTTGAAGAACATTGTTGAACAAGCAGCAGTGAGGGATGTTCAGGAAGCTTGTGCTTTTGAATATGAGATTCTTAATGCAATTAACACTGTATTTGCATGTAGTATATCAGTAACAAACTAACATAAATATGCTATATTTGCGTCTACATTCTTCCCAAGCTGTACTTGAAGATGCAATGTGTCTCATGTTATTCACTCCAAGGTTGTTAGAGTTCACTCTCATACTGATAGGAGGGTCCATGAGCCTCCACAGCGCTTCATACGTCCTAGGGTACTAAATTATACTTGTCTTATCTCTCAATCTTTTCTGCAAAATGCTATTTTTGGATTAGAAGTCTAAAAATCTACTCTTTGAACCAGTAGCGCAGGCTATTCAGTAGGTTTTGTTGATTTGAATCTCGTCTTCTTTGCTCACATATGTTCTACATTACAATTTGCATGTCACAAAATTTCAATACATATATCAAAGTAATCGAATGTAGTATCTGAGTTATCGAGAAATAGGTTTCTCAATCTTTTGTGAAGTATTGTCTACTTGTAGAGTTGCTCCCAACTTGTTTACAAGGAACTCTCTATCTCTTTGTCATTTGAAATTTTCAATTCAATGTTATTCTCTTGCATAAGTGGAGTTATTGTCTTGATTCCTTTTTATTGGGAAAAGAATATTTAATAAATACCTTCGAGAATGATCTCACTGCCTCAATTGGATTGAGAATGATCTTGGGGATTAAGTCCAGAATGGTATAAAAAAACTATCTTCGAGAGTTGGATTCGTTCAACAAATACCTGCTCTTTTAGTCATTCTTCTTCTGTAGTAAATGTAGCTAAAGCTGCCTATGAGTAGTAGAAACATCAAAGCTGCTATGAACAAAATGATAGCTTTTAACTTTGTTGATTTCTTAGACTTACTTTGAACTGAAATTAGAGAGACAAAAACAAGTCAGATATATTTAACAATCTATCTTCAAGGACTTAGTGCTTTTTATTGTTTTGATATAAAGAATCAAGCTAAGTTACACTATGATATGCTAACCGTCAGGTGAGCCACGTTTGATAAATATAGTCCTCGCTGTTTCACTTTTGCTCTGTTGTTGCAGATTGAACAGATCCCCTGTCCAGATGGAACAGGTACCTGAACCATCATTAGTATAAGCAGTACAAGAGAAATCGTTGAAACACGTAGATCTACACTGTGAGGCTTTGCTAACTGTGATATTAGTATCTTGAGAAACAAGTAATGTGATAACTGAATTTATCCAAAGACTATCGTTGTCTTCAGTAATTGCATTACGCTGCACCTTTTGGTCTCTTACGCAACCTCCAGAGTAATCATCGTAATTCCATTCTCTATCTGACCTTGACTTGAAACCGCTCAAAACCTGCCGGTTGAGTTAACATTATTGCAAACTCCAAATGCCCCACATTTAGCATAAACTTAACAATTTTATCTTGGTTGAGCCCAGAATAGATAAACAAGCTTGACGTGATAGTACTACTATTGTAAAGGAAATATGTAAAATACAACTCATTCTCATTGTCGATAGCTGTAATTATATATATAGTTTAACTTCATTTCAGGTACTGAGTTTCATCTTTGGCCATCCCATGAACCACTTGCCCAGTACTCCTTAGTCCTATTCCATTTTATAATAAATTGAGCATTATTTGGGTCAATTTCCAGTGAATACAATCCTGGTGTCGAATCATTCGAATTCTTCCACGAAATCAAAACTTGTTTCTTCCTCCTGCTGCTCATACTTAAGTGCCAGCTTTTTGATTAATTGCTATTAGGACTTTGAGTTTTTGTTTAATTTGAGAAAATCTTATGGTACTTTGAGATGTGTTTTTGAAGTGAATTTTTTATGCTAAATGATCCATAGAATACGTTGCTATCTATAAGGATGCCAACAATTCTGCTCAATTGTTTCATAACATAAGAAAGCTTAACTAGTAACACTAATCTCCCTCATTGACATTCACTATTACAGCATTGAGAGGTGCTGCCACACTAAGGGCGAGCCTACAGAAAGGAAATGGAGTTGCAGCTGTTGCTCTAGCTGATGAGCATGTTGAAGGTAACAAAGAATCAACTGTTACAGCAGCTCTTAGTTTTGTTGCCAAAGAGGGAGAACTGCTCAAATGTACAAGAAAAGGAGATCTCCATTGGAAACAAGTCTCTTTCAGCATAAACTCGGATTGGCAGGTAATATTGCAGAGTATACCATCTAAATGGATATACTGTCTATTAGACAAATGAATCTGTTTCATATCAAAAGGTAATGTCAAACCTGCTCAGCAGACATTCTAAATTCCTCTTATAAGTAGTTAGATTGAAAGCAACAAACTTTACTTTTGCAGCTCACAAGTAAAGTTTAATATTCCAAGAAATTGTTAAAGTAACCTGTCATACACCTACTATTTTGGCTCTTCAAGTTCAGAATAATGACTTAACAACTCAACTAATCTATGCTTGCATAAAAATAAATGAAGTTAAGCCTTGATTTCTATGTGAATTTATTTGCATTACTCTTGATTGACAGTATGCCATTTATCGGTTGCAGTTTCTGAATAGAGTCAATTTCCATGTCCCTAAAACATGTCCTGTGATGTTAAGGTGAAAAGATCAATTGTACCTTTTGTATCAGTTCTGAATTTGTCTCAAAATGTTGTATTTGCCTCTAAATATCTAAGCCTTATATGTTTTCACCAAGGGCCTGCAAAGCTTTATTAGCAATAACCACCTACTCTTCCATTTTTTATTATAATACTGAGCCTAGTCAACATGGAGTAGCATGCTGTCTGTTTTTCTTCTGTTGCATTTGTTTCTCTAAACTAATATGCCTCCTGTGCATCAATCTGTTTGATCAACTAGAATGGTCAAGTGTCTCAGTTGTAATAGCTTAAATGACCTAGAATACGTTAGCTTAAATGACTAAATGAACTTCTTCTATTTAAGTTCCTGGTACAGTACATTTATTTCCTGAATGACAACATTAGAAGTAGGTCTACAGAGATTATATGTGCATGTCTTTACTGGAATCTTTAAAGGTTTACAGATTGGTTGGTTTTTCTCCTAAGCCTGATTCGTATAAGATAATTTGTTATATTCTACCTTATAAATGACCTAATCAGTCTAAACTAGACAATTTTCTTCATTATTTGGCCTCTATGTGTAAGTATTATATCGAAAATGTTGTTTTCATAGATAATTGCATGTTGTTTTCTTCATTCTACATGGCTGCTACTCTTGTGGACATGAAAGTTCCCATGCATTTTTTCTAATAACTTTCAAATTTGATTTTTTGCCTTTCTGTTTTGTCTGTTCTAAGTTATTGCTTTTGTCTTTGTTATCTCAGGCATTTCTTGCTCTCTATGTAATTAGTGATCTACACATGAGCCAATCTTCCAAGGCTTTGGTATGATTTGCTGAGCTGTGCATGCAGGAATTCCCACATTTGAGCTAGGGGACTTGAAGGCTTCACCTGAAATCGAACTAGAGAATGGACAGGAAACAACTGAGAGCCAAAAAAAGGATGATTTTCCATCTTCCAGCAAGCTTCCTGCACAAAGATGATGATAATCCGATACTTTTATTTTGGATCTCTTTGTACTTTTGACAAGTATTTATATGAAATTGTATTCTAACATTGAATCTAATTTTGTGTTATTACTTTTAGTTTATTATATTTTATTGAATCTTTTTAATTTATC
>Php00a00002.00084	CDD_uid:177780	domain description: "ribosomal protein S26"	[organism=Physalis peruviana]
ATTCTCAAAATTAGATAAAAAAATTTTATATCACTGTAAAATTTTCCAAAACCACTCTTAGATTCATGGTGTGCTTCTCTCTCTGCTGCTTCTCACTGTAAGATGCTCCCTCATCGTCGAATCAGTATAGCCCAAAATAATGCTCCTTGCCAAACCAAAATGGTTGAACCCTACGTAAACAGCTTTGAGAACCAAAAGTTGTTGAAGAAATTGCTTGGAGTCGAGAAGTAATCGCACGACAGGAAAAAGCACTCAAGAGGTTTCTCTTGAAGAACATTGTTGAACAAGCAGCAGTGAGGGATGTTCAGGAAGCTTGTGCTTTTGAATATGAGATTCTTAATGCAATTAACACTGTATTTGCATGTAGTATATCAGTAACAAACTAACATAAATATGCTATATTTGCGTCTACATTCTTCCCAAGCTGTACTTGAAGATGCAATGTGTCTCATGTTATTCACTCCAAGGTTGTTAGAGTTCACTCTCATACTGATAGGAGGGTCCATGAGCCTCCACAGCGCTTCATACGTCCTAGGGTACTAAATTATACTTGTCTTATCTCTCAATCTTTTCTGCAAAATGCTATTTTTGGATTAGAAGTCTAAAAATCTACTCTTTGAACCAGTAGCGCAGGCTATTCAGTAGGTTTTGTTGATTTGAATCTCGTCTTCTTTGCTCACATATGTTCTACATTACAATTTGCATGTCACAAAATTTCAATACATATATCAAAGTAATCGAATGTAGTATCTGAGTTATCGAGAAATAGGTTTCTCAATCTTTTGTGAAGTATTGTCTACTTGTAGAGTTGCTCCCAACTTGTTTACAAGGAACTCTCTATCTCTTTGTCATTTGAAATTTTCAATTCAATGTTATTCTCTTGCATAAGTGGAGTTATTGTCTTGATTCCTTTTTATTGGGAAAAGAATATTTAATAAATACCTTCGAGAATGATCTCACTGCCTCAATTGGATTGAGAATGATCTTGGGGATTAAGTCCAGAATGGTATAAAAAAACTATCTTCGAGAGTTGGATTCGTTCAACAAATACCTGCTCTTTTAGTCATTCTTCTTCTGTAGTAAATGTAGCTAAAGCTGCCTATGAGTAGTAGAAACATCAAAGCTGCTATGAACAAAATGATAGCTTTTAACTTTGTTGATTTCTTAGACTTACTTTGAACTGAAATTAGAGAGACAAAAACAAGTCAGATATATTTAACAATCTATCTTCAAGGACTTAGTGCTTTTTATTGTTTTGATATAAAGAATCAAGCTAAGTTACACTATGATATGCTAACCGTCAGGTGAGCCACGTTTGATAAATATAGTCCTCGCTGTTTCACTTTTGCTCTGTTGTTGCAGATTGAACAGATCCCCTGTCCAGATGGAACAGGTACCTGAACCATCATTAGTATAAGCAGTACAAGAGAAATCGTTGAAACACGTAGATCTACACTGTGAGGCTTTGCTAACTGTGATATTAGTATCTTGAGAAACAAGTAATGTGATAACTGAATTTATCCAAAGACTATCGTTGTCTTCAGTAATTGCATTACGCTGCACCTTTTGGTCTCTTACGCAACCTCCAGAGTAATCATCGTAATTCCATTCTCTATCTGACCTTGACTTGAAACCGCTCAAAACCTGCCGGTTGAGTTAACATTATTGCAAACTCCAAATGCCCCACATTTAGCATAAACTTAACAATTTTATCTTGGTTGAGCCCAGAATAGATAAACAAGCTTGACGTGATAGTACTACTATTGTAAAGGAAATATGTAAAATACAACTCATTCTCATTGTCGATAGCTGTAATTATATATATAGTTTAACTTCATTTCAGGTACTGAGTTTCATCTTTGGCCATCCCATGAACCACTTGCCCAGTACTCCTTAGTCCTATTCCATTTTATAATAAATTGAGCATTATTTGGGTCAATTTCCAGTGAATACAATCCTGGTGTCGAATCATTCGAATTCTTCCACGAAATCAAAACTTGTTTCTTCCTCCTGCTGCTCATACTTAAGTGCCAGCTTTTTGATTAATTGCTATTAGGACTTTGAGTTTTTGTTTAATTTGAGAAAATCTTATGGTACTTTGAGATGTGTTTTTGAAGTGAATTTTTTATGCTAAATGATCCATAGAATACGTTGCTATCTATAAGGATGCCAACAATTCTGCTCAATTGTTTCATAACATAAGAAAGCTTAACTAGTAACACTAATCTCCCTCATTGACATTCACTATTACAGCATTGAGAGGTGCTGCCACACTAAGGGCGAGCCTACAGAAAGGAAATGGAGTTGCAGCTGTTGCTCTAGCTGATGAGCATGTTGAAGGTAACAAAGAATCAACTGTTACAGCAGCTCTTAGTTTTGTTGCCAAAGAGGGAGAACTGCTCAAATGTACAAGAAAAGGAGATCTCCATTGGAAACAAGTCTCTTTCAGCATAAACTCGGATTGGCAGGCATTTCTTGCTCTCTATGTAATTAGTGATCTACACATGAGCCAATCTTCCAAGGCTTTGGTATGATTTGCTGAGCTGTGCATGCAGGAATTCCCACATTTGAGCTAGGGGACTTGAAGGCTTCACCTGAAATCGAACTAGAGAATGGACAGGAAACAACTGAGAGCCAAAAAAAGGATGATTTTCCATCTTCCAGCAAGCTTCCTGCACAAAGATGATGATAATCCGATACTTTTATTTTGGATCTCTTTGTACTTTTGACAAGTATTTATATGAAATTGTATTCTAACATTGAATCTAATTTTGTGTTATTACTTTTAGTTTATTATATTTTATTGAATCTTTTTAATTTATC
>Php00a00002.00085	go_terms:GO:0007017,GO:0003774,GO:0015630	functional description(function): "motor activity"	[organism=Physalis peruviana]
TTGATGAATTTGAGACCAGGACGAGCCCCAATCGAGGATAACTTTCATGTTTCAAGGCTTAACCTTGTTGACCTTGCTGGTTCGGAACGGCAAAAAGCTTCTGGTGCTGAGGGTGAACGTTTGAAAGAAGCTGCAAGCATCAACAAATCTTTATCATCTCTTGGGTTACCTTTCCATCCGCATGATGGTCAACTTTTGCATGTGTGTCTATATAACAGGCAGACGTAGAGGACAGTATGACTTCGGCAGTGGAAAGCATGCGTCAAGAGATGCAAGCCGATATGGAACGAAAGATACAAGAAGAACGTGAAAGTTTGGACCAAAAGTTACAGCAAGAACGTGAACAAATGGCTGTTGACTAGGGAAAAACGGAAGAGAAGCGTGAACACATGAGAGGAGAAATAGAGAAGATTTTACAAGTGCAAATGGCAGCTATCATGAGTAAAATGCAGCAGGTGACAGTGAAAGGGACACAAGGACATGCAGGGATAGTACCCAAATGGCCTGTTAGATCCCTGGAGTGGTGGCAGGTACTCTTTAGTTTATTATGTAGAATATGGAACTCAATCTAAAACATTTTACTTATTATATGTTATACATATACATTTTCGTAGTGTTCTGAAGGATGTGTCAGATACTATAGTTTCTTAATAACTGAGAAAGGTAATTCTCTTAACTGCTTTTCATTAAGCCTTTAGAACATGAAGATCACATATGGTCTGAATAATAATTAATCTTCAGCTTCTTTGCATTGTGCTCTTTAGTTATGGTAGTTGTTAAGGTTCTTTAAGCACTTTCAACTGTCATTTTGACGTTATCTGTTCTGCACTTGGCATACATACTACGAGGGATGTTGTTATGTGTGAAGTGTGAACACCTAAACTCTATGTGTGTTCCTGGACTGTTTTTGTGTCACTGAGAGCCTTTCTTAACTAGAGGCAGGTTCTGACTTAAATGAGATATATATGATCAAATTTTTTTCTGGTTAACATAATGTCCAGCTCGCACTTGTGTGTTTATGATAGTTTCTGTGAAGTGAGCTACTGTTTTCATTAGTTATAAATGGTAAGTCATGTTCAGGTGTCTAGAGTTAAGCTTGCTAGTAGAAAGCATGGCAGTAGGTAATGTTGCCACTTTTTCTTTGGCACCTTATGCCTTATGGACCATACTGGCGAAACATTCGTAAAATGGTAACTCTTGAACTCTTAACCTACAGTCGTCTTGAGAAACTAAAGCATGTACGTACATCAGAAGTGAGTTGTTGTACTAAAGAATTCTACTTCAATTGCAATAATAATAGCTAATCTTCCAACACAAGTGAACCTAAGTACTAATTTTACGATAATAATAGTACCAGTATTCTTGAATTCTCTATCTCTATCTTTTAAGCTGAATTTCATACATCTACATTTTTTCCTTAAATTTTCCCTAGAGCGTTGTTGTATTTCATTCCAAAAAAAAGGTGCAAGTTACAACATTAGGATAAAGACTATCCATCAAAAAGACGTGGAGCAACAACAAAACGAATCTTATTATTCCCATGTCGAGTGCTATACAAATTCAGTTTGTGTACATGGCACTTACAAGAAGAACTTGGAGTTAATTTTGGAGCATGGGCTCAAACACATGAAAAGGTTACATGTTCATTTCTCATGTGGCTTGCCAACAGATGGTGAAGTTATTAGTGATGGGATGCTTTATATCTCAGAAAAGAGAGTTATCTTGACGGAGGGTATTCATTTCAAAGAATCGATAAAAAAGGTGTTGTTCATCAGTGGAGCTTTCGTTTTTTCTGATACGATTCCGTCACTTGAATGGATGGACATTGGAGTTAAAAGCCAAGTGATCTACACATGAGTCAATCTTCCAAGGCCTTGGTATGCTTTGCTGAGCTGTGCATGCAGGAATTCCCACATTTGAGGTAGAGGACTTGAAGGCTTCACCTGAAACCGAACTAGAGAATAGACAGAAAACAACTGAGAGCCAAAAAGATGATGATTTTCCATCTTCCAGCAAGCTACCTGAACAAAGATGATGATAATTCGATACTTTTATTTTGGATCTATTTGTACTTTTGACAAGTATTTATATGAAATTGTATTCTTACATTGAATCTAATTTTGTGTTATTACTTTTAGTTTATTATATTTTATTGAATCTTTTTAATTTATC
>Php00a00002.00086	CDD_uid:177780	domain description: "ribosomal protein S26"	[organism=Physalis peruviana]
AGATTCATGGTGTGCTTCTCTCTCTGCTGCTTCTCACTGTAAGATGCTCCCTCATCGTCGAATCAGTATAGCCCAAAATAATGCTCCTTGCCAAACCAAAATGGTTGAACCCTACGTAAACAGCTTTGAGAACCAAAAGTTGTTGAAGAAATTGCTTGGAGTCGAGAAGTAATCGCACGACAGGAAAAAGCACTCAAGAGGTTTCTCTTGAAGAACATTGTTGAACAAGCAGCAGTGAGGGATGTTCAGGAAGCTTGTGCTTTTGAATATGAGATTCTTAATGCAATTAACACTGTATTTGCATGTAGTATATCAGTAACAAACTAACATAAATATGCTATATTTGCGTCTACATTCTTCCCAAGCTGTACTTGAAGATGCAATGTGTCTCATGTTATTCACTCCAAGGTTGTTAGAGTTCACTCTCATACTGATAGGAGGGTCCATGAGCCTCCACAGCGCTTCATACGTCCTAGGGTACTAAATTATACTTGTCTTATCTCTCAATCTTTTCTGCAAAATGCTATTTTTGGATTAGAAGTCTAAAAATCTACTCTTTGAACCAGTAGCGCAGGCTATTCAGTAGGTTTTGTTGATTTGAATCTCGTCTTCTTTGCTCACATATGTTCTACATTACAATTTGCATGTCACAAAATTTCAATACATATATCAAAGTAATCGAATGTAGTATCTGAGTTATCGAGAAATAGGTTTCTCAATCTTTTGTGAAGTATTGTCTACTTGTAGAGTTGCTCCCAACTTGTTTACAAGGAACTCTCTATCTCTTTGTCATTTGAAATTTTCAATTCAATGTTATTCTCTTGCATAAGTGGAGTTATTGTCTTGATTCCTTTTTATTGGGAAAAGAATATTTAATAAATACCTTCGAGAATGATCTCACTGCCTCAATTGGATTGAGAATGATCTTGGGGATTAAGTCCAGAATGGTATAAAAAAACTATCTTCGAGAGTTGGATTCGTTCAACAAATACCTGCTCTTTTAGTCATTCTTCTTCTGTAGTAAATGTAGCTAAAGCTGCCTATGAGTAGTAGAAACATCAAAGCTGCTATGAACAAAATGATAGCTTTTAACTTTGTTGATTTCTTAGACTTACTTTGAACTGAAATTAGAGAGACAAAAACAAGTCAGATATATTTAACAATCTATCTTCAAGGACTTAGTGCTTTTTATTGTTTTGATATAAAGAATCAAGCTAAGTTACACTATGATATGCTAACCGTCAGGTGAGCCACGTTTGATAAATATAGTCCTCGCTGTTTCACTTTTGCTCTGTTGTTGCAGATTGAACAGATCCCCTGTCCAGATGGAACAGGTACCTGAACCATCATTAGTATAAGCAGTACAAGAGAAATCGTTGAAACACGTAGATCTACACTGTGAGGCTTTGCTAACTGTGATATTAGTATCTTGAGAAACAAGTAATGTGATAACTGAATTTATCCAAAGACTATCGTTGTCTTCAGTAATTGCATTACGCTGCACCTTTTGGTCTCTTACGCAACCTCCAGAGTAATCATCGTAATTCCATTCTCTATCTGACCTTGACTTGAAACCGCTCAAAACCTGCCGGTTGAGTTAACATTATTGCAAACTCCAAATGCCCCACATTTAGCATAAACTTAACAATTTTATCTTGGTTGAGCCCAGAATAGATAAACAAGCTTGACGTGATAGTACTACTATTGTAAAGGAAATATGTAAAATACAACTCATTCTCATTGTCGATAGCTGTAATTATATATATAGTTTAACTTCATTTCAGGTACTGAGTTTCATCTTTGGCCATCCCATGAACCACTTGCCCAGTACTCCTTAGTCCTATTCCATTTTATAATAAATTGAGCATTATTTGGGTCAATTTCCAGTGAATACAATCCTGGTGTCGAATCATTCGAATTCTTCCACGAAATCAAAACTTGTTTCTTCCTCCTGCTGCTCATACTTAAGTGCCAGCTTTTTGATTAATTGCTATTAGGACTTTGAGTTTTTGTTTAATTTGAGAAAATCTTATGGTACTTTGAGATGTGTTTTTGAAGTGAATTTTTTATGCTAAATGATCCATAGAATACGTTGCTATCTATAAGGATGCCAACAATTCTGCTCAATTGTTTCATAACATAAGAAAGCTTAACTAGTAACACTAATCTCCCTCATTGACATTCACTATTACAGCATTGAGAGGTGCTGCCACACTAAGGGCGAGCCTACAGAAAGGAAATGGAGTTGCAGCTGTTGCTCTAGCTGATGAGCATGTTGAAGGTAACAAAGAATCAACTGTTACAGCAGCTCTTAGTTTTGTTGCCAAAGAGGGAGAACTGCTCAAATGTACAAGAAAAGGAGATCTCCATTGGAAACAAGTCTCTTTCAGCATAAACTCGGATTGGCAGGCATTTCTTGCTCTCTATGTAATTAGTGATCTACACATGAGCCAATCTTCCAAGGCTTTGGTATGATTTGCTGAGCTGTGCATGCAGGAATTCCCACATTTGAGCTAGGGGACTTGAAGGCTTCACCTGAAATCGAACTAGAGAATGGACAGGAAACAACTGAGAGCCAAAAAAAGGATGATTTTCCATCTTCCAGCAAGCTTCCTGCACAAAGATGATGATAATCCGATACTTTTATTTTGGATCTCTTTGTACTTTTGACAAGTATTTATATGAAATTGTATTCTAACATTGAATCTAATTTTGTGTTATTACTTTTAGTTTATTATATTTTATTGAATCTTTTTAATTTATC
>Php00a00002.00087	CDD_uid:187687	domain description: "DOMON-like domain of Brassica carinata CIL1 and similar proteins"	[organism=Physalis peruviana]
CGGTGATTCGGATCGGACGGTGGTGGTTCAAATAGGACGGCGACGGTGGTTTGACGACGATGGCGCCGGTGACTGTTGTGGGTATTGTTCTGGGTTATGACAAGGGTTTCGGGTATTAGAAATTGACATTCGCAATCCCACTTCTACTAGTATGTGCGAATTTTGAAACATCATTGTTAGAAAATATACTTTCTTGGATTTAGAATTTGTTAATCTATCATCTGATCTATCTGAGCTATAGTGGATTTGGAAATCTTTTCGGACTTTCTCAAACTAAATCTTAGTTGTTGAAAGTTGATTTTCCATATTCTGTGACAAGGATTGAATTCTTAGTTGTATCATTTGAAATTTTTTGAATTTTTATTGGTTCTCTGACTTGTGGGTTGTCATGAATTTGCTTTGACCTATCTGGGTTTTTCATCGTTTGATTAAATTTACTGATCTTGGGGTTTCGTTCTTAATTGTTATTCTATTGCGATGATTTTGGAAATTAGTTTAGGCTGTTCATAACTTCTAACTATTGTAGCCTTAACCGGGTTGATGTTGGCGTATTCCCTTAACTATTACGTTTTACTTATCTTGGAGTTTTGTTCTTGACTGTTATTCTGCTGCAAAGATTTTTTATTAGGTATTATTTAGGTTGTTTATTTTGAGCTGCAAAGTTTGGAAAAGTGGGAATTATTGAACTAGAATGGGAAAGAAAAGTTCAAACAAATGGAGAGCGTGATGAGTTTGATGGTAAAGTTGAGAGTGAAGGTGAGGCAGAGGGCACAGTGAAGCAAACTTTGTTGGAGGTGATGGCCATGCGTTTCAAATGTCTGAATGGTTTTTGCTTACTTCAAAGCCTCTTGCTAAACATGTGGCTTCACCTCAATGTGTGGTTGTAAAGAACAACCTGCAGGTCTTTTACGGAAATGATGATTTCTACTTTTAAATTTTGGTACTGCTCAAATGTAACTCTCTTCAAACCTTGTTTCTTGACTGAACCAAAAGAAGTGTAAGTTATATCCCTTATTTTCCCTTTTATTTCTAGATTTTGTATGAAAGGTTATTATCGGCAAAGTTCATCTGAATCAAAGTGGAGAGCTGGAAAGGATACTGGTTCTGATCCCTATGCCAGATTCATGAGTGCCCTGTATAGTTTGCTAGATGGATCTGCAGATAATGCGAAGTTTGAGGATGATTGCAGATCAATCATTGGGAACCAGTCCTATGTGCTATTTACATTGGACAAGCTGATATATAAACTGGTCAAGCAGGTTATCGAATGTTTGTGTTACCGAATATTTTGGGCTAGCTAAATTTTGTGGTTTTTTGGATAAGGGCACAAGAAACAACCAAACGTTGCTAACTTCATGCAGTGATCTTCCATATTTGAACTCATTCCTTCACTGGAATTACAACCCTTCTATGAAAACCGCAAAAATTGCCTATCGACACACTAAGATTACCTCCACAAGATGGGTGGCATGGGCTATAAGTCCAACTTCACAAGGCATGGTTGGTTCACAAGCACTTGTTGCATATCAAAAATCAGATGGCGAAATGAGAGTTTATACATCACTTGTTACTATACAACAAAGGGATTTGAGTTTCATTGTCTCTGATCTATCAACTACTTATTTGAATAATGAAATCACTATTTTTTCTACTTTAAAGCTTGACAATTTTAACTCTACAATACTGAACCAAGTTTGGCAAGAAGGTCCACTTTCAGGTGATTCTCCAGCAATGTATGCTACTTCTGGTGTTAATACTCAATCTGCTAGCTCTCAGCCTTCTTTCTGGACAATCTAGGACTACTACAACAGGAGCAAGCTCACAGTTTAACAAGAGAAATCTTCATGGGCTGCTAAATGCAGTGAGTTGGGGGATCATGATGCCTATAGGGATCTTGTTTGCAAGGTACTTAAAGGTGTTTTAAGACCCTGCATGGTTTTACCTACACTCTATTTGGTAAATCACAGCTTATGTTATTGGTGTTGCTGGCTGGGCTACTGGTCTCCAATTGGGAAGTGAGTCTCATGGTATCCAATTTACTGCCTATAAAACCATTGGCATTGTCCTCTTTTCCTTGGCCACTCTCCAGGGTGAAACAAGCATCTCACAAGACGAATTCGTGTGGTTCTTCTTGGAAGAGATGGTTGAAAAATGGCTTGTATTATAGAGTAGCTAGCATTTACGTGTTAACTAGAGTTGTAACGAATATATCACAGGCATTTCTTGCTCTCTATGTAGTAAGTGATCTACATATGAGCCAATCTTCCAAGGCTTTGGTATGATTTGCTGAGCTGTGCATGCAGATATTCCCACATTTGAGATAGGGATTTGAAGGCTTCACCTGAAACCGAACTAGAGAATGGACAAGAAACAACTGAGAGCCAAAAAGATGATGATTTTCCATTTTCAAGCAAGCTGCCTGAACAAAGATGATGATAATGCGATATTTATTTTGGATCTCTTTGTACTTTTTGACAAGTATTATATGAAATTGTATTCTTACATTGAATCTAATTTTGTTTTATTACTTTTAGTTTATTATATTTTATTGAATTTTTAATTTATC
>Php00a00002.00088	go_terms:GO:0007017,GO:0003774,GO:0015630	functional description(function): "motor activity"	[organism=Physalis peruviana]
TTGATGAATTTGAGACCAGGACGAGCCCCAATCGAGGATAACTTTCATGTTTCAAGGCTTAACCTTGTTGACCTTGCTGGTTCGGAACGGCAAAAAGCTTCTGGTGCTGAGGGTGAACGTTTGAAAGAAGCTGCAAGCATCAACAAATCTTTATCATCTCTTGGGTTACCTTTCCATCCGCATGATGGTCAACTTTTGCATGTGTGTCTATATAACAGGCAGACGTAGAGGACAGTATGACTTCGGCAGTGGAAAGCATGCGTCAAGAGATGCAAGCCGATATGGAACGAAAGATACAAGAAGAACGTGAAAGTTTGGACCAAAAGTTACAGCAAGAACGTGAACAAATGGCTGTTGACTAGGGAAAAACGGAAGAGAAGCGTGAACACATGAGAGGAGAAATAGAGAAGATTTTACAAGTGCAAATGGCAGCTATCATGAGTAAAATGCAGCAGGTGACAGTGAAAGGGACACAAGGACATGCAGGGATAGTACCCAAATGGCCTGTTAGATCCCTGGAGTGGTGGCAGGTACTCTTTAGTTTATTATGTAGAATATGGAACTCAATCTAAAACATTTTACTTATTATATGTTATACATATACATTTTCGTAGTGTTCTGAAGGATGTGTCAGATACTATAGTTTCTTAATAACTGAGAAAGGTAATTCTCTTAACTGCTTTTCATTAAGCCTTTAGAACATGAAGATCACATATGGTCTGAATAATAATTAATCTTCAGCTTCTTTGCATTGTGCTCTTTAGTTATGGTAGTTGTTAAGGTTCTTTAAGCACTTTCAACTGTCATTTTGACGTTATCTGTTCTGCACTTGGCATACATACTACGAGGGATGTTGTTATGTGTGAAGTGTGAACACCTAAACTCTATGTGTGTTCCTGGACTGTTTTTGTGTCACTGAGAGCCTTTCTTAACTAGAGGCAGGTTCTGACTTAAATGAGATATATATGATCAAATTTTTTTCTGGTTAACATAATGTCCAGCTCGCACTTGTGTGTTTATGATAGTTTCTGTGAAGTGAGCTACTGTTTTCATTAGTTATAAATGGTAAGTCATGTTCAGGTGTCTAGAGTTAAGCTTGCTAGTAGAAAGCATGGCAGTAGGTAATGTTGCCACTTTTTCTTTGGCACCTTATGCCTTATGGACCATACTGGCGAAACATTCGTAAAATGGTAACTCTTGAACTCTTAACCTACAGTCGTCTTGAGAAACTAAAGCATGTACGTACATCAGAAGTGAGTTGTTGTACTAAAGAATTCTACTTCAATTGCAATAATAATAGCTAATCTTCCAACACAAGTGAACCTAAGTACTAATTTTACGATAATAATAGTACCAGTATTCTTGAATTCTCTATCTCTATCTTTTAAGCTGAATTTCATACATCTACATTTTTTCCTTAAATTTTCCCTAGAGCGTTGTTGTATTTCATTCCAAAAAAAAGGTGCAAGTTACAACATTAGGATAAAGACTATCCATCAAAAAGACGTGGAGCAACAACAAAACGAATCTTATTATTCCCATGTCGAGTGCTATACAAATTCAGTTTGTGTACATGGCACTTACAAGAAGAACTTGGAGTTAATTTTGGAGCATGGGCTCAAACACATGAAAAGGTTACATGTTCATTTCTCATGTGGCTTGCCAACAGATGGTGAAGTTATTAGTGATGGGATGCTTTATATCTCAGAAAAGAGAGTTATCTTGACGGAGGGTATTCATTTCAAAGAATCGATAAAAAAGGTGTTGTTCATCAGTGGAGCTTTCGTTTTTTCTGATACGATTCCGTCACTTGAATGGATGGACATTGGAGTTAAAAGCCAAGGCATTTCTTGCTCTCTATGTAATTAGTGATCTACACATGAGCCAATCTTCCAAGGCATTGGTATGATTTGCTGAGCTGTGCATGCAGGAATTCCCACATTTGAGGTAGGGGACTTGAAGGCTTCACCTGAAACCGAACTAGAGAATAGACAGGAAACAACTGAGA
>Php00a00002.00089	CDD_uid:177780	domain description: "ribosomal protein S26"	[organism=Physalis peruviana]
ATTCTCAAAATTAGATAAAAAAATTTTATATCACTGTAAAATTTTCCAAAACCACTCTTAGATTCATGGTGTGCTTCTCTCTCTGCTGCTTCTCACTGTAAGATGCTCCCTCATCGTCGAATCAGTATAGCCCAAAATAATGCTCCTTGCCAAACCAAAATGGTTGAACCCTACGTAAACAGCTTTGAGAACCAAAAGTTGTTGAAGAAATTGCTTGGAGTCGAGAAGTAATCGCACGACAGGAAAAAGCACTCAAGAGGTTTCTCTTGAAGAACATTGTTGAACAAGCAGCAGTGAGGGATGTTCAGGAAGCTTGTGCTTTTGAATATGAGATTCTTAATGCAATTAACACTGTATTTGCATGTAGTATATCAGTAACAAACTAACATAAATATGCTATATTTGCGTCTACATTCTTCCCAAGCTGTACTTGAAGATGCAATGTGTCTCATGTTATTCACTCCAAGGTTGTTAGAGTTCACTCTCATACTGATAGGAGGGTCCATGAGCCTCCACAGCGCTTCATACGTCCTAGGGTACTAAATTATACTTGTCTTATCTCTCAATCTTTTCTGCAAAATGCTATTTTTGGATTAGAAGTCTAAAAATCTACTCTTTGAACCAGTAGCGCAGGCTATTCAGTAGGTTTTGTTGATTTGAATCTCGTCTTCTTTGCTCACATATGTTCTACATTACAATTTGCATGTCACAAAATTTCAATACATATATCAAAGTAATCGAATGTAGTATCTGAGTTATCGAGAAATAGGTTTCTCAATCTTTTGTGAAGTATTGTCTACTTGTAGAGTTGCTCCCAACTTGTTTACAAGGAACTCTCTATCTCTTTGTCATTTGAAATTTTCAATTCAATGTTATTCTCTTGCATAAGTGGAGTTATTGTCTTGATTCCTTTTTATTGGGAAAAGAATATTTAATAAATACCTTCGAGAATGATCTCACTGCCTCAATTGGATTGAGAATGATCTTGGGGATTAAGTCCAGAATGGTATAAAAAAACTATCTTCGAGAGTTGGATTCGTTCAACAAATACCTGCTCTTTTAGTCATTCTTCTTCTGTAGTAAATGTAGCTAAAGCTGCCTATGAGTAGTAGAAACATCAAAGCTGCTATGAACAAAATGATAGCTTTTAACTTTGTTGATTTCTTAGACTTACTTTGAACTGAAATTAGAGAGACAAAAACAAGTCAGATATATTTAACAATCTATCTTCAAGGACTTAGTGCTTTTTATTGTTTTGATATAAAGAATCAAGCTAAGTTACACTATGATATGCTAACCGTCAGGTGAGCCACGTTTGATAAATATAGTCCTCGCTGTTTCACTTTTGCTCTGTTGTTGCAGATTGAACAGATCCCCTGTCCAGATGGAACAGGTACCTGAACCATCATTAGTATAAGCAGTACAAGAGAAATCGTTGAAACACGTAGATCTACACTGTGAGGCTTTGCTAACTGTGATATTAGTATCTTGAGAAACAAGTAATGTGATAACTGAATTTATCCAAAGACTATCGTTGTCTTCAGTAATTGCATTACGCTGCACCTTTTGGTCTCTTACGCAACCTCCAGAGTAATCATCGTAATTCCATTCTCTATCTGACCTTGACTTGAAACCGCTCAAAACCTGCCGGTTGAGTTAACATTATTGCAAACTCCAAATGCCCCACATTTAGCATAAACTTAACAATTTTATCTTGGTTGAGCCCAGAATAGATAAACAAGCTTGACGTGATAGTACTACTATTGTAAAGGAAATATGTAAAATACAACTCATTCTCATTGTCGATAGCTGTAATTATATATATAGTTTAACTTCATTTCAGGTACTGAGTTTCATCTTTGGCCATCCCATGAACCACTTGCCCAGTACTCCTTAGTCCTATTCCATTTTATAATAAATTGAGCATTATTTGGGTCAATTTCCAGTGAATACAATCCTGGTGTCGAATCATTCGAATTCTTCCACGAAATCAAAACTTGTTTCTTCCTCCTGCTGCTCATACTTAAGTGCCAGCTTTTTGATTAATTGCTATTAGGACTTTGAGTTTTTGTTTAATTTGAGAAAATCTTATGGTACTTTGAGATGTGTTTTTGAAGTGAATTTTTTATGCTAAATGATCCATAGAATACGTTGCTATCTATAAGGATGCCAACAATTCTGCTCAATTGTTTCATAACATAAGAAAGCTTAACTAGTAACACTAATCTCCCTCATTGACATTCACTATTACAGCATTGAGAGGTGCTGCCACACTAAGGGCGAGCCTACAGAAAGGAAATGGAGTTGCAGCTGTTGCTCTAGCTGATGAGCATGTTGAAGGTAACAAAGAATCAACTGTTACAGCAGCTCTTAGTTTTGTTGCCAAAGAGGGAGAACTGCTCAAATGTACAAGAAAAGGAGATCTCCATTGGAAACAAGTCTCTTTCAGCATAAACTCGGATTGGCAGTGATCTACACATGAGCCAATCTTCCAATGCTTTGGTATGATTTGCTGAGTTGTGCATGCGGGAATTCCCACATTTGAGGTAGGGGACTGGAAGGCTTCACTTGAAACCGAACTAGAGAATGGACATGAAACA
>Php00a00002.00090	CDD_uid:177780	domain description: "ribosomal protein S26"	[organism=Physalis peruviana]
AGATTCATGGTGTGCTTCTCTCTCTGCTGCTTCTCACTGTAAGATGCTCCCTCATCGTCGAATCAGTATAGCCCAAAATAATGCTCCTTGCCAAACCAAAATGGTTGAACCCTACGTAAACAGCTTTGAGAACCAAAAGTTGTTGAAGAAATTGCTTGGAGTCGAGAAGTAATCGCACGACAGGAAAAAGCACTCAAGAGGTTTCTCTTGAAGAACATTGTTGAACAAGCAGCAGTGAGGGATGTTCAGGAAGCTTGTGCTTTTGAATATGAGATTCTTAATGCAATTAACACTGTATTTGCATGTAGTATATCAGTAACAAACTAACATAAATATGCTATATTTGCGTCTACATTCTTCCCAAGCTGTACTTGAAGATGCAATGTGTCTCATGTTATTCACTCCAAGGTTGTTAGAGTTCACTCTCATACTGATAGGAGGGTCCATGAGCCTCCACAGCGCTTCATACGTCCTAGGGTACTAAATTATACTTGTCTTATCTCTCAATCTTTTCTGCAAAATGCTATTTTTGGATTAGAAGTCTAAAAATCTACTCTTTGAACCAGTAGCGCAGGCTATTCAGTAGGTTTTGTTGATTTGAATCTCGTCTTCTTTGCTCACATATGTTCTACATTACAATTTGCATGTCACAAAATTTCAATACATATATCAAAGTAATCGAATGTAGTATCTGAGTTATCGAGAAATAGGTTTCTCAATCTTTTGTGAAGTATTGTCTACTTGTAGAGTTGCTCCCAACTTGTTTACAAGGAACTCTCTATCTCTTTGTCATTTGAAATTTTCAATTCAATGTTATTCTCTTGCATAAGTGGAGTTATTGTCTTGATTCCTTTTTATTGGGAAAAGAATATTTAATAAATACCTTCGAGAATGATCTCACTGCCTCAATTGGATTGAGAATGATCTTGGGGATTAAGTCCAGAATGGTATAAAAAAACTATCTTCGAGAGTTGGATTCGTTCAACAAATACCTGCTCTTTTAGTCATTCTTCTTCTGTAGTAAATGTAGCTAAAGCTGCCTATGAGTAGTAGAAACATCAAAGCTGCTATGAACAAAATGATAGCTTTTAACTTTGTTGATTTCTTAGACTTACTTTGAACTGAAATTAGAGAGACAAAAACAAGTCAGATATATTTAACAATCTATCTTCAAGGACTTAGTGCTTTTTATTGTTTTGATATAAAGAATCAAGCTAAGTTACACTATGATATGCTAACCGTCAGGTGAGCCACGTTTGATAAATATAGTCCTCGCTGTTTCACTTTTGCTCTGTTGTTGCAGATTGAACAGATCCCCTGTCCAGATGGAACAGGTACCTGAACCATCATTAGTATAAGCAGTACAAGAGAAATCGTTGAAACACGTAGATCTACACTGTGAGGCTTTGCTAACTGTGATATTAGTATCTTGAGAAACAAGTAATGTGATAACTGAATTTATCCAAAGACTATCGTTGTCTTCAGTAATTGCATTACGCTGCACCTTTTGGTCTCTTACGCAACCTCCAGAGTAATCATCGTAATTCCATTCTCTATCTGACCTTGACTTGAAACCGCTCAAAACCTGCCGGTTGAGTTAACATTATTGCAAACTCCAAATGCCCCACATTTAGCATAAACTTAACAATTTTATCTTGGTTGAGCCCAGAATAGATAAACAAGCTTGACGTGATAGTACTACTATTGTAAAGGAAATATGTAAAATACAACTCATTCTCATTGTCGATAGCTGTAATTATATATATAGTTTAACTTCATTTCAGGTACTGAGTTTCATCTTTGGCCATCCCATGAACCACTTGCCCAGTACTCCTTAGTCCTATTCCATTTTATAATAAATTGAGCATTATTTGGGTCAATTTCCAGTGAATACAATCCTGGTGTCGAATCATTCGAATTCTTCCACGAAATCAAAACTTGTTTCTTCCTCCTGCTGCTCATACTTAAGTGCCAGCTTTTTGATTAATTGCTATTAGGACTTTGAGTTTTTGTTTAATTTGAGAAAATCTTATGGTACTTTGAGATGTGTTTTTGAAGTGAATTTTTTATGCTAAATGATCCATAGAATACGTTGCTATCTATAAGGATGCCAACAATTCTGCTCAATTGTTTCATAACATAAGAAAGCTTAACTAGTAACACTAATCTCCCTCATTGACATTCACTATTACAGCATTGAGAGGTGCTGCCACACTAAGGGCGAGCCTACAGAAAGGAAATGGAGTTGCAGCTGTTGCTCTAGCTGATGAGCATGTTGAAGGTAACAAAGAATCAACTGTTACAGCAGCTCTTAGTTTTGTTGCCAAAGAGGGAGAACTGCTCAAATGTACAAGAAAAGGAGATCTCCATTGGAAACAAGTCTCTTTCAGCATAAACTCGGATTGGCAGTGATCTACACATGAGCCAATCTTCCAATGCTTTGGTATGATTTGCTGAGTTGTGCATGCGGGAATTCCCACATTTGAGGTAGGGGACTGGAAGGCTTCACTTGAAACCGAACTAGAGAATGGACATGAAACA
>Php00a00002.00091	go_terms:GO:0007017,GO:0003774,GO:0015630	functional description(function): "motor activity"	[organism=Physalis peruviana]
TTGATGAATTTGAGACCAGGACGAGCCCCAATCGAGGATAACTTTCATGTTTCAAGGCTTAACCTTGTTGACCTTGCTGGTTCGGAACGGCAAAAAGCTTCTGGTGCTGAGGGTGAACGTTTGAAAGAAGCTGCAAGCATCAACAAATCTTTATCATCTCTTGGGTTACCTTTCCATCCGCATGATGGTCAACTTTTGCATGTGTGTCTATATAACAGGCAGACGTAGAGGACAGTATGACTTCGGCAGTGGAAAGCATGCGTCAAGAGATGCAAGCCGATATGGAACGAAAGATACAAGAAGAACGTGAAAGTTTGGACCAAAAGTTACAGCAAGAACGTGAACAAATGGCTGTTGACTAGGGAAAAACGGAAGAGAAGCGTGAACACATGAGAGGAGAAATAGAGAAGATTTTACAAGTGCAAATGGCAGCTATCATGAGTAAAATGCAGCAGGTGACAGTGAAAGGGACACAAGGACATGCAGGGATAGTACCCAAATGGCCTGTTAGATCCCTGGAGTGGTGGCAGGTACTCTTTAGTTTATTATGTAGAATATGGAACTCAATCTAAAACATTTTACTTATTATATGTTATACATATACATTTTCGTAGTGTTCTGAAGGATGTGTCAGATACTATAGTTTCTTAATAACTGAGAAAGGTAATTCTCTTAACTGCTTTTCATTAAGCCTTTAGAACATGAAGATCACATATGGTCTGAATAATAATTAATCTTCAGCTTCTTTGCATTGTGCTCTTTAGTTATGGTAGTTGTTAAGGTTCTTTAAGCACTTTCAACTGTCATTTTGACGTTATCTGTTCTGCACTTGGCATACATACTACGAGGGATGTTGTTATGTGTGAAGTGTGAACACCTAAACTCTATGTGTGTTCCTGGACTGTTTTTGTGTCACTGAGAGCCTTTCTTAACTAGAGGCAGGTTCTGACTTAAATGAGATATATATGATCAAATTTTTTTCTGGTTAACATAATGTCCAGCTCGCACTTGTGTGTTTATGATAGTTTCTGTGAAGTGAGCTACTGTTTTCATTAGTTATAAATGGTAAGTCATGTTCAGGTGTCTAGAGTTAAGCTTGCTAGTAGAAAGCATGGCAGTAGGTAATGTTGCCACTTTTTCTTTGGCACCTTATGCCTTATGGACCATACTGGCGAAACATTCGTAAAATGGTAACTCTTGAACTCTTAACCTACAGTCGTCTTGAGAAACTAAAGCATGTACGTACATCAGAAGTGAGTTGTTGTACTAAAGAATTCTACTTCAATTGCAATAATAATAGCTAATCTTCCAACACAAGTGAACCTAAGTACTAATTTTACGATAATAATAGTACCAGTATTCTTGAATTCTCTATCTCTATCTTTTAAGCTGAATTTCATACATCTACATTTTTTCCTTAAATTTTCCCTAGAGCGTTGTTGTATTTCATTCCAAAAAAAAGGTGCAAGTTACAACATTAGGATAAAGACTATCCATCAAAAAGACGTGGAGCAACAACAAAACGAATCTTATTATTCCCATGTCGAGTGCTATACAAATTCAGTTTGTGTACATGGCACTTACAAGAAGAACTTGGAGTTAATTTTGGAGCATGGGCTCAAACACATGAAAAGGTTACATGTTCATTTCTCATGTGGCTTGCCAACAGATGGTGAAGTTATTAGTGGTAAGACACCTTATATGATGTTGAATCTGTTGTCATGTGCACAATTTACAAATTCATTGGTTTTCACCGGCTCTGAATTCTTTTTCTTATGGCATGAATACATAAGTTGATCTAGTAGAACCCTGACGTGGTGCACTTTTGAGAATCATTGCCGGCGATTTCTTAGATATTGGGCTTTCTGATCTCGGGATTGTTCTTTATATTTGAACCTTCTATATCTTGCTCT
>Php00a00002.00092	CDD_uid:187687	domain description: "DOMON-like domain of Brassica carinata CIL1 and similar proteins"	[organism=Physalis peruviana]
GGACAAGCTGATATATAAACTGGTCAAGCAGGTATTTTCTCTAGTTATTTAAATGTAATCTGGTGTGCTATGACTTGGTGGGGCCTTGTCGCTTTTCGCTTACGCTTTCCTGAACACTAGTTCAAGTTGTTAGTTGTGATCAAGGTCAGGTATACTCTCCGACAAACTTCTTCACTAGGAATATTAGTGGATAGTGGATAGGTGCTTTTAAATTTAACTGGTGTTTCTGAAGGAACCTCTTTCTGTGCCTCTGACTACTCATGATAAAATTTCTTTGGACCAATTTATTCTGTGTTCTATTTTGTAGTGATTATCACACACATTTTATTATATGTAAACCTTCATCATATTAGGACTACTGGTTGAACTTCCTGTTACCTTGAACTTTAGATATTGATGCTTTTTTCCAATTATAATCTTCTGAATGATCATAAAACTTGTGTTTGTAGTTGTATCGTAGTTAATACTAAATGTAATTACTAAAAAACTACTGTAGCCTCCTAATATTATTGGTTTAAGATAAATTGTAGTATGTATGTAGAGTAAATGGTAGGAAAGACGGTGACGAACGAGAAGATGGTAGAATTGCATTTTATCTTATTTCTAAGAGGATACAACAATTTATTTTGTTCCACACTATTATACATTTGTTATGTTGATTGCATATTTTGCTTAATCTAATTCATGTGCCTAAGAGGATTGATGTAATAATTTTACTTGACTTTGTTGACTTTCACCAATAATTTCCACTTACTGCCTATTGTTCAGTTGTCAAGTTCGTGGAATTAGAATCTAGCTGCTTGTGTTTATATGTCAAGGTGCATTTGCAGTTGGTTATTATTACTTTCTGGTTTCAAGTTTAACATTGTGATTTTCATCCTTAGTACCCTTTAAGTTGTATTTTTTAACATCTGCTAAATTGTTTGTTTAGTCCGCACATGGTTGACACTTAAAATGTCTTTGATAAAATTTTGTTATTTTTTCACTTATAGGTTATCGAATGTTTGTGTTACCGAATATTTTGGGCTAGCTAAATTTTGTGGTTTTTTGGATAAGGGCACAAGAAACAACCAAACGTTGCTAACTTCATGCAGTGATCTTCCATATTTGAACTCATTCCTTCACTGGAATTACAACCCTTCTATGAAAACCGCAAAAATTGCCTATCGACACACTAAGATTACCTCCACAAGATGGGTGGCATGGGCTATAAGTCCAACTTCACAAGGCATGGTTGGTTCACAAGCACTTGTTGCATATCAAAAATCAGATGGCGAAATGAGAGTTTATACATCACTTGTTACTATACAACAAAGGGATTTGAGTTTCATTGTCTCTGATCTATCAACTACTTATTTGAATAATGAAATCACTATTTTTTCTACTTTAAAGCTTGACAATTTTAACTCTACAATACTGAACCAAGTTTGGCAAGAAGGTCCACTTTCAGGTGATTCTCCAGCAATGTATGCTACTTCTGGTGTTAATACTCAATCTGCTAGCTCTCAGCCTTCTTTCTGGACAATCTAGGACTACTACAACAGGAGCAAGCTCACAGTTTAACAAGAGAAATCTTCATGGGCTGCTAAATGCAGTGAGTTGGGGGATCATGATGCCTATAGGGATCTTGTTTGCAAGGTACTTAAAGGTGTTTTAAGACCCTGCATGGTTTTACCTACACTCTATTTGGTAAATCACAGCTTATGTTATTGGTGTTGCTGGCTGGGCTACTGGTCTCCAATTGGGAAGTGAGTCTCATGGTATCCAATTTACTGCCTATAAAACCATTGGCATTGTCCTCTTTTCCTTGGCCACTCTCCAGGGTGAAACAAGCATCTCACAAGACGAATTCGTGTGGTTCTTCTTGGAAGAGATGGTTGAAAAATGGCTTGTATTATAGAGTAGCTAGCATTTACGTGTTAACTAGAGTTGTAACGAATATATCACAGGCATTTCTTGCTCTCTATGTAGTAAGTGATCTACATATGAGCCAATCTTCCAAGGCTTTGGTATGATTTGCTGAGCTGTGCATGCAGATATTCCCACATTTGAGATAGGGATTTGAAGGCTTCACCTGAAACCGAACTAGAGAATGGACAAGAAACAACTGAGAGCCAAAAAGATGATGATTTTCCATTTTCAAGCAAGCTGCCTGAACAAAGATGATGATAATGCGATATTTATTTTGGATCTCTTTGTACTTTTTGACAAGTATTATATGAAATTGTATTCTTACATTGAATCTAATTTTGTTTTATTACTTTTAGTTTATTATATTTTATTGAATTTTTAATTTATC
>Php00a00002.00093	functional description: "unknown protein"	[organism=Physalis peruviana]
CGGTGATTCGGATCGGACGGTGGTGGTTCAAATAGGACGGCGACGGTGGTTTGACGACGATGGCGCCGGTGACTGTTGTGGGTATTGTTCTGGGTTATGACAAGGGTTTCGGGTATTAGAAATTGACATTCGCAATCCCACTTCTACTAGTATGTGCGAATTTTGAAACATCATTGTTAGAAAATATACTTTCTTGGATTTAGAATTTGTTAATCTATCATCTGATCTATCTGAGCTATAGTGGATTTGGAAATCTTTTCGGACTTTCTCAAACTAAATCTTAGTTGTTGAAAGTTGATTTTCCATATTCTGTGACAAGGATTGAATTCTTAGTTGTATCATTTGAAATTTTTTGAATTTTTATTGGTTCTCTGACTTGTGGGTTGTCATGAATTTGCTTTGACCTATCTGGGTTTTTCATCGTTTGATTAAATTTACTGATCTTGGGGTTTCGTTCTTAATTGTTATTCTATTGCGATGATTTTGGAAATTAGTTTAGGCTGTTCATAACTTCTAACTATTGTAGCCTTAACCGGGTTGATGTTGGCGTATTCCCTTAACTATTACGTTTTACTTATCTTGGAGTTTTGTTCTTGACTGTTATTCTGCTGCAAAGATTTTTTATTAGGTATTATTTAGGTTGTTTATTTTGAGCTGCAAAGTTTGGAAAAGTGGGAATTATTGAACTAGAATGGGAAAGAAAAGTTCAAACAAATGGAGAGCGTGATGAGTTTGATGGTAAAGTTGAGAGTGAAGGTGAGGCAGAGGGCACAGTGAAGCAAACTTTGTTGGAGGTGATGGCCATGCGTTTCAAATGTCTGAATGGTTTTTGCTTACTTCAAAGCCTCTTGCTAAACATGTGGCTTCACCTCAATGTGTGGTTGTAAAGAACAACCTGCAGGTCTTTTACGGAAATGATGATTTCTACTTTTAAATTTTGGTACTGCTCAAATGTAACTCTCTTCAAACCTTGTTTCTTGACTGAACCAAAAGAAGTGTAAGTTATATCCCTTATTTTCCCTTTTATTTCTAGATTTTGTATGAAAGGTTATTATCGGCAAAGTTCATCTGAATCAAAGTGGAGAGCTGGAAAGGATACTGGTTCTGATCCCTATGCCAGATTCATGAGTGCCCTGTATAGTTTGCTAGATGGATCTGCAGATAATGCGAAGTTTGAGGATGATTGCAGATCAATCATTGGGAACCAGTCCTATGTGTTATTTACATTGGACAAGCTGATATATAAACTGGTCAAGCAGTGATTCTCCAGCAATGCATGCTACTTCTGGTGTTAATACTCAATCTGCTAGCTCTCAGCCTTCTTTCTGGACAATCTAGGACTACTACAACAGGAGCAAGCTCACAGTTTAACAAGAGAAATCTTCATGGGCTGCTAAATGCAGTGAGTTGGGGGATCATGATGCCTATAGGGATCTTGTTTGCAAGGTACTTAAAGGTGTTTTAAGACCCTGCATGGTTTTACCTACACTCTATTTGGTAAATCACAGCTTATGTTATTGGTGTTGCTGGCTGGGCTACTGGTCTCCAATTGGGAAGTGAGTCTCATGGTATCCAATTTACTGCCTATAAAACCATTGGCATTGTCCTCTTTTCCTTGGCCACTCTCCAGGGTGAAACAAGCATCTCACAAGACGAATTCGTGTGGTTCTTCTTGGAAGAGATGGTTGAAAAATGGCTTGTATTATAGAGTAGCTAGCATTTACGTGTTAACTAGAGTTGTAACGAATATATCACAGGCATTTCTTGCTCTCTATGTAGTAAGTGATCTACATATGAGCCAATCTTCCAAGGCTTTGGTATGATTTGCTGAGCTGTGCATGCAGATATTCCCACATTTGAGATAGGGATTTGAAGGCTTCACCTGAAACCGAACTAGAGAATGGACAAGAAACAACTGAGAGCCAAAAAGATGATGATTTTCCATTTTCAAGCAAGCTGCCTGAACAAAGATGATGATAATGCGATATTTATTTTGGATCTCTTTGTACTTTTTGACAAGTATTATATGAAATTGTATTCTTACATTGAATCTAATTTTGTTTTATTACTTTTAGTTTATTATATTTTATTGAATTTTTAATTTATC
>Php00a00002.00094	CDD_uid:187687	domain description: "DOMON-like domain of Brassica carinata CIL1 and similar proteins"	[organism=Physalis peruviana]
AGAGGGCACGAGTAAAGCAAACTTTGTTGGAGGTGATGGCCATGCGTTTCAAATGTCTGAATGGTTTTGCTTACTTCAAAGCCTCTTGCTAAACATGTGGCTTCACCTCAATGTGGGGTTGTAAAGAACAACCTGCAGGTCTTTTACGGAAATGATGATTTCTACTTTTAAATTGTGATTTTGTATGAAAGGTTATTATCGGCAAAGTTCATCTGAATCAAAGTGGAGAGCTGGAAAGGATACTGGTTCTGATCCCTATGCCAGATTCATGAGTGCCCTGTATAGTTTGCTAGATGGATCTGCAGATAATGCGAAGTTTGAGGATGATTGCAGATCAATCATTGGGAACCAGTCCTATGTGCTATTTACATTGGACAAGCTGATATATAAACTGGTCAAGCAGGTTATCGAATGTTTGTGTTACCGAATATTTTGGGCTAGCTAAATTTTGTGGTTTTTTGGATAAGGGCACAAGAAACAACCAAACGTTGCTAACTTCATGCAGTGATCTTCCATATTTGAACTCATTCCTTCACTGGAATTACAACCCTTCTATGAAAACCGCAAAAATTGCCTATCGACACACTAAGATTACCTCCACAAGATGGGTGGCATGGGCTATAAGTCCAACTTCACAAGGCATGGTTGGTTCACAAGCACTTGTTGCATATCAAAAATCAGATGGCGAAATGAGAGTTTATACATCACTTGTTACTATACAACAAAGGGATTTGAGTTTCATTGTCTCTGATCTATCAACTACTTATTTGAATAATGAAATCACTATTTTTTCTACTTTAAAGCTTGACAATTTTAACTCTACAATACTGAACCAAGTTTGGCAAGAAGGTCCACTTTCAGGTGATTCTCCAGCAATGTATGCTACTTCTGGTGTTAATACTCAATCTGCTAGCTCTCAGCCTTCTTTCTGGACAATCTAGGACTACTACAACAGGAGCAAGCTCACAGTTTAACAAGAGAAATCTTCATGGGCTGCTAAATGCAGTGAGTTGGGGGATCATGATGCCTATAGGGATCTTGTTTGCAAGGTACTTAAAGGTGTTTTAAGACCCTGCATGGTTTTACCTACACTCTATTTGGTAAATCACAGCTTATGTTATTGGTGTTGCTGGCTGGGCTACTGGTCTCCAATTGGGAAGTGAGTCTCATGGTATCCAATTTACTGCCTATAAAACCATTGGCATTGTCCTCTTTTCCTTGGCCACTCTCCAGGGTGAAACAAGCATCTCACAAGACGAATTCGTGTGGTTCTTCTTGGAAGAGATGGTTGAAAAATGGCTTGTATTATAGAGTAGCTAGCATTTACGTGTTAACTAGAGTTGTAACGAATATATCACAGGCATTTCTTGCTCTCTATGTAGTAAGTGATCTACATATGAGCCAATCTTCCAAGGCTTTGGTATGATTTGCTGAGCTGTGCATGCAGATATTCCCACATTTGAGATAGGGATTTGAAGGCTTCACCTGAAACCGAACTAGAGAATGGACAAGAAACAACTGAGAGCCAAAAAGATGATGATTTTCCATTTTCAAGCAAGCTGCCTGAACAAAGATGATGATAATGCGATATTTATTTTGGATCTCTTTGTACTTTTTGACAAGTATTATATGAAATTGTATTCTTACATTGAATCTAATTTTGTTTTATTACTTTTAGTTTATTATATTTTATTGAATTTTTAATTTATC
>Php00a00002.00095	functional description: "unknown protein"	[organism=Physalis peruviana]
AGAGGGCACGAGTAAAGCAAACTTTGTTGGAGGTGATGGCCATGCGTTTCAAATGTCTGAATGGTTTTGCTTACTTCAAAGCCTCTTGCTAAACATGTGGCTTCACCTCAATGTGGGGTTGTAAAGAACAACCTGCAGGTCTTTTACGGAAATGATGATTTCTACTTTTAAATTGTGATTTTGTATGAAAGGTTATTATCGGCAAAGTTCATCTGAATCAAAGTGGAGAGCTGGAAAGGATACTGGTTCTGATCCCTATGCCAGATTCATGAGTGCCCTGTATAGTTTGCTAGATGGATCTGCAGATAATGCGAAGTTTGAGGATGATTGCAGATCAATCATTGGGAACCAGTCCTATGTGTTATTTACATTGGACAAGCTGATATATAAACTGGTCAAGCAGTGATTCTCCAGCAATGCATGCTACTTCTGGTGTTAATACTCAATCTGCTAGCTCTCAGCCTTCTTTCTGGACAATCTAGGACTACTACAACAGGAGCAAGCTCACAGTTTAACAAGAGAAATCTTCATGGGCTGCTAAATGCAGTGAGTTGGGGGATCATGATGCCTATAGGGATCTTGTTTGCAAGGTACTTAAAGGTGTTTTAAGACCCTGCATGGTTTTACCTACACTCTATTTGGTAAATCACAGCTTATGTTATTGGTGTTGCTGGCTGGGCTACTGGTCTCCAATTGGGAAGTGAGTCTCATGGTATCCAATTTACTGCCTATAAAACCATTGGCATTGTCCTCTTTTCCTTGGCCACTCTCCAGGGTGAAACAAGCATCTCACAAGACGAATTCGTGTGGTTCTTCTTGGAAGAGATGGTTGAAAAATGGCTTGTATTATAGAGTAGCTAGCATTTACGTGTTAACTAGAGTTGTAACGAATATATCACAGGCATTTCTTGCTCTCTATGTAGTAAGTGATCTACATATGAGCCAATCTTCCAAGGCTTTGGTATGATTTGCTGAGCTGTGCATGCAGATATTCCCACATTTGAGATAGGGATTTGAAGGCTTCACCTGAAACCGAACTAGAGAATGGACAAGAAACAACTGAGAGCCAAAAAGATGATGATTTTCCATTTTCAAGCAAGCTGCCTGAACAAAGATGATGATAATGCGATATTTATTTTGGATCTCTTTGTACTTTTTGACAAGTATTATATGAAATTGTATTCTTACATTGAATCTAATTTTGTTTTATTACTTTTAGTTTATTATATTTTATTGAATTTTTAATTTATC
>Php00a00002.00096	functional description: "unknown protein"	[organism=Physalis peruviana]
ACTGAGCCTTATATGTGTTCACCAAGAGCCTGCAAAACTTTATTAGCAATAACCACCTACTCTTCCATTTAATAATACTGAGCCTAGTCAACAGAGAGTAGCATGCTGTCTATTTTCCTTGTGTTGCATTGTTTCTCTAAACTAATATGCCTCGTCTGCATCAATCTGTTTGATCACCTAGAATGGTCAAGTGTCTCAGTTGTAATAGATTAAATGACCTAGAACATTTATTTCCTGAATGACAACATTAAACCCTCCATGGCCATAATGATTTAGAAAGAGGAGCCAAAGGGCTGCCTTGTCTTAATCCTCTTACAGAGGAGAAGCTGCCTATTGTGGAGAACCATTAATCAATACTGAAATTTAAACTGTACTTCTGCATAATTCAAGACTCTATATTGGGATAGCTGTATCTTCTTTTATCTCATTGTTTAGCTACTATTTACTCACATGTAATTCCATGGGCAATAGATACCTTAAAAAGATATGTACTCATAATGGTATGTATAAGCTAAATCTGCGTTAAATGGTCTTTGAGATGGAATACAGAGGGGAATAGTTTACCGCTTCCAATTTTTTGCGTACCTAATCAGTCTAAACTAGACAATTTTCTTCATTATTTGGCCTCTATGTGTAAGTATTATATCGAAAATGTTGTTTTCATAGATAATTGCATGTTGTTTTCTTCATTCTACATGGCTGCTACTCTTGTGGACATGAAAGTTCCCATGCATTTTTTCTAATAACTTTCAAATTTGATTTTTTGCCTTTCTGTTTTGTCTGTTCTAAGTTATTGCTTTTGTCTTTGTTATCTCAGGCATTTCTTGCTCTCTATGTAATTAGTGATCTACACATGAGCCAATCTTCCAAGGCTTTGGTATGATTTGCTGAGCTGTGCATGCAGGAATTCCCACATTTGAGCTAGGGGACTTGAAGGCTTCACCTGAAATCGAACTAGAGAATGGACAGGAAACAACTGAGAGCCAAAAAAAGGATGATTTTCCATCTTCCAGCAAGCTTCCTGCACAAAGATGATGATAATCCGATACTTTTATTTTGGATCTCTTTGTACTTTTGACAAGTATTTATATGAAATTGTATTCTAACATTGAATCTAATTTTGTGTTATTACTTTTAGTTTATTATATTTTATTGAATCTTTTTAATTTATC
>Php00a00002.00097	CDD_uid:29032	domain description:"Plant PAN/APPLE-like domain"	go_terms:GO:0010467,GO:0022613,GO:0015935,GO:0005198	functional description(function): "structural molecule activity"	[organism=Physalis peruviana]
ATTCTCAAAATTAGATAATTTTTTTTATATCACTGTAAAATTTTCCAAAACCACTCTTAGATTCATGGTGTGCTTCTCTCTCTGCTTCTTCTAACTATGAGATGCTCCCTCATCGCCCAATCAATATAGCCCAAAATAATACTCGTTGCCAAACCAAAATGGTTGAACCCTAAGTAAACAACTTTGAGAACCAAAGTTGTTGAAGAAATAGCTTGGAGTCGAGAAGAAATCGCACACCAGGACAAAGCAATCAAGAGGTTTCTTGTGAAGAACATTGTTGAACAAGCAGCAGTGAGGGATGTTCAGGAAGTTTGTGCTTTTGAATTGTATATTCTTCCCAAGCTGTACTTGAAGATGCAATATCGTGTCTCATGTTATTCACTCCAAGGTTGTTAGAGTCCGCTCTCGTACTGATAGGAGGGTCCGTGAGCCTCCACAGCGCTTCAGATATAAAGAATCAAGCTAAGTTACACTATGATATGCTAATCGTCAGGTGAGCCACGTTTGACAAATATAGTCCTTGTTGTTTCACTTTTGCTCTGTTGTTGTAGATTGAATAGATCCCCTGTCCAGATGGAACAGGTACCAGAACCATCATAAGTATATGCAGTACAAGAGCAATCGTTGAAACACGCAGATCTACACAGTGTGGATTTGCTAACTGTGATATTAGTATCTTGAGAAGTAGGTAATGTGATAAGTGAATTTATCCAAAGACTATTGTTGTCTTCAGTAATTGCATTATTCTCTATCTGATCTTGACTTGAAACCGCTCAAAAAACTACAGGTTGAGTTAACATTGTTGCAAACTCCAAATGCCCCACATTTAGCATAAACCTCACAATTTTGTCTTGGTTGAGCCCAGAATAGATAAACAAGCTTTACGTGATAGTACTACTATTGTAAAGGGAATATGTAAAATACGACTCATTCTCATTGTCGATACAGCTGTAATTATATATATATAGTTTAACTTCATTTCAGG
>Php00a00002.00098	functional description: "unknown protein"	[organism=Physalis peruviana]
CTTTGACCTGTTCTCACTTTTGAACATGGGTGGGCACTTTGTAACTATCACTGCTACCCAGAGGGAGACAGTAAAAGCTCAAGAAAGGGAATAAGATTTAAGAGGGATTACTCTTCTTTTCTTCTATCTCCGGGGTTAAGTCATTTTTGCCTGTCCTTTTCCCTAAGAAAAAGTTGGATAACTCAAATTTTAACAGTTAACAAACCTCGTATAATCATCTGATGTTGCACAGTGCAGTAGCAAGCCTTAAGTTTTATGAGTAGTAACCTGTAGACTGCTAATGCCATAAATAACTTGTCATACCTGCAAATTTGCAGTAATTCTAAACAAACTAACTTTTTCTTTCCTCTTGTTTGGTACTTGAAACCAATAAGGAAACAGACAACCAGATTTAATGTATATTTGGATCTCTTGTGCAGGGTGAAACAAGCATCTCACAAGACGAATTCGTGTGGTTCTTCTTGGAAGAGATGGTTGAAAAATGGCTTGTATTATAGAGTAGCTAGCATTTACGTGTTAACTAGAGTTGTAACGAATATATCACAGGCATTTCTTGCTCTCTATGTAGTAAGTGATCTACATATGAGCCAATCTTCCAAGGCTTTGGTATGATTTGCTGAGCTGTGCATGCAGATATTCCCACATTTGAGATAGGGATTTGAAGGCTTCACCTGAAACCGAACTAGAGAATGGACAAGAAACAACTGAGAGCCAAAAAGATGATGATTTTCCATTTTCAAGCAAGCTGCCTGAACAAAGATGATGATAATGCGATATTTATTTTGGATCTCTTTGTACTTTTTGACAAGTATTATATGAAATTGTATTCTTACATTGAATCTAATTTTGTTTTATTACTTTTAGTTTATTATATTTTATTGAATTTTTAATTTATC
>Php00a00002.00099	CDD_uid:29032	domain description:"Plant PAN/APPLE-like domain"	go_terms:GO:0010467,GO:0022613,GO:0015935,GO:0005198	functional description(function): "structural molecule activity"	[organism=Physalis peruviana]
AGATTCATGGTGTGCTTCTCTCTCTGCTTCTTCTAACTATGAGATGCTCCCTCATCGCCCAATCAATATAGCCCAAAATAATACTCGTTGCCAAACCAAAATGGTTGAACCCTAAGTAAACAACTTTGAGAACCAAAGTTGTTGAAGAAATAGCTTGGAGTCGAGAAGAAATCGCACACCAGGACAAAGCAATCAAGAGGTTTCTTGTGAAGAACATTGTTGAACAAGCAGCAGTGAGGGATGTTCAGGAAGTTTGTGCTTTTGAATTGTATATTCTTCCCAAGCTGTACTTGAAGATGCAATATCGTGTCTCATGTTATTCACTCCAAGGTTGTTAGAGTCCGCTCTCGTACTGATAGGAGGGTCCGTGAGCCTCCACAGCGCTTCAGATATAAAGAATCAAGCTAAGTTACACTATGATATGCTAATCGTCAGGTGAGCCACGTTTGACAAATATAGTCCTTGTTGTTTCACTTTTGCTCTGTTGTTGTAGATTGAATAGATCCCCTGTCCAGATGGAACAGGTACCAGAACCATCATAAGTATATGCAGTACAAGAGCAATCGTTGAAACACGCAGATCTACACAGTGTGGATTTGCTAACTGTGATATTAGTATCTTGAGAAGTAGGTAATGTGATAAGTGAATTTATCCAAAGACTATTGTTGTCTTCAGTAATTGCATTATTCTCTATCTGATCTTGACTTGAAACCGCTCAAAAAACTACAGGTTGAGTTAACATTGTTGCAAACTCCAAATGCCCCACATTTAGCATAAACCTCACAATTTTGTCTTGGTTGAGCCCAGAATAGATAAACAAGCTTTACGTGATAGTACTACTATTGTAAAGGGAATATGTAAAATACGACTCATTCTCATTGTCGATACAGCTGTAATTATATATATATAGTTTAACTTCATTTCAGG
>Php00a00002.00100	functional description: "unknown protein"	[organism=Physalis peruviana]
AAATTCAGGTGAATTACACAAAACATTCAGGTGCTGAAGAATGATTTTTACATCAATATCCCCTGGTCCTTTAGAATTCTCTATCTCCATCTTTTAAGTTGTGGTTTTCTTGCAATGTGCAGTTTGTGTACATGGCACTTACAAGAAGAACTTGGAGTTAATTTTGGAGCATGGGCTCAAACACATGAAAAGGTTACATGTTCATTTCTCATGTGGCTTGCCAACAGATGGTGAAGTTATTAGTGATGGGATGCTTTATATCTCAGAAAAGAGAGTTATCTTGACGGAGGGTATTCATTTCAAAGAATCGATAAAAAAGGTGTTGTTCATCAGTGGAGCTTTCGTTTTTTCTGATACGATTCCGTCACTTGAATGGATGGACATTGGAGTTAAAAGCCAAGTGATCTACACATGAGTCAATCTTCCAAGGCCTTGGTATGCTTTGCTGAGCTGTGCATGCAGGAATTCCCACATTTGAGGTAGAGGACTTGAAGGCTTCACCTGAAACCGAACTAGAGAATAGACAGAAAACAACTGAGAGCCAAAAAGATGATGATTTTCCATCTTCCAGCAAGCTACCTGAACAAAGATGATGATAATTCGATACTTTTATTTTGGATCTATTTGTACTTTTGACAAGTATTTATATGAAATTGTATTCTTACATTGAATCTAATTTTGTGTTATTACTTTTAGTTTATTATATTTTATTGAATCTTTTTAATTTATC
>Php00a00002.00101	go_terms:GO:0010467,GO:0022613,GO:0015935,GO:0005198	functional description(function): "structural molecule activity"	[organism=Physalis peruviana]
ATTCTCAAAATTAGATAATTTTTTTTATATCACTGTAAAATTTTCCAAAACCACTCTTAGATTCATGGTGTGCTTCTCTCTCTGCTTCTTCTAACTATGAGATGCTCCCTCATCGCCCAATCAATATAGCCCAAAATAATACTCGTTGCCAAACCAAAATGGTTGAACCCTAAGTAAACAACTTTGAGAACCAAAGTTGTTGAAGAAATAGCTTGGAGTCGAGAAGAAATCGCACACCAGGACAAAGCAATCAAGAGGTTTCTTGTGAAGAACATTGTTGAACAAGCAGCAGTGAGGGATGTTCAGGAAGTTTGTGCTTTTGAATTGTATATTCTTCCCAAGCTGTACTTGAAGATGCAATATCGTGTCTCATGTTATTCACTCCAAGGTTGTTAGAGTCCGCTCTCGTACTGATAGGAGGGTCCGTGAGCCTCCACAGCGCTTCAGATATAAAGAATCAAGCTAAGTTACACTATGATATGCTAATCGTCAGATGGAACAGGTACCAGAACCATCATAAGTATATGCAGTACAAGAGCAATCGTTGAAACACGCAGATCTACACAGTGTGGATTTGCTAACTGTGATATTAGTATCTTGAGAAGTAGGTAATGTGATAAGTGAATTTATCCAAAGACTATTGTTGTCTTCTAGTAATTG
>Php00a00002.00102	functional description: "unknown protein"	[organism=Physalis peruviana]
AGCAAGTAAAGTATATCCAGAAGTTGTTGATGCGTGAACTGAAGTCGTGAAAATTCAAAAATCCTACTTTTTTGCTGCATCTCACCAGTTGGTCTTTCATTGCTTTAGATGGGATGCTTTATATCTCAGAAAAGAGAGTTATCTTGACGGAGGGTATTCATTTCAAAGAATCGATAAAAAAGGTGTTGTTCATCAGTGGAGCTTTCGTTTTTTCTGATACGATTCCGTCACTTGAATGGATGGACATTGGAGTTAAAAGCCAAGTGATCTACACATGAGTCAATCTTCCAAGGCCTTGGTATGCTTTGCTGAGCTGTGCATGCAGGAATTCCCACATTTGAGGTAGAGGACTTGAAGGCTTCACCTGAAACCGAACTAGAGAATAGACAGAAAACAACTGAGAGCCAAAAAGATGATGATTTTCCATCTTCCAGCAAGCTACCTGAACAAAGATGATGATAATTCGATACTTTTATTTTGGATCTATTTGTACTTTTGACAAGTATTTATATGAAATTGTATTCTTACATTGAATCTAATTTTGTGTTATTACTTTTAGTTTATTATATTTTATTGAATCTTTTTAATTTATC
>Php00a00002.00103	go_terms:GO:0010467,GO:0022613,GO:0015935,GO:0005198	functional description(function): "structural molecule activity"	[organism=Physalis peruviana]
AGATTCATGGTGTGCTTCTCTCTCTGCTTCTTCTAACTATGAGATGCTCCCTCATCGCCCAATCAATATAGCCCAAAATAATACTCGTTGCCAAACCAAAATGGTTGAACCCTAAGTAAACAACTTTGAGAACCAAAGTTGTTGAAGAAATAGCTTGGAGTCGAGAAGAAATCGCACACCAGGACAAAGCAATCAAGAGGTTTCTTGTGAAGAACATTGTTGAACAAGCAGCAGTGAGGGATGTTCAGGAAGTTTGTGCTTTTGAATTGTATATTCTTCCCAAGCTGTACTTGAAGATGCAATATCGTGTCTCATGTTATTCACTCCAAGGTTGTTAGAGTCCGCTCTCGTACTGATAGGAGGGTCCGTGAGCCTCCACAGCGCTTCAGATATAAAGAATCAAGCTAAGTTACACTATGATATGCTAATCGTCAGATGGAACAGGTACCAGAACCATCATAAGTATATGCAGTACAAGAGCAATCGTTGAAACACGCAGATCTACACAGTGTGGATTTGCTAACTGTGATATTAGTATCTTGAGAAGTAGGTAATGTGATAAGTGAATTTATCCAAAGACTATTGTTGTCTTCTAGTAATTG
>Php00a00002.00104	functional description: "unknown protein"	[organism=Physalis peruviana]
AAATTCAGGTGAATTACACAAAACATTCAGGTGCTGAAGAATGATTTTTACATCAATATCCCCTGGTCCTTTAGAATTCTCTATCTCCATCTTTTAAGTTGTGGTTTTCTTGCAATGTGCAGTTTGTGTACATGGCACTTACAAGAAGAACTTGGAGTTAATTTTGGAGCATGGGCTCAAACACATGAAAAGGTTACATGTTCATTTCTCATGTGGCTTGCCAACAGATGGTGAAGTTATTAGTGATGGGATGCTTTATATCTCAGAAAAGAGAGTTATCTTGACGGAGGGTATTCATTTCAAAGAATCGATAAAAAAGGTGTTGTTCATCAGTGGAGCTTTCGTTTTTTCTGATACGATTCCGTCACTTGAATGGATGGACATTGGAGTTAAAAGCCAAGGCATTTCTTGCTCTCTATGTAATTAGTGATCTACACATGAGCCAATCTTCCAAGGCATTGGTATGATTTGCTGAGCTGTGCATGCAGGAATTCCCACATTTGAGGTAGGGGACTTGAAGGCTTCACCTGAAACCGAACTAGAGAATAGACAGGAAACAACTGAGA
>Php00a00002.00105	functional description: "unknown protein"	[organism=Physalis peruviana]
AGCAAGTAAAGTATATCCAGAAGTTGTTGATGCGTGAACTGAAGTCGTGAAAATTCAAAAATCCTACTTTTTTGCTGCATCTCACCAGTTGGTCTTTCATTGCTTTAGATGGGATGCTTTATATCTCAGAAAAGAGAGTTATCTTGACGGAGGGTATTCATTTCAAAGAATCGATAAAAAAGGTGTTGTTCATCAGTGGAGCTTTCGTTTTTTCTGATACGATTCCGTCACTTGAATGGATGGACATTGGAGTTAAAAGCCAAGGCATTTCTTGCTCTCTATGTAATTAGTGATCTACACATGAGCCAATCTTCCAAGGCATTGGTATGATTTGCTGAGCTGTGCATGCAGGAATTCCCACATTTGAGGTAGGGGACTTGAAGGCTTCACCTGAAACCGAACTAGAGAATAGACAGGAAACAACTGAGA
>Php00a00002.00106	functional description: "unknown protein"	[organism=Physalis peruviana]
AAATTCAGGTGAATTACACAAAACATTCAGGTGCTGAAGAATGATTTTTACATCAATATCCCCTGGTCCTTTAGAATTCTCTATCTCCATCTTTTAAGTTGTGGTTTTCTTGCAATGTGCAGTTTGTGTACATGGCACTTACAAGAAGAACTTGGAGTTAATTTTGGAGCATGGGCTCAAACACATGAAAAGGTTACATGTTCATTTCTCATGTGGCTTGCCAACAGATGGTGAAGTTATTAGTGGTAAGACACCTTATATGATGTTGAATCTGTTGTCATGTGCACAATTTACAAATTCATTGGTTTTCACCGGCTCTGAATTCTTTTTCTTATGGCATGAATACATAAGTTGATCTAGTAGAACCCTGACGTGGTGCACTTTTGAGAATCATTGCCGGCGATTTCTTAGATATTGGGCTTTCTGATCTCGGGATTGTTCTTTATATTTGAACCTTCTATATCTTGCTCT
>Php00a00003.00107	CDD_uid:34495	domain description: "Leucine-rich repeat (LRR) protein "	[organism=Physalis peruviana]
TTGCAAACACACCACCACTAGGTATCTCACCTTCTAAAACATTAAATGAGACATTGATGTTTTTAAGGTATAAGAGCTTTTCCAAAGACTTAGGAATAGTACCTGACAAGACATTTAAAGACAAATCCAAGAACTCCAAGCTTATCAAGTTGGAAAAGGATAATGGAATTTGGTCAAAAAATGAATTGTTCGATAGGTTGAGATACTGCAGGCTTTGGAGTTCCCCTAATCTGCTCGGTATCATACCTGAAAAGTGATTAGTAGAAAGATCTAGATAATACAAAGCTTTCAATTCTTCAACATCTGATGGAAATTCTCCCTCAATAGAATTTTGTGACATTTCTAGATAGAGAAGACCACTCATTTTCCAAAGGCTCGAGGGAAATTTTGATGAAAATTTATTAGAACTCAAAGAAAGCATTTGTAGCATGCTAAGATTTCCTAAGCATTCTGGAATTAATCCAGAGAGCTCATTACCAGGCAGATATAATTTAACCAAATTAGATAAATGGCATATCTTCCCTGGAATATTTCCCTGCAATTTATTGTTATTTAGAAATAGACCTTGGAGTTGTTTAAGTTTACCAATCTCAGGAGGAATATTTCCGATCAAGTTATTACCTCCAAAGTATAGGGATGTAAGACCACTCATGTTGCCTATACCTGCGGGGATGAAACCATTGATGTGTGCATCTTCTATTTCAAAGTTTCAATAGTAGATGAAAGATTCCCAATAGAATTGGGCAAAACGCCATTCAACGGATTGGAAACCCACTTGTAGATATCGCAACATCCGACAGTCCACCAAAGAATTGAAGAATTGCAAGTCATGCTCTCTTGGTCCATTGGTAAGTTGATTATGATGCAGAATCAGTATTCGCAGCTTACGAAGATTTCCCAAATTAGTAGGAATAGTTCCTGTCAGAAAGTTCCGTGATAGGAATATTTTCTCAAGCTTAGAAGCATTTGTTATGAACAATGGAATTTCCCCTTCAAGCTGATTGGTTCCCAAGTAAAGTTCTTTAAGGTTTGGAAGATGAAGACCTGTAGTGGCTGGAATTCTCCCTGAAAGGTTGTTGAAACTGAAATCAATTATTTTCCAAAGAAGATATATTAAAAATATCCTCTGGAATTTCCCCTTCGAGCTGATTGAATTCCAAGTAAAGTTCTTTAAGGTTCGGAAGATGAAGTCCTGCTGGAATTTTCCCAGAGAGCTTGTTGTAACTGAAATCAATCATTTCCAAAGAAGATATATTAAAAATATCCTCTGGAATTTGACCAACAAGATAATTCCCTTGACATCTTATTTCCCTCAAATTTGATAGCTTCCCTAATTCAGGAGGAACTCGCCCCACTATGCGACTGATTGAAATATCTACATATTGCAGAGTAGAAATACTTCCCAGTGAAACAGGAATAGTCCCACTTATTTTATTTGCACCAATATACAACTCCTCGAGCTTGGCTAAGCAATCAATATTTCTGGGAATTTCTCCAGTTATCTTGTTGTAAGATATGGACAAAAGTCTGAGCTCCGTGAGTTGGCATATATTGGAAGGAATACTACCAGAAATTTGGTTCGTATATATACTTAAAAACTCAAGATTTGACACAATATTCCCTTCATCAAGCAAGAGAGGACCAGAAAGGCTATTGATTGCTAGAGACACGGCCAGTAGTGACGAGATATTAAATAGTGTTGCAGGAATGGGACCTGTTAAATGATTGTTGTACAAGAACAACTCTATAAGTTGGCTCAGATTACCAATTTCCGTTGGAATGTTACCATTGATTCTGTTCCCAGACATATTGAAGTTCATCAATTTTGTTGCATTTCCAACTGAAGGAGGAACTACGCCTGTGAGGCTATTGTTATGGAGATTTAAGACTCTGAGCTCTGGGACATACCATGGACCATTCCACAATTCACCACTGAGTTCATTGAAAGCCAATGAAATC
>Php00a00003.00108	CDD_uid:34495	domain description: "Leucine-rich repeat (LRR) protein "	[organism=Physalis peruviana]
TTGCAAACACACCACCACTAGGTATCTCACCTTCTAAAACATTAAATGAGACATTGATGTTTTTAAGGTATAAGAGCTTTTCCAAAGACTTAGGAATAGTACCTGACAAGACATTTAAAGACAAATCCAAGAACTCCAAGCTTATCAAGTTGGAAAAGGATAATGGAATTTGGTCAAAAAATGAATTGTTCGATAGGTTGAGATACTGCAGGCTTTGGAGTTCCCCTAATCTGCTCGGTATCATACCTGAAAAGTGATTAGTAGAAAGATCTAGATAATACAAAGCTTTCAATTCTTCAACATCTGATGGAAATTCTCCCTCAATAGAATTTTGTGACATTTCTAGATAGAGAAGACCACTCATTTTCCAAAGGCTCGAGGGAAATTTTGATGAAAATTTATTAGAACTCAAAGAAAGCATTTGTAGCATGCTAAGATTTCCTAAGCATTCTGGAATTAATCCAGAGAGCTCATTACCAGGCAGATATAATTTAACCAAATTAGATAAATGGCATATCTTCGCCTCTGGAATATTTCCCTGCAATTTATTGTTATTTAGAAATAGACCTTGGAGTTGTTTAAGTTTACCAATCTCAGGAGGAATATTTCCCATCAAGTTATTACCATGAAAATATAGAGCTATAAGACCACTCATGTTGCCTATACCTGCGGGGATGAAACCATTGATGTGTGCATCTCCTATTTCAAAGCTTTCAATAGTAGATGAAAGATTCCCAATATAATTGGGCAAAACGCCATTCAATGGGTTGGCACCCAGTTGTAGATATTGCAACATCCGACAATCCACCAAAGAATTGAAGAATTGCAAGTCATGCTCTCTTGGTCCATTGGTAAGTTGATTATGATGCAGAATCAGTATTCGCAGCTTACGAAGATTTCCCAAATTAGTAGGAATAGTTCCTGTCAGAAAGTTCCGTGATAGGAATATTTTCTCAAGCTTAGAAGCATTTGTTATGAACAATGGAATTTCCCCTTCAAGCTGATTGGTTCCCAAGTAAAGTTCTTTAAGGTTTGGAAGATGAAGACCTGTAGTGGCTGGAATTCTCCCTGAAAGGTTGTTGAAACTGAAATCAATTATTTTCCAAAGAAGATATATTAAAAATATCCTCTGGAATTTCCCCTTCGAGCTGATTGAATTCCAAGTAAAGTTCTTTAAGGTTCGGAAGATGAAGTCCTGCTGGAATTTTCCCAGAGAGCTTGTTGTAACTGAAATCAATCATTTCCAAAGAAGATATATTAAAAATATCCTCTGGAATTTGACCAACAAGATAATTCCCTTGACATCTTATTTCCCTCAAATTTGATAGCTTCCCTAATTCAGGAGGAACTCGCCCCACTATGCGACTGATTGAAATATCTACATATTGCAGAGTAGAAATACTTCCCAGTGAAACAGGAATAGTCCCACTTATTTTATTTGCACCAATATACAACTCCTCGAGCTTGGCTAAGCAATCAATATTTCTGGGAATTTCTCCAGTTATCTTGTTGTAAGATATGGACAAAAGTCTGAGCTCCGTGAGTTGGCATATATTGGAAGGAATACTACCAGAAATTTGGTTCGTATATATACTTAAAAACTCAAGATTTGACACAATATTCCCTTCATCAAGCAAGAGAGGACCAGAAAGGCTATTGATTGCTAGAGACACGGCCAGTAGTGACGAGATATTAAATAGTGTTGCAGGAATGGGACCTGTTAAATGATTGTTGTACAAGAACAACTCTATAAGTTGGCTCAGATTACCAATTTCCGTTGGAATGTTACCATTGATTCTGTTCCCAGACATATTGAAGTTCATCAATTTTGTTGCATTTCCAACTGAAGGAGGAACTACGCCTGTGAGGCTATTGTTATGGAGATTTAAGACTCTGAGCTCTGGGACATACCATGGACCATTCCACAATTCACCACTGAGTTCATTGAAAGCCAATGAAATC
>Php00a00003.00109	CDD_uid:29015	domain description: "Leucine-rich repeats (LRRs), ribonuclease inhibitor (RI)-like subfamily"	[organism=Physalis peruviana]
CTCCAAGCTTATCAAGTTGGAAAAGGATAGTGGAATTTAGGCCAGAAAATAAATTGTTCGATAGGTTGAGATACTGCAGGCTTTGGAGTTTCCCCAATCTGCTTGGTATCATGCCTGAAAAGTCATTAGCAGAAAGATCTAGATATATCAAAGTTTTCAGTTCTCCAACATTTGATGGAAATTCTCCCTCAATAGAATTTCGTGACACGTCTAGATAGAGAAGACCACTCATTTTCCAAACGCTCGAGGGAAATTTTGATGAAAATTTATTAGAACTCAAAGAAAGATTTTGTAGCATGCTAAGATTTCCTAAGCATTCTGGAATTAATCCAGAGAGCTCATTACCAGGCAGAGATAATATAACCAAATTACATAAATGGCATACCGCCTCTGGAATATTTCCCTGCAATTTATTGTTATATAGAGATAGACCTTGGAGTTGTTTAAGTTTACCAATCTCAGGAGGAATATTTCCGATCAAGTTATTACCTCCAAAGTATAGGGATGTAAGACCACTCATGTTGCCTATACCTGCGGGGATGAAACCATTGATGTGTGCATCTTCTATTTCAAAGTTTCAATAGTAGATGAAAGATTCCCAATAGAATTGGGCAAAACGCCATTCAACGGATTGGAAACCCACTTGTAGATATCGCAACATCCGACAGTCCACCAAAGAATTGAAGAATTGCAAGTCATGCTCTCTTGGTCCATTGGTAAGTTGATTATGATGCAGAATCAGTATTCGCAGCTTACGAAGATTTCCCAAATTAGTAGGAATAGTTCCTGTCAGAAAGTTCCGTGATAGGAATATTTTCTCAAGCTTAGAAGCATTTGTTATGAACAATGGAATTTCCCCTTCAAGCTGATTGGTTCCCAAGTAAAGTTCTTTAAGGTTTGGAAGATGAAGACCTGTAGTGGCTGGAATTCTCCCTGAAAGGTTGTTGAAACTGAAATCAATTATTTTCCAAAGAAGATATATTAAAAATATCCTCTGGAATTTCCCCTTCGAGCTGATTGAATTCCAAGTAAAGTTCTTTAAGGTTCGGAAGATGAAGTCCTGCTGGAATTTTCCCAGAGAGCTTGTTGTAACTGAAATCAATCATTTCCAAAGAAGATATATTAAAAATATCCTCTGGAATTTGACCAACAAGATAATTCCCTTGACATCTTATTTCCCTCAAATTTGATAGCTTCCCTAATTCAGGAGGAACTCGCCCCACTATGCGACTGATTGAAATATCTACATATTGCAGAGTAGAAATACTTCCCAGTGAAACAGGAATAGTCCCACTTATTTTATTTGCACCAATATACAACTCCTCGAGCTTGGCTAAGCAATCAATATTTCTGGGAATTTCTCCAGTTATCTTGTTGTAAGATATGGACAAAAGTCTGAGCTCCGTGAGTTGGCATATATTGGAAGGAATACTACCAGAAATTTGGTTCGTATATATACTTAAAAACTCAAGATTTGACACAATATTCCCTTCATCAAGCAAGAGAGGACCAGAAAGGCTATTGATTGCTAGAGACACGGCCAGTAGTGACGAGATATTAAATAGTGTTGCAGGAATGGGACCTGTTAAATGATTGTTGTACAAGAACAACTCTATAAGTTGGCTCAGATTACCAATTTCCGTTGGAATGTTACCATTGATTCTGTTCCCAGACATATTGAAGTTCATCAATTTTGTTGCATTTCCAACTGAAGGAGGAACTACGCCTGTGAGGCTATTGTTATGGAGATTTAAGACTCTGAGCTCTGGGACATACCATGGACCATTCCACAATTCACCACTGAGTTCATTGAAAGCCAATGAAATC
>Php00a00003.00110	CDD_uid:29015	domain description: "Leucine-rich repeats (LRRs), ribonuclease inhibitor (RI)-like subfamily"	[organism=Physalis peruviana]
CTCCAAGCTTATCAAGTTGGAAAAGGATAGTGGAATTTAGGCCAGAAAATAAATTGTTCGATAGGTTGAGATACTGCAGGCTTTGGAGTTTCCCCAATCTGCTTGGTATCATGCCTGAAAAGTCATTAGCAGAAAGATCTAGATATATCAAAGTTTTCAGTTCTCCAACATTTGATGGAAATTCTCCCTCAATAGAATTTCGTGACACGTCTAGATAGAGAAGACCACTCATTTTCCAAACGCTCGAGGGAAATTTTGATGAAAATTTATTAGAACTCAAAGAAAGATTTTGTAGCATGCTAAGATTTCCTAAGCATTCTGGAATTAATCCAGAGAGCTCATTACCAGGCAGAGATAATATAACCAAATTACATAAATGGCATACCGCCTCTGGAATATTTCCCTGCAATTTATTGTTATATAGAGATAGACCTTGGAGTTGTTTAAGTTTACCAATCTCAGGAGGAATATTTCCCATCAAGTTATTACCATGAAAATATAGAGCTATAAGACCACTCATGTTGCCTATACCTGCGGGGATGAAACCATTGATGTGTGCATCTCCTATTTCAAAGCTTTCAATAGTAGATGAAAGATTCCCAATATAATTGGGCAAAACGCCATTCAATGGGTTGGCACCCAGTTGTAGATATTGCAACATCCGACAATCCACCAAAGAATTGAAGAATTGCAAGTCATGCTCTCTTGGTCCATTGGTAAGTTGATTATGATGCAGAATCAGTATTCGCAGCTTACGAAGATTTCCCAAATTAGTAGGAATAGTTCCTGTCAGAAAGTTCCGTGATAGGAATATTTTCTCAAGCTTAGAAGCATTTGTTATGAACAATGGAATTTCCCCTTCAAGCTGATTGGTTCCCAAGTAAAGTTCTTTAAGGTTTGGAAGATGAAGACCTGTAGTGGCTGGAATTCTCCCTGAAAGGTTGTTGAAACTGAAATCAATTATTTTCCAAAGAAGATATATTAAAAATATCCTCTGGAATTTCCCCTTCGAGCTGATTGAATTCCAAGTAAAGTTCTTTAAGGTTCGGAAGATGAAGTCCTGCTGGAATTTTCCCAGAGAGCTTGTTGTAACTGAAATCAATCATTTCCAAAGAAGATATATTAAAAATATCCTCTGGAATTTGACCAACAAGATAATTCCCTTGACATCTTATTTCCCTCAAATTTGATAGCTTCCCTAATTCAGGAGGAACTCGCCCCACTATGCGACTGATTGAAATATCTACATATTGCAGAGTAGAAATACTTCCCAGTGAAACAGGAATAGTCCCACTTATTTTATTTGCACCAATATACAACTCCTCGAGCTTGGCTAAGCAATCAATATTTCTGGGAATTTCTCCAGTTATCTTGTTGTAAGATATGGACAAAAGTCTGAGCTCCGTGAGTTGGCATATATTGGAAGGAATACTACCAGAAATTTGGTTCGTATATATACTTAAAAACTCAAGATTTGACACAATATTCCCTTCATCAAGCAAGAGAGGACCAGAAAGGCTATTGATTGCTAGAGACACGGCCAGTAGTGACGAGATATTAAATAGTGTTGCAGGAATGGGACCTGTTAAATGATTGTTGTACAAGAACAACTCTATAAGTTGGCTCAGATTACCAATTTCCGTTGGAATGTTACCATTGATTCTGTTCCCAGACATATTGAAGTTCATCAATTTTGTTGCATTTCCAACTGAAGGAGGAACTACGCCTGTGAGGCTATTGTTATGGAGATTTAAGACTCTGAGCTCTGGGACATACCATGGACCATTCCACAATTCACCACTGAGTTCATTGAAAGCCAATGAAATC
>Php00a00003.00111	functional description: "unknown protein"	[organism=Physalis peruviana]
CTTTCAATAGTAGATGAAAGATTCCCAATAGAACTGGGCAAAACGCCATTCAACGGATTGGAACCCACTAGTAGATATCGCAACATTCGACAGTCCACCAAAGAATTGAAGAACACTAACTCGTGCTCTCTTGGTCCATTGGTAAATTGATTAGTATGTAGGAACAGGTCTTGCAGCTTACGAAGATTTCCCAAATTAGTAGGAATAGTTCCTGTCAGAAAGTTCCCTGCTAGTTCCAGTATCTCAAGCTTGGAAGCATTTGTTATGAACAATGGAATTTCCCCTTCGAGCTGATTGACTCCCAAGTAAAGTTCTTTAAGGTTTGGAAGATGAAGACCTGTAGTGGCTGGAATTCTCCCTGAAAGGTTGTTGAAACTGAAACTAATTATTTCCAAAGAAGATATATTAAAAATATCCTCTGGAATTTGACCAACTAGATTATTATTCCTTACAGCTTAATTTCCTCAAATTTGATAGCTTCCCTAATTCAGGAGGAACTCGCCCCACTATGCGATTGTATGAAATATCCACATATTGCAGAGTAGAAATATTTCCCAGTGAAGCAGGAATAGTCCCACTTATTGCATTTGCACCAATATATAACACCTCGATCTTGGCTAAACAATCAATATTTCTGGGTATTTCTCCAGTTATGTTGTTGTAAGATATGGACAAAAATCTGAGCTCCGTGAGTTGGCATATGTTGGAAGGAATACGACCAGAAATTTGGTTGAGAGATATATTTAAAGTGTTTAGATTTGACACAATATTCCCTTCATCAAGCAAGAGAGGACCAGAAAGGCTATTCATTGTAGTGACGAGATATTAAACAGTGATGTAGGGATGAAACCTGTTAACTGGTTATCATCCAAGTTCAAATGCAAGCTGGCTCAGATTACCAATTTCCGTTGGAATGTTACCATTGATTCTATTCCCAGACAAACTGAAGTTCATCAATTCTGTGGCATTTCCAACTGGAAGGAGGGATTATTCCCGTGATTGTTAGATGCAAAACTTGAGTTCCGGGACATACCATGGACCATTCCACAATTCACCACTGAGTTCATTGAAAGCCTGAAATCTTTTGAACTTTCTGGTTTTGAAATAGGCTTGTTGGAATACTTCCGTTGAGCTGATTATTGTGAATATCAACCACCCGAAGGCGAGGCAAGTGGCCAAGGCCATAAGGGATGCTGCCACGGAAGCTGTTGTTCCCGAGATTGAGCTCTCTGAGAAGGACAAATTGGCCAAAGCCGAGGAAATTGTGCCTTGAAGTTGCAAATTAGGAAGAGCCAAGGACACAACCCTTTGCCTTTTTGGACTGCAAGTGACACCAAACCAAGAGCAAAAGGAAGTGTTTTTGGTCCAATTATTGGCCAAAAAATGACTAGTAGACTTGTAACAATAAGATTTTGGAAAGCTAGTAGAGCTTCTTGATCTGTTTGATTTGAGGAAGCAGCAGATAATATAGAAAGAGAGTAATATTGAGATAGAAAGAGAAGAATCACTAAGAAAATGTGCTTCTCCAATGAAGGAATTTTGGAAGGTTGATTTGTCATATTTGAGGAAGCAGATGATATAGAAAGAGAGTAATATTTGAAGTTAAAATATTTATTTTACAAGCTTTTATGT
>Php00a00003.00112	functional description: "unknown protein"	[organism=Physalis peruviana]
CTTTCAATAGTAGATGAAAGATTCCCAATAGAACTGGGCAAAACGCCATTCAACGGATTGGAACCCACTAGTAGATATCGCAACATTCGACAGTCCACCAAAGAATTGAAGAACACTAACTCGTGCTCTCTTGGTCCATTGGTAAATTGATTAGTATGTAGGAACAGGTCTTGCAGCTTACGAAGATTTCCCAAATTAGTAGGAATAGTTCCTGTCAGAAAGTTCCCTGCTAGTTCCAGTATCTCAAGCTTGGAAGCATTTGTTATGAACAATGGAATTTCCCCTTCGAGCTGATTGACTCCCAAGTAAAGTTCTTTAAGGTTTGGAAGATGAAGACCTGTAGTGGCTGGAATTCTCCCTGAAAGGTTGTTGAAACTGAAACTAATTATTTCCAAAGAAGATATATTAAAAATATCCTCTGGAATTTGACCAACTAGATTATTATTCCTTACAGCTTAATTTCCTCAAATTTGATAGCTTCCCTAATTCAGGAGGAACTCGCCCCACTATGCGATTGTATGAAATATCCACATATTGCAGAGTAGAAATATTTCCCAGTGAAGCAGGAATAGTCCCACTTATTGCATTTGCACCAATATATAACACCTCGATCTTGGCTAAACAATCAATATTTCTGGGTATTTCTCCAGTTATGTTGTTGTAAGATATGGACAAAAATCTGAGCTCCGTGAGTTGGCATATGTTGGAAGGAATACGACCAGAAATTTGGTTGAGAGATATATTTAAAGTGTTTAGATTTGACACAATATTCCCTTCATCAAGCAAGAGAGGACCAGAAAGGCTATTCATTGTAGTGACGAGATATTAAACAGTGATGTAGGGATGAAACCTGTTAACTGGTTATCATCCAAGTTCAAAATGCAAGCTGGCTCAGATTACCAATTTCCGTTGGAATGTTACCATTGATTCTATTCCCAGACAAACTGAAGTTCATCAATTCTGTGGCATTTCCAACTGGAAGGAGGGATTATTCCCGGATTGTTAGATGCAAAACTTGAGTTCCGGGACATACCATGGACCATTCCACAATTCACCACTGAGTTCATTGAAAGCCTGAAATCTTTTGAACTTTCTGGTTTTGAAATAGGCTTGTTGGAATACTTCCGTTGAGCTGATTATTGTGAATATCAACCACCCGAAGGCGAGGCAACTGGCCAATGCCATAAGGAATACCACCACGGAAGCTGTTGTTCCCGAGATTGAGCTCTCTGAGAAAGGACAAATTGGCCAAAGACGGTGAAATAGTGCCTTGAAGTTGCAAATTAGGAAGAGCCAAGGACACAACCCTTTGCCTTTTTGGACTGCAAGTGACACCAAACCAAGAGCAAAAGGAAGTGTTTTTGGTCCAATTATTGGCCAAAAAATGACTAGTAGACTTGTAACAATAAGATTTTGGAAAGCTAGTAGAGCTTCTTGATCTGTTTGATTTGAGGAAGCAGCAGATAATATAGAAAGAGAGTAATATTGAGATAGAAAGAGAAGAATCACTAAGAAAATGTGCTTCTCCAATGAAGGAATTTTGGAAGGTTGATTTGTCATATTTGAGGAAGCAGATGATATAGAAAGAGAGTAATATTTGAAGTTAAAATATTTATTTTACAAGCTTTTATGT
>Php00a00003.00113	functional description: "unknown protein"	[organism=Physalis peruviana]
CTTTCAATAGTAGATGAAAGATTCCCAATAGAACTGGGCAAAACGCCATTCAACGGATTGGAACCCACTAGTAGATATCGCAACATTCGACAGTCCACCAAAGAATTGAAGAACACTAACTCGTGCTCTCTTGGTCCATTGGTAAATTGATTAGTATGTAGGAACAGGTCTTGCAGCTTACGAAGATTTCCCAAATTAGTAGGAATAGTTCCTGTCAGAAAGTTCCCTGCTAGTTCCAGTATCTCAAGCTTGGAAGCATTTGTTATGAACAATGGAATTTCCCCTTCGAGCTGATTGACTCCCAAGTAAAGTTCTTTAAGGTTTGGAAGATGAAGACCTGTAGTGGCTGGAATTCTCCCTGAAAGGTTGTTGAAACTGAAACTAATTATTTCCAAAGAAGATATATTAAAAATATCCTCTGGAATTTGACCAACTAGATTATTATTCCTTACAGCTTAATTTCCTCAAATTTGATAGCTTCCCTAATTCAGGAGGAACTCGCCCCACTATGCGATTGTATGAAATATCCACATATTGCAGAGTAGAAATATTTCCCAGTGAAGCAGGAATAGTCCCACTTATTGCATTTGCACCAATATATAACACCTCGATCTTGGCTAAACAATCAATATTTCTGGGTATTTCTCCAGTTATCTTGTTGTAAGATATGGACAAAACTCTGAGCTCCGTGAGTTGGCATATGTTGGAAGGAATACGACCAGAAATTTGGTTGTCAGATATACTTAAAGTGTTTAGATTTGATACAATATTCCCTTCATCAAGCAAGAGAGGACCAGAAAGGCTATTCATTGTAGTGACGAGATATTAAACAGTGATGTAGGGATGAAACCTGTTAACTGGTTATCATCCAAGTTCAAATGCAAGCTGGCTCAGATTACCAATTTCCGTTGGAATGTTACCATTGATTCTATTCCCAGACAAACTGAAGTTCATCAATTCTGTGGCATTTCCAACTGGAAGGAGGGATTATTCCCGTGATTGTTAGATGCAAAACTTGAGTTCCGGGACATACCATGGACCATTCCACAATTCACCACTGAGTTCATTGAAAGCCTGAAATCTTTTGAACTTTCTGGTTTTGAAATAGGCTTGTTGGAATACTTCCGTTGAGCTGATTATTGTGAATATCAACCACCCGAAGGCGAGGCAAGTGGCCAAGGCCATAAGGGATGCTGCCACGGAAGCTGTTGTTCCCGAGATTGAGCTCTCTGAGAAGGACAAATTGGCCAAAGCCGAGGAAATTGTGCCTTGAAGTTGCAAATTAGGAAGAGCCAAGGACACAACCCTTTGCCTTTTTGGACTGCAAGTGACACCAAACCAAGAGCAAAAGGAAGTGTTTTTGGTCCAATTATTGGCCAAAAAATGACTAGTAGACTTGTAACAATAAGATTTTGGAAAGCTAGTAGAGCTTCTTGATCTGTTTGATTTGAGGAAGCAGCAGATAATATAGAAAGAGAGTAATATTGAGATAGAAAGAGAAGAATCACTAAGAAAATGTGCTTCTCCAATGAAGGAATTTTGGAAGGTTGATTTGTCATATTTGAGGAAGCAGATGATATAGAAAGAGAGTAATATTTGAAGTTAAAATATTTATTTTACAAGCTTTTATGT
>Php00a00003.00114	functional description: "unknown protein"	[organism=Physalis peruviana]
CTTTCAATAGTAGATGAAAGATTCCCAATAGAACTGGGCAAAACGCCATTCAACGGATTGGAACCCACTAGTAGATATCGCAACATTCGACAGTCCACCAAAGAATTGAAGAACACTAACTCGTGCTCTCTTGGTCCATTGGTAAATTGATTAGTATGTAGGAACAGGTCTTGCAGCTTACGAAGATTTCCCAAATTAGTAGGAATAGTTCCTGTCAGAAAGTTCCCTGCTAGTTCCAGTATCTCAAGCTTGGAAGCATTTGTTATGAACAATGGAATTTCCCCTTCGAGCTGATTGACTCCCAAGTAAAGTTCTTTAAGGTTTGGAAGATGAAGACCTGTAGTGGCTGGAATTCTCCCTGAAAGGTTGTTGAAACTGAAACTAATTATTTCCAAAGAAGATATATTAAAAATATCCTCTGGAATTTGACCAACTAGATTATTATTCCTTACAGCTTAATTTCCTCAAATTTGATAGCTTCCCTAATTCAGGAGGAACTCGCCCCACTATGCGATTGTATGAAATATCCACATATTGCAGAGTAGAAATATTTCCCAGTGAAGCAGGAATAGTCCCACTTATTGCATTTGCACCAATATATAACACCTCGATCTTGGCTAAACAATCAATATTTCTGGGTATTTCTCCAGTTATCTTGTTGTAAGATATGGACAAAACTCTGAGCTCCGTGAGTTGGCATATGTTGGAAGGAATACGACCAGAAATTTGGTTGTCAGATATACTTAAAGTGTTTAGATTTGATACAATATTCCCTTCATCAAGCAAGAGAGGACCAGAAAGGCTATTCATTGTAGTGACGAGATATTAAACAGTGATGTAGGGATGAAACCTGTTAACTGGTTATCATCCAAGTTCAAAATGCAAGCTGGCTCAGATTACCAATTTCCGTTGGAATGTTACCATTGATTCTATTCCCAGACAAACTGAAGTTCATCAATTCTGTGGCATTTCCAACTGGAAGGAGGGATTATTCCCGGATTGTTAGATGCAAAACTTGAGTTCCGGGACATACCATGGACCATTCCACAATTCACCACTGAGTTCATTGAAAGCCTGAAATCTTTTGAACTTTCTGGTTTTGAAATAGGCTTGTTGGAATACTTCCGTTGAGCTGATTATTGTGAATATCAACCACCCGAAGGCGAGGCAACTGGCCAATGCCATAAGGAATACCACCACGGAAGCTGTTGTTCCCGAGATTGAGCTCTCTGAGAAAGGACAAATTGGCCAAAGACGGTGAAATAGTGCCTTGAAGTTGCAAATTAGGAAGAGCCAAGGACACAACCCTTTGCCTTTTTGGACTGCAAGTGACACCAAACCAAGAGCAAAAGGAAGTGTTTTTGGTCCAATTATTGGCCAAAAAATGACTAGTAGACTTGTAACAATAAGATTTTGGAAAGCTAGTAGAGCTTCTTGATCTGTTTGATTTGAGGAAGCAGCAGATAATATAGAAAGAGAGTAATATTGAGATAGAAAGAGAAGAATCACTAAGAAAATGTGCTTCTCCAATGAAGGAATTTTGGAAGGTTGATTTGTCATATTTGAGGAAGCAGATGATATAGAAAGAGAGTAATATTTGAAGTTAAAATATTTATTTTACAAGCTTTTATGT
>Php00a00003.00115	CDD_uid:34495	domain description: "Leucine-rich repeat (LRR) protein "	[organism=Physalis peruviana]
CTTTCAATAGTAGATGAAAGATTCCCAATAGAACTGGGCAAAACGCCATTCAACGGATTGGAACCCACTAGTAGATATCGCAACATTCGACAGTCCACCAAAGAATTGAAGAACACTAACTCGTGCTCTCTTGGTCCATTGGTAAATTGATTAGTATGTAGGAACAGGTCTTGCAGCTTACGAAGATTTCCCAAATTAGTAGGAATAGTTCCTGTCAGAAAGTTCCCTGCTAGTTCCAGTATCTCAAGCTTGGAAGCATTTGTTATGAACAATGGAATTTCCCCTTCAAGCTGATTGACTCCCAAGTTCAGTTTTTTAAGGTTTGGAAGATGAAGACCTGTAGTGGCTGGAATTATCCCTGAAAGATTGTTGAAACTGAAATCAATTATTTCCAAAGAAGATATATTAAAAATATCCTCTGGAATTTGACCAACTAGATTATTATTCACTTGACAGCTTAATCTCCTCAAATTTGATAGCTTCCCTAATTCAGGAGGAACTCGCCCCACTATGCGACTGTATGAAATATCCACATATTGCAGAGTAGAAATATTTCCCAGTGAAGCAGGAATAGTCCCACTTATTGCATTTGCACCAATATATAACACCTCGATCTTGGCTAAACAATCAATATTTCTGGGTATTTCTCCAGTTATGTTGTTGTAAGATATGGACAAAAATCTGAGCTCCGTGAGTTGGCATATGTTGGAAGGAATACGACCAGAAATTTGGTTGAGAGATATATTTAAAGTGTTTAGATTTGACACAATATTCCCTTCATCAAGCAAGAGAGGACCAGAAAGGCTATTCATTGTAGTGACGAGATATTAAACAGTGATGTAGGGATGAAACCTGTTAACTGGTTATCATCCAAGTTCAAATGCAAGCTGGCTCAGATTACCAATTTCCGTTGGAATGTTACCATTGATTCTATTCCCAGACAAACTGAAGTTCATCAATTCTGTGGCATTTCCAACTGGAAGGAGGGATTATTCCCGTGATTGTTAGATGCAAAACTTGAGTTCCGGGACATACCATGGACCATTCCACAATTCACCACTGAGTTCATTGAAAGCCTGAAATCTTTTGAACTTTCTGGTTTTGAAATAGGCTTGTTGGAATACTTCCGTTGAGCTGATTATTGTGAATATCAACCACCCGAAGGCGAGGCAAGTGGCCAAGGCCATAAGGGATGCTGCCACGGAAGCTGTTGTTCCCGAGATTGAGCTCTCTGAGAAGGACAAATTGGCCAAAGCCGAGGAAATTGTGCCTTGAAGTTGCAAATTAGGAAGAGCCAAGGACACAACCCTTTGCCTTTTTGGACTGCAAGTGACACCAAACCAAGAGCAAAAGGAAGTGTTTTTGGTCCAATTATTGGCCAAAAAATGACTAGTAGACTTGTAACAATAAGATTTTGGAAAGCTAGTAGAGCTTCTTGATCTGTTTGATTTGAGGAAGCAGCAGATAATATAGAAAGAGAGTAATATTGAGATAGAAAGAGAAGAATCACTAAGAAAATGTGCTTCTCCAATGAAGGAATTTTGGAAGGTTGATTTGTCATATTTGAGGAAGCAGATGATATAGAAAGAGAGTAATATTTGAAGTTAAAATATTTATTTTACAAGCTTTTATGT
>Php00a00003.00116	CDD_uid:34495	domain description: "Leucine-rich repeat (LRR) protein "	[organism=Physalis peruviana]
CTTTCAATAGTAGATGAAAGATTCCCAATAGAACTGGGCAAAACGCCATTCAACGGATTGGAACCCACTAGTAGATATCGCAACATTCGACAGTCCACCAAAGAATTGAAGAACACTAACTCGTGCTCTCTTGGTCCATTGGTAAATTGATTAGTATGTAGGAACAGGTCTTGCAGCTTACGAAGATTTCCCAAATTAGTAGGAATAGTTCCTGTCAGAAAGTTCCCTGCTAGTTCCAGTATCTCAAGCTTGGAAGCATTTGTTATGAACAATGGAATTTCCCCTTCAAGCTGATTGACTCCCAAGTTCAGTTTTTTAAGGTTTGGAAGATGAAGACCTGTAGTGGCTGGAATTATCCCTGAAAGATTGTTGAAACTGAAATCAATTATTTCCAAAGAAGATATATTAAAAATATCCTCTGGAATTTGACCAACTAGATTATTATTCACTTGACAGCTTAATCTCCTCAAATTTGATAGCTTCCCTAATTCAGGAGGAACTCGCCCCACTATGCGACTGTATGAAATATCCACATATTGCAGAGTAGAAATATTTCCCAGTGAAGCAGGAATAGTCCCACTTATTGCATTTGCACCAATATATAACACCTCGATCTTGGCTAAACAATCAATATTTCTGGGTATTTCTCCAGTTATGTTGTTGTAAGATATGGACAAAAATCTGAGCTCCGTGAGTTGGCATATGTTGGAAGGAATACGACCAGAAATTTGGTTGAGAGATATATTTAAAGTGTTTAGATTTGACACAATATTCCCTTCATCAAGCAAGAGAGGACCAGAAAGGCTATTCATTGTAGTGACGAGATATTAAACAGTGATGTAGGGATGAAACCTGTTAACTGGTTATCATCCAAGTTCAAAATGCAAGCTGGCTCAGATTACCAATTTCCGTTGGAATGTTACCATTGATTCTATTCCCAGACAAACTGAAGTTCATCAATTCTGTGGCATTTCCAACTGGAAGGAGGGATTATTCCCGGATTGTTAGATGCAAAACTTGAGTTCCGGGACATACCATGGACCATTCCACAATTCACCACTGAGTTCATTGAAAGCCTGAAATCTTTTGAACTTTCTGGTTTTGAAATAGGCTTGTTGGAATACTTCCGTTGAGCTGATTATTGTGAATATCAACCACCCGAAGGCGAGGCAACTGGCCAATGCCATAAGGAATACCACCACGGAAGCTGTTGTTCCCGAGATTGAGCTCTCTGAGAAAGGACAAATTGGCCAAAGACGGTGAAATAGTGCCTTGAAGTTGCAAATTAGGAAGAGCCAAGGACACAACCCTTTGCCTTTTTGGACTGCAAGTGACACCAAACCAAGAGCAAAAGGAAGTGTTTTTGGTCCAATTATTGGCCAAAAAATGACTAGTAGACTTGTAACAATAAGATTTTGGAAAGCTAGTAGAGCTTCTTGATCTGTTTGATTTGAGGAAGCAGCAGATAATATAGAAAGAGAGTAATATTGAGATAGAAAGAGAAGAATCACTAAGAAAATGTGCTTCTCCAATGAAGGAATTTTGGAAGGTTGATTTGTCATATTTGAGGAAGCAGATGATATAGAAAGAGAGTAATATTTGAAGTTAAAATATTTATTTTACAAGCTTTTATGT
>Php00a00003.00117	CDD_uid:34495	domain description: "Leucine-rich repeat (LRR) protein "	[organism=Physalis peruviana]
CTTTCAATAGTAGATGAAAGATTCCCAATAGAACTGGGCAAAACGCCATTCAACGGATTGGAACCCACTAGTAGATATCGCAACATTCGACAGTCCACCAAAGAATTGAAGAACACTAACTCGTGCTCTCTTGGTCCATTGGTAAATTGATTAGTATGTAGGAACAGGTCTTGCAGCTTACGAAGATTTCCCAAATTAGTAGGAATAGTTCCTGTCAGAAAGTTCCCTGCTAGTTCCAGTATCTCAAGCTTGGAAGCATTTGTTATGAACAATGGAATTTCCCCTTCAAGCTGATTGACTCCCAAGTTCAGTTTTTTAAGGTTTGGAAGATGAAGACCTGTAGTGGCTGGAATTATCCCTGAAAGATTGTTGAAACTGAAATCAATTATTTCCAAAGAAGATATATTAAAAATATCCTCTGGAATTTGACCAACTAGATTATTATTCACTTGACAGCTTAATCTCCTCAAATTTGATAGCTTCCCTAATTCAGGAGGAACTCGCCCCACTATGCGACTGTATGAAATATCCACATATTGCAGAGTAGAAATATTTCCCAGTGAAGCAGGAATAGTCCCACTTATTGCATTTGCACCAATATATAACACCTCGATCTTGGCTAAACAATCAATATTTCTGGGTATTTCTCCAGTTATCTTGTTGTAAGATATGGACAAAACTCTGAGCTCCGTGAGTTGGCATATGTTGGAAGGAATACGACCAGAAATTTGGTTGTCAGATATACTTAAAGTGTTTAGATTTGATACAATATTCCCTTCATCAAGCAAGAGAGGACCAGAAAGGCTATTCATTGTAGTGACGAGATATTAAACAGTGATGTAGGGATGAAACCTGTTAACTGGTTATCATCCAAGTTCAAATGCAAGCTGGCTCAGATTACCAATTTCCGTTGGAATGTTACCATTGATTCTATTCCCAGACAAACTGAAGTTCATCAATTCTGTGGCATTTCCAACTGGAAGGAGGGATTATTCCCGTGATTGTTAGATGCAAAACTTGAGTTCCGGGACATACCATGGACCATTCCACAATTCACCACTGAGTTCATTGAAAGCCTGAAATCTTTTGAACTTTCTGGTTTTGAAATAGGCTTGTTGGAATACTTCCGTTGAGCTGATTATTGTGAATATCAACCACCCGAAGGCGAGGCAAGTGGCCAAGGCCATAAGGGATGCTGCCACGGAAGCTGTTGTTCCCGAGATTGAGCTCTCTGAGAAGGACAAATTGGCCAAAGCCGAGGAAATTGTGCCTTGAAGTTGCAAATTAGGAAGAGCCAAGGACACAACCCTTTGCCTTTTTGGACTGCAAGTGACACCAAACCAAGAGCAAAAGGAAGTGTTTTTGGTCCAATTATTGGCCAAAAAATGACTAGTAGACTTGTAACAATAAGATTTTGGAAAGCTAGTAGAGCTTCTTGATCTGTTTGATTTGAGGAAGCAGCAGATAATATAGAAAGAGAGTAATATTGAGATAGAAAGAGAAGAATCACTAAGAAAATGTGCTTCTCCAATGAAGGAATTTTGGAAGGTTGATTTGTCATATTTGAGGAAGCAGATGATATAGAAAGAGAGTAATATTTGAAGTTAAAATATTTATTTTACAAGCTTTTATGT
>Php00a00003.00118	CDD_uid:29015	domain description: "Leucine-rich repeats (LRRs), ribonuclease inhibitor (RI)-like subfamily"	[organism=Physalis peruviana]
CTTTCAATAGTAGATGAAAGATTCCCAATAGAACTGGGCAAAACGCCATTCAACGGATTGGAACCCACTAGTAGATATCGCAACATTCGACAGTCCACCAAAGAATTGAAGAACACTAACTCGTGCTCTCTTGGTCCATTGGTAAATTGATTAGTATGTAGGAACAGGTCTTGCAGCTTACGAAGATTTCCCAAATTAGTAGGAATAGTTCCTGTCAGAAAGTTCCCTGCTAGTTCCAGTATCTCAAGCTTGGAAGCATTTGTTATGAACAATGGAATTTCCCCTTCAAGCTGATTGACTCCCAAGTTCAGTTTTTTAAGGTTTGGAAGATGAAGACCTGTAGTGGCTGGAATTATCCCTGAAAGATTGTTGAAACTGAAATCAATTATTTCCAAAGAAGATATATTAAAAATATCCTCTGGAATTTGACCAACTAGATTATTATTCACTTGACAGCTTAATCTCCTCAAATTTGATAGCTTCCCTAATTCAGGAGGAACTCGCCCCACTATGCGACTGTATGAAATATCCACATATTGCAGAGTAGAAATATTTCCCAGTGAAGCAGGAATAGTCCCACTTATTGCATTTGCACCAATATATAACACCTCGATCTTGGCTAAACAATCAATATTTCTGGGTATTTCTCCAGTTATCTTGTTGTAAGATATGGACAAAACTCTGAGCTCCGTGAGTTGGCATATGTTGGAAGGAATACGACCAGAAATTTGGTTGTCAGATATACTTAAAGTGTTTAGATTTGATACAATATTCCCTTCATCAAGCAAGAGAGGACCAGAAAGGCTATTCATTGTAGTGACGAGATATTAAACAGTGATGTAGGGATGAAACCTGTTAACTGGTTATCATCCAAGTTCAAAATGCAAGCTGGCTCAGATTACCAATTTCCGTTGGAATGTTACCATTGATTCTATTCCCAGACAAACTGAAGTTCATCAATTCTGTGGCATTTCCAACTGGAAGGAGGGATTATTCCCGGATTGTTAGATGCAAAACTTGAGTTCCGGGACATACCATGGACCATTCCACAATTCACCACTGAGTTCATTGAAAGCCTGAAATCTTTTGAACTTTCTGGTTTTGAAATAGGCTTGTTGGAATACTTCCGTTGAGCTGATTATTGTGAATATCAACCACCCGAAGGCGAGGCAACTGGCCAATGCCATAAGGAATACCACCACGGAAGCTGTTGTTCCCGAGATTGAGCTCTCTGAGAAAGGACAAATTGGCCAAAGACGGTGAAATAGTGCCTTGAAGTTGCAAATTAGGAAGAGCCAAGGACACAACCCTTTGCCTTTTTGGACTGCAAGTGACACCAAACCAAGAGCAAAAGGAAGTGTTTTTGGTCCAATTATTGGCCAAAAAATGACTAGTAGACTTGTAACAATAAGATTTTGGAAAGCTAGTAGAGCTTCTTGATCTGTTTGATTTGAGGAAGCAGCAGATAATATAGAAAGAGAGTAATATTGAGATAGAAAGAGAAGAATCACTAAGAAAATGTGCTTCTCCAATGAAGGAATTTTGGAAGGTTGATTTGTCATATTTGAGGAAGCAGATGATATAGAAAGAGAGTAATATTTGAAGTTAAAATATTTATTTTACAAGCTTTTATGT
>Php00a00003.00119	functional description: "unknown protein"	[organism=Physalis peruviana]
CTTTCAATAGTAGATGAAAGATTCCCAATAGAACTGGGCAAAACGCCATTCAACGGATTGGAACCCACTAGTAGATATCGCAACATTCGACAGTCCACCAAAGAATTGAAGAACACTAACTCGTGCTCTCTTGGTCCATTGGTAAATTGATTAGTATGTAGGAACAGGTCTTGCAGCTTACGAAGATTTCCCAAATTAGTAGGAATAGTTCCTGTCAGAAAGTTCCCTGCTAGTTCCAGTATCTCAAGCTTGGAAGCATTTGTTATGAACAATGGAATTTCCCCTTCGAGCTGATTGACTCCCAAGTAAAGTTCTTTAAGGTTTGGAAGATGAAGACCTGTAGTGGCTGGAATTCTCCCTGAAAGGTTGTTGAAACTGAAACTAATTATTTCCAAAGAAGATATATTAAAAATATCCTCTGGAATTTGACCAACTAGATTATTATTCCTTACAGCTTAATTTCCTCAAATTTGATAGCTTCCCTAATTCAGGAGGAACTCGCCCCACTATGCGATTGTATGAAATATCCACATATTGCAGAGTAGAAATATTTCCCAGTGAAGCAGGAATAGTCCCACTTATTGCATTTGCACCAATATATAACACCTCGATCTTGGCTAAACAATCAATATTTCTGGGTATTTCTCCAGTTATGTTGTTGTAAGATATGGACAAAAATCTGAGCTCCGTGAGTTGGCATATGTTGGAAGGAATACGACCAGAAATTTGGTTGAGAGATATATTTAAAGTGTTTAGATTTGACACAATATTCCCTTCATCAAGCAAGAGAGGACCAGAAAGGCTATTCATTGTAGTGACGAGATATTAAACAGTGATGTAGGGATGAAACCTGTTAACTGGTTATCATCCAAGTTCAAATGCAAGCTGGCTCAGATTACCAATTTCCGTTGGAATGTTACCATTGATTCTATTCCCAGACAAACTGAAGTTCATCAATTCTGTGGCATTTCCAACTGGAAGGAGGGATTATTCCCGTGATTGTTAGATGCAAAACTTGAGTTCCGGGACATACCATGGACCATTCCACAATTCACCACTGAGTTCATTGAAAGCCTGAAATCTTTTGAACTTTCTGGTTTTGAAATAGGCTTGTTGGAATACTTCCGTTGAGCTGATTATTGTGAATATCAACCACCCGAAGGCGAGGCAAGTGGCCAAGGCCATAAGGGATGCTGCCACGGAAGCTGTTGTTCCCGAGATTGAGCTCTCTGAGAAGGACAAATTGGCCAAAGACGGGGAAATTGTGCCTTGAAGTTGCAAATTAGGAAGAGCCAAGGACACAACCCTTTGCCTTTTTGGACTACAAGTGACACCAAACCAAGAGCAAAAGGAAGTGTTTTTGGTCCAATTATTGGCCAAAAAATGACTAGTAGGAACAATAAGGTTTTGGAAAGCTAGTAGAGCTTCTTGATCTGTTTGATTTGGGGAAGCAGCTGATAAAGAAAGGGAGTAATATTGAGATAGAAAGAGAATCGCTAAGAAAATGTGCTTCTCCAATGAAGGAATTTTGGAAGGTTGATTTGTCATATTTGAGGAAGCAGATGATATAGAAAGAGAGTAATATTTGAAGTTAAAATATTTATTTTACAAGCTTTTATGT
>Php00a00003.00120	functional description: "unknown protein"	[organism=Physalis peruviana]
CTTTCAATAGTAGATGAAAGATTCCCAATAGAACTGGGCAAAACGCCATTCAACGGATTGGAACCCACTAGTAGATATCGCAACATTCGACAGTCCACCAAAGAATTGAAGAACACTAACTCGTGCTCTCTTGGTCCATTGGTAAATTGATTAGTATGTAGGAACAGGTCTTGCAGCTTACGAAGATTTCCCAAATTAGTAGGAATAGTTCCTGTCAGAAAGTTCCCTGCTAGTTCCAGTATCTCAAGCTTGGAAGCATTTGTTATGAACAATGGAATTTCCCCTTCGAGCTGATTGACTCCCAAGTAAAGTTCTTTAAGGTTTGGAAGATGAAGACCTGTAGTGGCTGGAATTCTCCCTGAAAGGTTGTTGAAACTGAAACTAATTATTTCCAAAGAAGATATATTAAAAATATCCTCTGGAATTTGACCAACTAGATTATTATTCCTTACAGCTTAATTTCCTCAAATTTGATAGCTTCCCTAATTCAGGAGGAACTCGCCCCACTATGCGATTGTATGAAATATCCACATATTGCAGAGTAGAAATATTTCCCAGTGAAGCAGGAATAGTCCCACTTATTGCATTTGCACCAATATATAACACCTCGATCTTGGCTAAACAATCAATATTTCTGGGTATTTCTCCAGTTATCTTGTTGTAAGATATGGACAAAACTCTGAGCTCCGTGAGTTGGCATATGTTGGAAGGAATACGACCAGAAATTTGGTTGTCAGATATACTTAAAGTGTTTAGATTTGATACAATATTCCCTTCATCAAGCAAGAGAGGACCAGAAAGGCTATTCATTGTAGTGACGAGATATTAAACAGTGATGTAGGGATGAAACCTGTTAACTGGTTATCATCCAAGTTCAAATGCAAGCTGGCTCAGATTACCAATTTCCGTTGGAATGTTACCATTGATTCTATTCCCAGACAAACTGAAGTTCATCAATTCTGTGGCATTTCCAACTGGAAGGAGGGATTATTCCCGTGATTGTTAGATGCAAAACTTGAGTTCCGGGACATACCATGGACCATTCCACAATTCACCACTGAGTTCATTGAAAGCCTGAAATCTTTTGAACTTTCTGGTTTTGAAATAGGCTTGTTGGAATACTTCCGTTGAGCTGATTATTGTGAATATCAACCACCCGAAGGCGAGGCAAGTGGCCAAGGCCATAAGGGATGCTGCCACGGAAGCTGTTGTTCCCGAGATTGAGCTCTCTGAGAAGGACAAATTGGCCAAAGACGGGGAAATTGTGCCTTGAAGTTGCAAATTAGGAAGAGCCAAGGACACAACCCTTTGCCTTTTTGGACTACAAGTGACACCAAACCAAGAGCAAAAGGAAGTGTTTTTGGTCCAATTATTGGCCAAAAAATGACTAGTAGGAACAATAAGGTTTTGGAAAGCTAGTAGAGCTTCTTGATCTGTTTGATTTGGGGAAGCAGCTGATAAAGAAAGGGAGTAATATTGAGATAGAAAGAGAATCGCTAAGAAAATGTGCTTCTCCAATGAAGGAATTTTGGAAGGTTGATTTGTCATATTTGAGGAAGCAGATGATATAGAAAGAGAGTAATATTTGAAGTTAAAATATTTATTTTACAAGCTTTTATGT
>Php00a00003.00121	functional description: "unknown protein"	[organism=Physalis peruviana]
TAGATATTGCAACATCCGACAATCCACCAAAGAATTGAAGAATACTAACTCATGCTCTCTTGGTCCATTGGTAAATTGATTAGTATGTAGGAACAGGTCCTGCAGCTTACGAAGATTTCCCAAATTAGTAGGAATAGTTCCTGTCAGAAAGTTATTTTCTAGCGCCAGTATCTCAAGCTTGGAAGCATTTGTTATGAACAATGGAATTTCCCCTTCGAGCTGATTGACTCCCAAGTAAAGTTCTTTAAGGTTTGGAAGATGAAGACCTGTAGTGGCTGGAATTCTCCCTGAAAGGTTGTTGAAACTGAAACTAATTATTTCCAAAGAAGATATATTAAAAATATCCTCTGGAATTTGACCAACTAGATTATTATTCCTTACAGCTTAATTTCCTCAAATTTGATAGCTTCCCTAATTCAGGAGGAACTCGCCCCACTATGCGATTGTATGAAATATCCACATATTGCAGAGTAGAAATATTTCCCAGTGAAGCAGGAATAGTCCCACTTATTGCATTTGCACCAATATATAACACCTCGATCTTGGCTAAACAATCAATATTTCTGGGTATTTCTCCAGTTATGTTGTTGTAAGATATGGACAAAAATCTGAGCTCCGTGAGTTGGCATATGTTGGAAGGAATACGACCAGAAATTTGGTTGAGAGATATATTTAAAGTGTTTAGATTTGACACAATATTCCCTTCATCAAGCAAGAGAGGACCAGAAAGGCTATTCATTGTAGTGACGAGATATTAAACAGTGATGTAGGGATGAAACCTGTTAACTGGTTATCATCCAAGTTCAAATGCAAGCTGGCTCAGATTACCAATTTCCGTTGGAATGTTACCATTGATTCTATTCCCAGACAAACTGAAGTTCATCAATTCTGTGGCATTTCCAACTGGAAGGAGGGATTATTCCCGTGATTGTTAGATGCAAAACTTGAGTTCCGGGACATACCATGGACCATTCCACAATTCACCACTGAGTTCATTGAAAGCCTGAAATCTTTTGAACTTTCTGGTTTTGAAATAGGCTTGTTGGAATACTTCCGTTGAGCTGATTATTGTGAATATCAACCACCCGAAGGCGAGGCAAGTGGCCAAGGCCATAAGGGATGCTGCCACGGAAGCTGTTGTTCCCGAGATTGAGCTCTCTGAGAAGGACAAATTGGCCAAAGCCGAGGAAATTGTGCCTTGAAGTTGCAAATTAGGAAGAGCCAAGGACACAACCCTTTGCCTTTTTGGACTGCAAGTGACACCAAACCAAGAGCAAAAGGAAGTGTTTTTGGTCCAATTATTGGCCAAAAAATGACTAGTAGACTTGTAACAATAAGATTTTGGAAAGCTAGTAGAGCTTCTTGATCTGTTTGATTTGAGGAAGCAGCAGATAATATAGAAAGAGAGTAATATTGAGATAGAAAGAGAAGAATCACTAAGAAAATGTGCTTCTCCAATGAAGGAATTTTGGAAGGTTGATTTGTCATATTTGAGGAAGCAGATGATATAGAAAGAGAGTAATATTTGAAGTTAAAATATTTATTTTACAAGCTTTTATGT
>Php00a00003.00122	functional description: "unknown protein"	[organism=Physalis peruviana]
TAGATATTGCAACATCCGACAATCCACCAAAGAATTGAAGAATACTAACTCATGCTCTCTTGGTCCATTGGTAAATTGATTAGTATGTAGGAACAGGTCCTGCAGCTTACGAAGATTTCCCAAATTAGTAGGAATAGTTCCTGTCAGAAAGTTATTTTCTAGCGCCAGTATCTCAAGCTTGGAAGCATTTGTTATGAACAATGGAATTTCCCCTTCGAGCTGATTGACTCCCAAGTAAAGTTCTTTAAGGTTTGGAAGATGAAGACCTGTAGTGGCTGGAATTCTCCCTGAAAGGTTGTTGAAACTGAAACTAATTATTTCCAAAGAAGATATATTAAAAATATCCTCTGGAATTTGACCAACTAGATTATTATTCCTTACAGCTTAATTTCCTCAAATTTGATAGCTTCCCTAATTCAGGAGGAACTCGCCCCACTATGCGATTGTATGAAATATCCACATATTGCAGAGTAGAAATATTTCCCAGTGAAGCAGGAATAGTCCCACTTATTGCATTTGCACCAATATATAACACCTCGATCTTGGCTAAACAATCAATATTTCTGGGTATTTCTCCAGTTATGTTGTTGTAAGATATGGACAAAAATCTGAGCTCCGTGAGTTGGCATATGTTGGAAGGAATACGACCAGAAATTTGGTTGAGAGATATATTTAAAGTGTTTAGATTTGACACAATATTCCCTTCATCAAGCAAGAGAGGACCAGAAAGGCTATTCATTGTAGTGACGAGATATTAAACAGTGATGTAGGGATGAAACCTGTTAACTGGTTATCATCCAAGTTCAAAATGCAAGCTGGCTCAGATTACCAATTTCCGTTGGAATGTTACCATTGATTCTATTCCCAGACAAACTGAAGTTCATCAATTCTGTGGCATTTCCAACTGGAAGGAGGGATTATTCCCGGATTGTTAGATGCAAAACTTGAGTTCCGGGACATACCATGGACCATTCCACAATTCACCACTGAGTTCATTGAAAGCCTGAAATCTTTTGAACTTTCTGGTTTTGAAATAGGCTTGTTGGAATACTTCCGTTGAGCTGATTATTGTGAATATCAACCACCCGAAGGCGAGGCAACTGGCCAATGCCATAAGGAATACCACCACGGAAGCTGTTGTTCCCGAGATTGAGCTCTCTGAGAAAGGACAAATTGGCCAAAGACGGTGAAATAGTGCCTTGAAGTTGCAAATTAGGAAGAGCCAAGGACACAACCCTTTGCCTTTTTGGACTGCAAGTGACACCAAACCAAGAGCAAAAGGAAGTGTTTTTGGTCCAATTATTGGCCAAAAAATGACTAGTAGACTTGTAACAATAAGATTTTGGAAAGCTAGTAGAGCTTCTTGATCTGTTTGATTTGAGGAAGCAGCAGATAATATAGAAAGAGAGTAATATTGAGATAGAAAGAGAAGAATCACTAAGAAAATGTGCTTCTCCAATGAAGGAATTTTGGAAGGTTGATTTGTCATATTTGAGGAAGCAGATGATATAGAAAGAGAGTAATATTTGAAGTTAAAATATTTATTTTACAAGCTTTTATGT
>Php00a00003.00123	CDD_uid:34495	domain description: "Leucine-rich repeat (LRR) protein "	[organism=Physalis peruviana]
CTTTCAATAGTAGATGAAAGATTCCCAATAGAACTGGGCAAAACGCCATTCAACGGATTGGAACCCACTAGTAGATATCGCAACATTCGACAGTCCACCAAAGAATTGAAGAACACTAACTCGTGCTCTCTTGGTCCATTGGTAAATTGATTAGTATGTAGGAACAGGTCTTGCAGCTTACGAAGATTTCCCAAATTAGTAGGAATAGTTCCTGTCAGAAAGTTCCCTGCTAGTTCCAGTATCTCAAGCTTGGAAGCATTTGTTATGAACAATGGAATTTCCCCTTCAAGCTGATTGACTCCCAAGTTCAGTTTTTTAAGGTTTGGAAGATGAAGACCTGTAGTGGCTGGAATTATCCCTGAAAGATTGTTGAAACTGAAATCAATTATTTCCAAAGAAGATATATTAAAAATATCCTCTGGAATTTGACCAACTAGATTATTATTCACTTGACAGCTTAATCTCCTCAAATTTGATAGCTTCCCTAATTCAGGAGGAACTCGCCCCACTATGCGACTGTATGAAATATCCACATATTGCAGAGTAGAAATATTTCCCAGTGAAGCAGGAATAGTCCCACTTATTGCATTTGCACCAATATATAACACCTCGATCTTGGCTAAACAATCAATATTTCTGGGTATTTCTCCAGTTATGTTGTTGTAAGATATGGACAAAAATCTGAGCTCCGTGAGTTGGCATATGTTGGAAGGAATACGACCAGAAATTTGGTTGAGAGATATATTTAAAGTGTTTAGATTTGACACAATATTCCCTTCATCAAGCAAGAGAGGACCAGAAAGGCTATTCATTGTAGTGACGAGATATTAAACAGTGATGTAGGGATGAAACCTGTTAACTGGTTATCATCCAAGTTCAAATGCAAGCTGGCTCAGATTACCAATTTCCGTTGGAATGTTACCATTGATTCTATTCCCAGACAAACTGAAGTTCATCAATTCTGTGGCATTTCCAACTGGAAGGAGGGATTATTCCCGTGATTGTTAGATGCAAAACTTGAGTTCCGGGACATACCATGGACCATTCCACAATTCACCACTGAGTTCATTGAAAGCCTGAAATCTTTTGAACTTTCTGGTTTTGAAATAGGCTTGTTGGAATACTTCCGTTGAGCTGATTATTGTGAATATCAACCACCCGAAGGCGAGGCAAGTGGCCAAGGCCATAAGGGATGCTGCCACGGAAGCTGTTGTTCCCGAGATTGAGCTCTCTGAGAAGGACAAATTGGCCAAAGACGGGGAAATTGTGCCTTGAAGTTGCAAATTAGGAAGAGCCAAGGACACAACCCTTTGCCTTTTTGGACTACAAGTGACACCAAACCAAGAGCAAAAGGAAGTGTTTTTGGTCCAATTATTGGCCAAAAAATGACTAGTAGGAACAATAAGGTTTTGGAAAGCTAGTAGAGCTTCTTGATCTGTTTGATTTGGGGAAGCAGCTGATAAAGAAAGGGAGTAATATTGAGATAGAAAGAGAATCGCTAAGAAAATGTGCTTCTCCAATGAAGGAATTTTGGAAGGTTGATTTGTCATATTTGAGGAAGCAGATGATATAGAAAGAGAGTAATATTTGAAGTTAAAATATTTATTTTACAAGCTTTTATGT
>Php00a00003.00124	functional description: "unknown protein"	[organism=Physalis peruviana]
TAGATATTGCAACATCCGACAATCCACCAAAGAATTGAAGAATACTAACTCATGCTCTCTTGGTCCATTGGTAAATTGATTAGTATGTAGGAACAGGTCCTGCAGCTTACGAAGATTTCCCAAATTAGTAGGAATAGTTCCTGTCAGAAAGTTATTTTCTAGCGCCAGTATCTCAAGCTTGGAAGCATTTGTTATGAACAATGGAATTTCCCCTTCGAGCTGATTGACTCCCAAGTAAAGTTCTTTAAGGTTTGGAAGATGAAGACCTGTAGTGGCTGGAATTCTCCCTGAAAGGTTGTTGAAACTGAAACTAATTATTTCCAAAGAAGATATATTAAAAATATCCTCTGGAATTTGACCAACTAGATTATTATTCCTTACAGCTTAATTTCCTCAAATTTGATAGCTTCCCTAATTCAGGAGGAACTCGCCCCACTATGCGATTGTATGAAATATCCACATATTGCAGAGTAGAAATATTTCCCAGTGAAGCAGGAATAGTCCCACTTATTGCATTTGCACCAATATATAACACCTCGATCTTGGCTAAACAATCAATATTTCTGGGTATTTCTCCAGTTATCTTGTTGTAAGATATGGACAAAACTCTGAGCTCCGTGAGTTGGCATATGTTGGAAGGAATACGACCAGAAATTTGGTTGTCAGATATACTTAAAGTGTTTAGATTTGATACAATATTCCCTTCATCAAGCAAGAGAGGACCAGAAAGGCTATTCATTGTAGTGACGAGATATTAAACAGTGATGTAGGGATGAAACCTGTTAACTGGTTATCATCCAAGTTCAAATGCAAGCTGGCTCAGATTACCAATTTCCGTTGGAATGTTACCATTGATTCTATTCCCAGACAAACTGAAGTTCATCAATTCTGTGGCATTTCCAACTGGAAGGAGGGATTATTCCCGTGATTGTTAGATGCAAAACTTGAGTTCCGGGACATACCATGGACCATTCCACAATTCACCACTGAGTTCATTGAAAGCCTGAAATCTTTTGAACTTTCTGGTTTTGAAATAGGCTTGTTGGAATACTTCCGTTGAGCTGATTATTGTGAATATCAACCACCCGAAGGCGAGGCAAGTGGCCAAGGCCATAAGGGATGCTGCCACGGAAGCTGTTGTTCCCGAGATTGAGCTCTCTGAGAAGGACAAATTGGCCAAAGCCGAGGAAATTGTGCCTTGAAGTTGCAAATTAGGAAGAGCCAAGGACACAACCCTTTGCCTTTTTGGACTGCAAGTGACACCAAACCAAGAGCAAAAGGAAGTGTTTTTGGTCCAATTATTGGCCAAAAAATGACTAGTAGACTTGTAACAATAAGATTTTGGAAAGCTAGTAGAGCTTCTTGATCTGTTTGATTTGAGGAAGCAGCAGATAATATAGAAAGAGAGTAATATTGAGATAGAAAGAGAAGAATCACTAAGAAAATGTGCTTCTCCAATGAAGGAATTTTGGAAGGTTGATTTGTCATATTTGAGGAAGCAGATGATATAGAAAGAGAGTAATATTTGAAGTTAAAATATTTATTTTACAAGCTTTTATGT
>Php00a00003.00125	functional description: "unknown protein"	[organism=Physalis peruviana]
TAGATATTGCAACATCCGACAATCCACCAAAGAATTGAAGAATACTAACTCATGCTCTCTTGGTCCATTGGTAAATTGATTAGTATGTAGGAACAGGTCCTGCAGCTTACGAAGATTTCCCAAATTAGTAGGAATAGTTCCTGTCAGAAAGTTATTTTCTAGCGCCAGTATCTCAAGCTTGGAAGCATTTGTTATGAACAATGGAATTTCCCCTTCGAGCTGATTGACTCCCAAGTAAAGTTCTTTAAGGTTTGGAAGATGAAGACCTGTAGTGGCTGGAATTCTCCCTGAAAGGTTGTTGAAACTGAAACTAATTATTTCCAAAGAAGATATATTAAAAATATCCTCTGGAATTTGACCAACTAGATTATTATTCCTTACAGCTTAATTTCCTCAAATTTGATAGCTTCCCTAATTCAGGAGGAACTCGCCCCACTATGCGATTGTATGAAATATCCACATATTGCAGAGTAGAAATATTTCCCAGTGAAGCAGGAATAGTCCCACTTATTGCATTTGCACCAATATATAACACCTCGATCTTGGCTAAACAATCAATATTTCTGGGTATTTCTCCAGTTATCTTGTTGTAAGATATGGACAAAACTCTGAGCTCCGTGAGTTGGCATATGTTGGAAGGAATACGACCAGAAATTTGGTTGTCAGATATACTTAAAGTGTTTAGATTTGATACAATATTCCCTTCATCAAGCAAGAGAGGACCAGAAAGGCTATTCATTGTAGTGACGAGATATTAAACAGTGATGTAGGGATGAAACCTGTTAACTGGTTATCATCCAAGTTCAAAATGCAAGCTGGCTCAGATTACCAATTTCCGTTGGAATGTTACCATTGATTCTATTCCCAGACAAACTGAAGTTCATCAATTCTGTGGCATTTCCAACTGGAAGGAGGGATTATTCCCGGATTGTTAGATGCAAAACTTGAGTTCCGGGACATACCATGGACCATTCCACAATTCACCACTGAGTTCATTGAAAGCCTGAAATCTTTTGAACTTTCTGGTTTTGAAATAGGCTTGTTGGAATACTTCCGTTGAGCTGATTATTGTGAATATCAACCACCCGAAGGCGAGGCAACTGGCCAATGCCATAAGGAATACCACCACGGAAGCTGTTGTTCCCGAGATTGAGCTCTCTGAGAAAGGACAAATTGGCCAAAGACGGTGAAATAGTGCCTTGAAGTTGCAAATTAGGAAGAGCCAAGGACACAACCCTTTGCCTTTTTGGACTGCAAGTGACACCAAACCAAGAGCAAAAGGAAGTGTTTTTGGTCCAATTATTGGCCAAAAAATGACTAGTAGACTTGTAACAATAAGATTTTGGAAAGCTAGTAGAGCTTCTTGATCTGTTTGATTTGAGGAAGCAGCAGATAATATAGAAAGAGAGTAATATTGAGATAGAAAGAGAAGAATCACTAAGAAAATGTGCTTCTCCAATGAAGGAATTTTGGAAGGTTGATTTGTCATATTTGAGGAAGCAGATGATATAGAAAGAGAGTAATATTTGAAGTTAAAATATTTATTTTACAAGCTTTTATGT
>Php00a00003.00126	CDD_uid:34495	domain description: "Leucine-rich repeat (LRR) protein "	[organism=Physalis peruviana]
CTTTCAATAGTAGATGAAAGATTCCCAATAGAACTGGGCAAAACGCCATTCAACGGATTGGAACCCACTAGTAGATATCGCAACATTCGACAGTCCACCAAAGAATTGAAGAACACTAACTCGTGCTCTCTTGGTCCATTGGTAAATTGATTAGTATGTAGGAACAGGTCTTGCAGCTTACGAAGATTTCCCAAATTAGTAGGAATAGTTCCTGTCAGAAAGTTCCCTGCTAGTTCCAGTATCTCAAGCTTGGAAGCATTTGTTATGAACAATGGAATTTCCCCTTCAAGCTGATTGACTCCCAAGTTCAGTTTTTTAAGGTTTGGAAGATGAAGACCTGTAGTGGCTGGAATTATCCCTGAAAGATTGTTGAAACTGAAATCAATTATTTCCAAAGAAGATATATTAAAAATATCCTCTGGAATTTGACCAACTAGATTATTATTCACTTGACAGCTTAATCTCCTCAAATTTGATAGCTTCCCTAATTCAGGAGGAACTCGCCCCACTATGCGACTGTATGAAATATCCACATATTGCAGAGTAGAAATATTTCCCAGTGAAGCAGGAATAGTCCCACTTATTGCATTTGCACCAATATATAACACCTCGATCTTGGCTAAACAATCAATATTTCTGGGTATTTCTCCAGTTATCTTGTTGTAAGATATGGACAAAACTCTGAGCTCCGTGAGTTGGCATATGTTGGAAGGAATACGACCAGAAATTTGGTTGTCAGATATACTTAAAGTGTTTAGATTTGATACAATATTCCCTTCATCAAGCAAGAGAGGACCAGAAAGGCTATTCATTGTAGTGACGAGATATTAAACAGTGATGTAGGGATGAAACCTGTTAACTGGTTATCATCCAAGTTCAAATGCAAGCTGGCTCAGATTACCAATTTCCGTTGGAATGTTACCATTGATTCTATTCCCAGACAAACTGAAGTTCATCAATTCTGTGGCATTTCCAACTGGAAGGAGGGATTATTCCCGTGATTGTTAGATGCAAAACTTGAGTTCCGGGACATACCATGGACCATTCCACAATTCACCACTGAGTTCATTGAAAGCCTGAAATCTTTTGAACTTTCTGGTTTTGAAATAGGCTTGTTGGAATACTTCCGTTGAGCTGATTATTGTGAATATCAACCACCCGAAGGCGAGGCAAGTGGCCAAGGCCATAAGGGATGCTGCCACGGAAGCTGTTGTTCCCGAGATTGAGCTCTCTGAGAAGGACAAATTGGCCAAAGACGGGGAAATTGTGCCTTGAAGTTGCAAATTAGGAAGAGCCAAGGACACAACCCTTTGCCTTTTTGGACTACAAGTGACACCAAACCAAGAGCAAAAGGAAGTGTTTTTGGTCCAATTATTGGCCAAAAAATGACTAGTAGGAACAATAAGGTTTTGGAAAGCTAGTAGAGCTTCTTGATCTGTTTGATTTGGGGAAGCAGCTGATAAAGAAAGGGAGTAATATTGAGATAGAAAGAGAATCGCTAAGAAAATGTGCTTCTCCAATGAAGGAATTTTGGAAGGTTGATTTGTCATATTTGAGGAAGCAGATGATATAGAAAGAGAGTAATATTTGAAGTTAAAATATTTATTTTACAAGCTTTTATGT
>Php00a00003.00127	functional description: "unknown protein"	[organism=Physalis peruviana]
TAGATATTGCAACATCCGACAATCCACCAAAGAATTGAAGAATACTAACTCATGCTCTCTTGGTCCATTGGTAAATTGATTAGTATGTAGGAACAGTTTTCGCAGCTTACGAAGATTTCCCAAATTAGTAGGAATAGTTCCTGTCAGAAAGTTACCCTGCTAGCGCCAGTATCTCAAGCTTGGAAGCATTTGTTATGAACAATGGAATTTCCCCTTCAAGCTGATTGACTCCCAAGTTCAGTTTTTTAAGGTTTGGAAGATGAAGACCTGTAGTGGCTGGAATTATCCCTGAAAGATTGTTGAAACTGAAATCAATTATTTCCAAAGAAGATATATTAAAAATATCCTCTGGAATTTGACCAACTAGATTATTATTCACTTGACAGCTTAATCTCCTCAAATTTGATAGCTTCCCTAATTCAGGAGGAACTCGCCCCACTATGCGACTGTATGAAATATCCACATATTGCAGAGTAGAAATATTTCCCAGTGAAGCAGGAATAGTCCCACTTATTGCATTTGCACCAATATATAACACCTCGATCTTGGCTAAACAATCAATATTTCTGGGTATTTCTCCAGTTATGTTGTTGTAAGATATGGACAAAAATCTGAGCTCCGTGAGTTGGCATATGTTGGAAGGAATACGACCAGAAATTTGGTTGAGAGATATATTTAAAGTGTTTAGATTTGACACAATATTCCCTTCATCAAGCAAGAGAGGACCAGAAAGGCTATTCATTGTAGTGACGAGATATTAAACAGTGATGTAGGGATGAAACCTGTTAACTGGTTATCATCCAAGTTCAAATGCAAGCTGGCTCAGATTACCAATTTCCGTTGGAATGTTACCATTGATTCTATTCCCAGACAAACTGAAGTTCATCAATTCTGTGGCATTTCCAACTGGAAGGAGGGATTATTCCCGTGATTGTTAGATGCAAAACTTGAGTTCCGGGACATACCATGGACCATTCCACAATTCACCACTGAGTTCATTGAAAGCCTGAAATCTTTTGAACTTTCTGGTTTTGAAATAGGCTTGTTGGAATACTTCCGTTGAGCTGATTATTGTGAATATCAACCACCCGAAGGCGAGGCAAGTGGCCAAGGCCATAAGGGATGCTGCCACGGAAGCTGTTGTTCCCGAGATTGAGCTCTCTGAGAAGGACAAATTGGCCAAAGCCGAGGAAATTGTGCCTTGAAGTTGCAAATTAGGAAGAGCCAAGGACACAACCCTTTGCCTTTTTGGACTGCAAGTGACACCAAACCAAGAGCAAAAGGAAGTGTTTTTGGTCCAATTATTGGCCAAAAAATGACTAGTAGACTTGTAACAATAAGATTTTGGAAAGCTAGTAGAGCTTCTTGATCTGTTTGATTTGAGGAAGCAGCAGATAATATAGAAAGAGAGTAATATTGAGATAGAAAGAGAAGAATCACTAAGAAAATGTGCTTCTCCAATGAAGGAATTTTGGAAGGTTGATTTGTCATATTTGAGGAAGCAGATGATATAGAAAGAGAGTAATATTTGAAGTTAAAATATTTATTTTACAAGCTTTTATGT
>Php00a00003.00128	functional description: "unknown protein"	[organism=Physalis peruviana]
TAGATATTGCAACATCCGACAATCCACCAAAGAATTGAAGAATACTAACTCATGCTCTCTTGGTCCATTGGTAAATTGATTAGTATGTAGGAACAGTTTTCGCAGCTTACGAAGATTTCCCAAATTAGTAGGAATAGTTCCTGTCAGAAAGTTACCCTGCTAGCGCCAGTATCTCAAGCTTGGAAGCATTTGTTATGAACAATGGAATTTCCCCTTCAAGCTGATTGACTCCCAAGTTCAGTTTTTTAAGGTTTGGAAGATGAAGACCTGTAGTGGCTGGAATTATCCCTGAAAGATTGTTGAAACTGAAATCAATTATTTCCAAAGAAGATATATTAAAAATATCCTCTGGAATTTGACCAACTAGATTATTATTCACTTGACAGCTTAATCTCCTCAAATTTGATAGCTTCCCTAATTCAGGAGGAACTCGCCCCACTATGCGACTGTATGAAATATCCACATATTGCAGAGTAGAAATATTTCCCAGTGAAGCAGGAATAGTCCCACTTATTGCATTTGCACCAATATATAACACCTCGATCTTGGCTAAACAATCAATATTTCTGGGTATTTCTCCAGTTATGTTGTTGTAAGATATGGACAAAAATCTGAGCTCCGTGAGTTGGCATATGTTGGAAGGAATACGACCAGAAATTTGGTTGAGAGATATATTTAAAGTGTTTAGATTTGACACAATATTCCCTTCATCAAGCAAGAGAGGACCAGAAAGGCTATTCATTGTAGTGACGAGATATTAAACAGTGATGTAGGGATGAAACCTGTTAACTGGTTATCATCCAAGTTCAAAATGCAAGCTGGCTCAGATTACCAATTTCCGTTGGAATGTTACCATTGATTCTATTCCCAGACAAACTGAAGTTCATCAATTCTGTGGCATTTCCAACTGGAAGGAGGGATTATTCCCGGATTGTTAGATGCAAAACTTGAGTTCCGGGACATACCATGGACCATTCCACAATTCACCACTGAGTTCATTGAAAGCCTGAAATCTTTTGAACTTTCTGGTTTTGAAATAGGCTTGTTGGAATACTTCCGTTGAGCTGATTATTGTGAATATCAACCACCCGAAGGCGAGGCAACTGGCCAATGCCATAAGGAATACCACCACGGAAGCTGTTGTTCCCGAGATTGAGCTCTCTGAGAAAGGACAAATTGGCCAAAGACGGTGAAATAGTGCCTTGAAGTTGCAAATTAGGAAGAGCCAAGGACACAACCCTTTGCCTTTTTGGACTGCAAGTGACACCAAACCAAGAGCAAAAGGAAGTGTTTTTGGTCCAATTATTGGCCAAAAAATGACTAGTAGACTTGTAACAATAAGATTTTGGAAAGCTAGTAGAGCTTCTTGATCTGTTTGATTTGAGGAAGCAGCAGATAATATAGAAAGAGAGTAATATTGAGATAGAAAGAGAAGAATCACTAAGAAAATGTGCTTCTCCAATGAAGGAATTTTGGAAGGTTGATTTGTCATATTTGAGGAAGCAGATGATATAGAAAGAGAGTAATATTTGAAGTTAAAATATTTATTTTACAAGCTTTTATGT
>Php00a00003.00129	functional description: "unknown protein"	[organism=Physalis peruviana]
TAGATATTGCAACATCCGACAATCCACCAAAGAATTGAAGAATACTAACTCATGCTCTCTTGGTCCATTGGTAAATTGATTAGTATGTAGGAACAGTTTTCGCAGCTTACGAAGATTTCCCAAATTAGTAGGAATAGTTCCTGTCAGAAAGTTACCCTGCTAGCGCCAGTATCTCAAGCTTGGAAGCATTTGTTATGAACAATGGAATTTCCCCTTCAAGCTGATTGACTCCCAAGTTCAGTTTTTTAAGGTTTGGAAGATGAAGACCTGTAGTGGCTGGAATTATCCCTGAAAGATTGTTGAAACTGAAATCAATTATTTCCAAAGAAGATATATTAAAAATATCCTCTGGAATTTGACCAACTAGATTATTATTCACTTGACAGCTTAATCTCCTCAAATTTGATAGCTTCCCTAATTCAGGAGGAACTCGCCCCACTATGCGACTGTATGAAATATCCACATATTGCAGAGTAGAAATATTTCCCAGTGAAGCAGGAATAGTCCCACTTATTGCATTTGCACCAATATATAACACCTCGATCTTGGCTAAACAATCAATATTTCTGGGTATTTCTCCAGTTATCTTGTTGTAAGATATGGACAAAACTCTGAGCTCCGTGAGTTGGCATATGTTGGAAGGAATACGACCAGAAATTTGGTTGTCAGATATACTTAAAGTGTTTAGATTTGATACAATATTCCCTTCATCAAGCAAGAGAGGACCAGAAAGGCTATTCATTGTAGTGACGAGATATTAAACAGTGATGTAGGGATGAAACCTGTTAACTGGTTATCATCCAAGTTCAAATGCAAGCTGGCTCAGATTACCAATTTCCGTTGGAATGTTACCATTGATTCTATTCCCAGACAAACTGAAGTTCATCAATTCTGTGGCATTTCCAACTGGAAGGAGGGATTATTCCCGTGATTGTTAGATGCAAAACTTGAGTTCCGGGACATACCATGGACCATTCCACAATTCACCACTGAGTTCATTGAAAGCCTGAAATCTTTTGAACTTTCTGGTTTTGAAATAGGCTTGTTGGAATACTTCCGTTGAGCTGATTATTGTGAATATCAACCACCCGAAGGCGAGGCAAGTGGCCAAGGCCATAAGGGATGCTGCCACGGAAGCTGTTGTTCCCGAGATTGAGCTCTCTGAGAAGGACAAATTGGCCAAAGCCGAGGAAATTGTGCCTTGAAGTTGCAAATTAGGAAGAGCCAAGGACACAACCCTTTGCCTTTTTGGACTGCAAGTGACACCAAACCAAGAGCAAAAGGAAGTGTTTTTGGTCCAATTATTGGCCAAAAAATGACTAGTAGACTTGTAACAATAAGATTTTGGAAAGCTAGTAGAGCTTCTTGATCTGTTTGATTTGAGGAAGCAGCAGATAATATAGAAAGAGAGTAATATTGAGATAGAAAGAGAAGAATCACTAAGAAAATGTGCTTCTCCAATGAAGGAATTTTGGAAGGTTGATTTGTCATATTTGAGGAAGCAGATGATATAGAAAGAGAGTAATATTTGAAGTTAAAATATTTATTTTACAAGCTTTTATGT
>Php00a00003.00130	functional description: "unknown protein"	[organism=Physalis peruviana]
TAGATATTGCAACATCCGACAATCCACCAAAGAATTGAAGAATACTAACTCATGCTCTCTTGGTCCATTGGTAAATTGATTAGTATGTAGGAACAGTTTTCGCAGCTTACGAAGATTTCCCAAATTAGTAGGAATAGTTCCTGTCAGAAAGTTACCCTGCTAGCGCCAGTATCTCAAGCTTGGAAGCATTTGTTATGAACAATGGAATTTCCCCTTCAAGCTGATTGACTCCCAAGTTCAGTTTTTTAAGGTTTGGAAGATGAAGACCTGTAGTGGCTGGAATTATCCCTGAAAGATTGTTGAAACTGAAATCAATTATTTCCAAAGAAGATATATTAAAAATATCCTCTGGAATTTGACCAACTAGATTATTATTCACTTGACAGCTTAATCTCCTCAAATTTGATAGCTTCCCTAATTCAGGAGGAACTCGCCCCACTATGCGACTGTATGAAATATCCACATATTGCAGAGTAGAAATATTTCCCAGTGAAGCAGGAATAGTCCCACTTATTGCATTTGCACCAATATATAACACCTCGATCTTGGCTAAACAATCAATATTTCTGGGTATTTCTCCAGTTATCTTGTTGTAAGATATGGACAAAACTCTGAGCTCCGTGAGTTGGCATATGTTGGAAGGAATACGACCAGAAATTTGGTTGTCAGATATACTTAAAGTGTTTAGATTTGATACAATATTCCCTTCATCAAGCAAGAGAGGACCAGAAAGGCTATTCATTGTAGTGACGAGATATTAAACAGTGATGTAGGGATGAAACCTGTTAACTGGTTATCATCCAAGTTCAAAATGCAAGCTGGCTCAGATTACCAATTTCCGTTGGAATGTTACCATTGATTCTATTCCCAGACAAACTGAAGTTCATCAATTCTGTGGCATTTCCAACTGGAAGGAGGGATTATTCCCGGATTGTTAGATGCAAAACTTGAGTTCCGGGACATACCATGGACCATTCCACAATTCACCACTGAGTTCATTGAAAGCCTGAAATCTTTTGAACTTTCTGGTTTTGAAATAGGCTTGTTGGAATACTTCCGTTGAGCTGATTATTGTGAATATCAACCACCCGAAGGCGAGGCAACTGGCCAATGCCATAAGGAATACCACCACGGAAGCTGTTGTTCCCGAGATTGAGCTCTCTGAGAAAGGACAAATTGGCCAAAGACGGTGAAATAGTGCCTTGAAGTTGCAAATTAGGAAGAGCCAAGGACACAACCCTTTGCCTTTTTGGACTGCAAGTGACACCAAACCAAGAGCAAAAGGAAGTGTTTTTGGTCCAATTATTGGCCAAAAAATGACTAGTAGACTTGTAACAATAAGATTTTGGAAAGCTAGTAGAGCTTCTTGATCTGTTTGATTTGAGGAAGCAGCAGATAATATAGAAAGAGAGTAATATTGAGATAGAAAGAGAAGAATCACTAAGAAAATGTGCTTCTCCAATGAAGGAATTTTGGAAGGTTGATTTGTCATATTTGAGGAAGCAGATGATATAGAAAGAGAGTAATATTTGAAGTTAAAATATTTATTTTACAAGCTTTTATGT
>Php00a00003.00131	functional description: "unknown protein"	[organism=Physalis peruviana]
CTTTCAATAGTAGATGAAAGATTCCCAATAGAACTGGGCAAAACGCCATTCAACGGATTGGAACCCACTAGTAGATATCGCAACATTCGACAGTCCACCAAAGAATTGAAGAACACTAACTCGTGCTCTCTTGGTCCATTGGTAAATTGATTAGTATGTAGGAACAGGTCTTGCAGCTTACGAAGATTTCCCAAATTAGTAGGAATAGTTCCTGTCAGAAAGTTCCCTGCTAGTTCCAGTATCTCAAGCTTGGAAGCATTTGTTATGAACAATGGAATTTCCCCTTCGAGCTGATTGACTCCCAAGTAAAGTTCTTTAAGGTTTGGAAGATGAAGACCTGTAGTGGCTGGAATTCTCCCTGAAAGGTTGTTGAAACTGAAACTAATTATTTCCAAAGAAGATATATTAAAAATATCCTCTGGAATTTGACCAACTAGATTATTATTCCTTACAGCTTAATTTCCTCAAATTTGATAGCTTCCCTAATTCAGGAGGAACTCGCCCCACTATGCGATTGTATGAAATATCCACATATTGCAGAGTAGAAATATTTCCCAGTGAAGCAGGAATAGTCCCACTTATTGCATTTGCACCAATATATAACACCTCGATCTTGGCTAAACAATCAATATTTCTGGGTATTTCTCCAGTTATGTTGTTGTAAGATATGGACAAAAATCTGAGCTCCGTGAGTTGGCATATGTTGGAAGGAATACGACCAGAAATTTGGTTGAGAGATATATTTAAAGTGTTTAGATTTGACACAATATTCCCTTCATCAAGCAAGAGAGGACCAGAAAGGCTATTCATTGTAGTGACGAGATATTAAACAGTGATGTAGGGATGAAACCTGTTAACTGGTTATCATCCAAGTTCAAATGCAAGCTGGCTCAGATTACCAATTTCCGTTGGAATGTTACCATTGATTCTATTCCCAGACAAACTGAAGTTCATCAATTCTGTGGCATTTCCAACTGGAAGGAGGGATTATTCCCGTGATTGTTAGATGCAAAACTTGAGTTCCGGGACATACCATGGACCATTCCACAATTCACCACTGAGTTCATTGAAAGCCTGAAATCTTTTGAACTTTCTGGTTTTGAAATAGGCTTGTTGGAATACTTCCGTTGAGCTGATTATTGTGAATATCAACCACCCGAAGGCGAGGCAAGTGGCCAAGGCCATAAGGGATGCTGCCATGGAAGCTGTTGTTCCCGAGATTGAGCTCTCTGAGAAAGGACAAATTGGCCAAAGACGGGGAAATTGTGCCTTGAAGTTGCAAATTAGGAAGAGCCAAGGACACAACCCTTTGCCTTTTTGGACTGCAAGTGACACCAAACCAAGAGCAAAAGGAAGTGTTTTTGGTCCAATTATTGGCCAAAAAATGACTAGTAGGACTTGTAACAATAAGATTTTGGAAAGCTAGTAGAGCTTGTTGGTCTATTTGATTTGAGGAAGCAGCAGATATAGAAAGAGAGAGTAATATTGAATTAGAAAGAGAAGAATCACTAAGAAAATGTGCTTCTCCATTGAAGGGATTTGGAAGTTGATTTGTTT
>Php00a00003.00132	functional description: "unknown protein"	[organism=Physalis peruviana]
TAGATATTGCAACATCCGACAATCCACCAAAGAATTGAAGAATACTAACTCATGCTCTCTTGGTCCATTGGTAAATTGATTAGTATGTAGGAACAGGTCCTGCAGCTTACGAAGATTTCCCAAATTAGTAGGAATAGTTCCTGTCAGAAAGTTATTTTCTAGCGCCAGTATCTCAAGCTTGGAAGCATTTGTTATGAACAATGGAATTTCCCCTTCGAGCTGATTGACTCCCAAGTAAAGTTCTTTAAGGTTTGGAAGATGAAGACCTGTAGTGGCTGGAATTCTCCCTGAAAGGTTGTTGAAACTGAAACTAATTATTTCCAAAGAAGATATATTAAAAATATCCTCTGGAATTTGACCAACTAGATTATTATTCCTTACAGCTTAATTTCCTCAAATTTGATAGCTTCCCTAATTCAGGAGGAACTCGCCCCACTATGCGATTGTATGAAATATCCACATATTGCAGAGTAGAAATATTTCCCAGTGAAGCAGGAATAGTCCCACTTATTGCATTTGCACCAATATATAACACCTCGATCTTGGCTAAACAATCAATATTTCTGGGTATTTCTCCAGTTATGTTGTTGTAAGATATGGACAAAAATCTGAGCTCCGTGAGTTGGCATATGTTGGAAGGAATACGACCAGAAATTTGGTTGAGAGATATATTTAAAGTGTTTAGATTTGACACAATATTCCCTTCATCAAGCAAGAGAGGACCAGAAAGGCTATTCATTGTAGTGACGAGATATTAAACAGTGATGTAGGGATGAAACCTGTTAACTGGTTATCATCCAAGTTCAAATGCAAGCTGGCTCAGATTACCAATTTCCGTTGGAATGTTACCATTGATTCTATTCCCAGACAAACTGAAGTTCATCAATTCTGTGGCATTTCCAACTGGAAGGAGGGATTATTCCCGTGATTGTTAGATGCAAAACTTGAGTTCCGGGACATACCATGGACCATTCCACAATTCACCACTGAGTTCATTGAAAGCCTGAAATCTTTTGAACTTTCTGGTTTTGAAATAGGCTTGTTGGAATACTTCCGTTGAGCTGATTATTGTGAATATCAACCACCCGAAGGCGAGGCAAGTGGCCAAGGCCATAAGGGATGCTGCCACGGAAGCTGTTGTTCCCGAGATTGAGCTCTCTGAGAAGGACAAATTGGCCAAAGACGGGGAAATTGTGCCTTGAAGTTGCAAATTAGGAAGAGCCAAGGACACAACCCTTTGCCTTTTTGGACTACAAGTGACACCAAACCAAGAGCAAAAGGAAGTGTTTTTGGTCCAATTATTGGCCAAAAAATGACTAGTAGGAACAATAAGGTTTTGGAAAGCTAGTAGAGCTTCTTGATCTGTTTGATTTGGGGAAGCAGCTGATAAAGAAAGGGAGTAATATTGAGATAGAAAGAGAATCGCTAAGAAAATGTGCTTCTCCAATGAAGGAATTTTGGAAGGTTGATTTGTCATATTTGAGGAAGCAGATGATATAGAAAGAGAGTAATATTTGAAGTTAAAATATTTATTTTACAAGCTTTTATGT
>Php00a00003.00133	go_terms:GO:0016740	functional description(function): "transferase activity"	[organism=Physalis peruviana]
CTTTCAATAGTAGATGAAAGATTCCCAATAGAACTGGGCAAAACGCCATTCAACGGATTGGAACCCACTAGTAGATATCGCAACATTCGACAGTCCACCAAAGAATTGAAGAACACTAACTCGTGCTCTCTTGGTCCATTGGTAAATTGATTAGTATGTAGGAACAGGTCTTGCAGCTTACGAAGATTTCCCAAATTAGTAGGAATAGTTCCTGTCAGAAAGTTCCCTGCTAGTTCCAGTATCTCAAGCTTGGAAGCATTTGTTATGAACAATGGAATTTCCCCTTCGAGCTGATTGACTCCCAAGTAAAGTTCTTTAAGGTTTGGAAGATGAAGACCTGTAGTGGCTGGAATTCTCCCTGAAAGGTTGTTGAAACTGAAACTAATTATTTCCAAAGAAGATATATTAAAAATATCCTCTGGAATTTGACCAACTAGATTATTATTCCTTACAGCTTAATTTCCTCAAATTTGATAGCTTCCCTAATTCAGGAGGAACTCGCCCCACTATGCGATTGTATGAAATATCCACATATTGCAGAGTAGAAATATTTCCCAGTGAAGCAGGAATAGTCCCACTTATTGCATTTGCACCAATATATAACACCTCGATCTTGGCTAAACAATCAATATTTCTGGGTATTTCTCCAGTTATCTTGTTGTAAGATATGGACAAAACTCTGAGCTCCGTGAGTTGGCATATGTTGGAAGGAATACGACCAGAAATTTGGTTGTCAGATATACTTAAAGTGTTTAGATTTGATACAATATTCCCTTCATCAAGCAAGAGAGGACCAGAAAGGCTATTCATTGTAGTGACGAGATATTAAACAGTGATGTAGGGATGAAACCTGTTAACTGGTTATCATCCAAGTTCAAATGCAAGCTGGCTCAGATTACCAATTTCCGTTGGAATGTTACCATTGATTCTATTCCCAGACAAACTGAAGTTCATCAATTCTGTGGCATTTCCAACTGGAAGGAGGGATTATTCCCGTGATTGTTAGATGCAAAACTTGAGTTCCGGGACATACCATGGACCATTCCACAATTCACCACTGAGTTCATTGAAAGCCTGAAATCTTTTGAACTTTCTGGTTTTGAAATAGGCTTGTTGGAATACTTCCGTTGAGCTGATTATTGTGAATATCAACCACCCGAAGGCGAGGCAAGTGGCCAAGGCCATAAGGGATGCTGCCATGGAAGCTGTTGTTCCCGAGATTGAGCTCTCTGAGAAAGGACAAATTGGCCAAAGACGGGGAAATTGTGCCTTGAAGTTGCAAATTAGGAAGAGCCAAGGACACAACCCTTTGCCTTTTTGGACTGCAAGTGACACCAAACCAAGAGCAAAAGGAAGTGTTTTTGGTCCAATTATTGGCCAAAAAATGACTAGTAGGACTTGTAACAATAAGATTTTGGAAAGCTAGTAGAGCTTGTTGGTCTATTTGATTTGAGGAAGCAGCAGATATAGAAAGAGAGAGTAATATTGAATTAGAAAGAGAAGAATCACTAAGAAAATGTGCTTCTCCATTGAAGGGATTTGGAAGTTGATTTGTTT
>Php00a00003.00134	functional description: "unknown protein"	[organism=Physalis peruviana]
TAGATATTGCAACATCCGACAATCCACCAAAGAATTGAAGAATACTAACTCATGCTCTCTTGGTCCATTGGTAAATTGATTAGTATGTAGGAACAGGTCCTGCAGCTTACGAAGATTTCCCAAATTAGTAGGAATAGTTCCTGTCAGAAAGTTATTTTCTAGCGCCAGTATCTCAAGCTTGGAAGCATTTGTTATGAACAATGGAATTTCCCCTTCGAGCTGATTGACTCCCAAGTAAAGTTCTTTAAGGTTTGGAAGATGAAGACCTGTAGTGGCTGGAATTCTCCCTGAAAGGTTGTTGAAACTGAAACTAATTATTTCCAAAGAAGATATATTAAAAATATCCTCTGGAATTTGACCAACTAGATTATTATTCCTTACAGCTTAATTTCCTCAAATTTGATAGCTTCCCTAATTCAGGAGGAACTCGCCCCACTATGCGATTGTATGAAATATCCACATATTGCAGAGTAGAAATATTTCCCAGTGAAGCAGGAATAGTCCCACTTATTGCATTTGCACCAATATATAACACCTCGATCTTGGCTAAACAATCAATATTTCTGGGTATTTCTCCAGTTATCTTGTTGTAAGATATGGACAAAACTCTGAGCTCCGTGAGTTGGCATATGTTGGAAGGAATACGACCAGAAATTTGGTTGTCAGATATACTTAAAGTGTTTAGATTTGATACAATATTCCCTTCATCAAGCAAGAGAGGACCAGAAAGGCTATTCATTGTAGTGACGAGATATTAAACAGTGATGTAGGGATGAAACCTGTTAACTGGTTATCATCCAAGTTCAAATGCAAGCTGGCTCAGATTACCAATTTCCGTTGGAATGTTACCATTGATTCTATTCCCAGACAAACTGAAGTTCATCAATTCTGTGGCATTTCCAACTGGAAGGAGGGATTATTCCCGTGATTGTTAGATGCAAAACTTGAGTTCCGGGACATACCATGGACCATTCCACAATTCACCACTGAGTTCATTGAAAGCCTGAAATCTTTTGAACTTTCTGGTTTTGAAATAGGCTTGTTGGAATACTTCCGTTGAGCTGATTATTGTGAATATCAACCACCCGAAGGCGAGGCAAGTGGCCAAGGCCATAAGGGATGCTGCCACGGAAGCTGTTGTTCCCGAGATTGAGCTCTCTGAGAAGGACAAATTGGCCAAAGACGGGGAAATTGTGCCTTGAAGTTGCAAATTAGGAAGAGCCAAGGACACAACCCTTTGCCTTTTTGGACTACAAGTGACACCAAACCAAGAGCAAAAGGAAGTGTTTTTGGTCCAATTATTGGCCAAAAAATGACTAGTAGGAACAATAAGGTTTTGGAAAGCTAGTAGAGCTTCTTGATCTGTTTGATTTGGGGAAGCAGCTGATAAAGAAAGGGAGTAATATTGAGATAGAAAGAGAATCGCTAAGAAAATGTGCTTCTCCAATGAAGGAATTTTGGAAGGTTGATTTGTCATATTTGAGGAAGCAGATGATATAGAAAGAGAGTAATATTTGAAGTTAAAATATTTATTTTACAAGCTTTTATGT
>Php00a00003.00135	CDD_uid:34495	domain description: "Leucine-rich repeat (LRR) protein "	[organism=Physalis peruviana]
CTTTCAATAGTAGATGAAAGATTCCCAATAGAACTGGGCAAAACGCCATTCAACGGATTGGAACCCACTAGTAGATATCGCAACATTCGACAGTCCACCAAAGAATTGAAGAACACTAACTCGTGCTCTCTTGGTCCATTGGTAAATTGATTAGTATGTAGGAACAGGTCTTGCAGCTTACGAAGATTTCCCAAATTAGTAGGAATAGTTCCTGTCAGAAAGTTCCCTGCTAGTTCCAGTATCTCAAGCTTGGAAGCATTTGTTATGAACAATGGAATTTCCCCTTCAAGCTGATTGACTCCCAAGTTCAGTTTTTTAAGGTTTGGAAGATGAAGACCTGTAGTGGCTGGAATTATCCCTGAAAGATTGTTGAAACTGAAATCAATTATTTCCAAAGAAGATATATTAAAAATATCCTCTGGAATTTGACCAACTAGATTATTATTCACTTGACAGCTTAATCTCCTCAAATTTGATAGCTTCCCTAATTCAGGAGGAACTCGCCCCACTATGCGACTGTATGAAATATCCACATATTGCAGAGTAGAAATATTTCCCAGTGAAGCAGGAATAGTCCCACTTATTGCATTTGCACCAATATATAACACCTCGATCTTGGCTAAACAATCAATATTTCTGGGTATTTCTCCAGTTATGTTGTTGTAAGATATGGACAAAAATCTGAGCTCCGTGAGTTGGCATATGTTGGAAGGAATACGACCAGAAATTTGGTTGAGAGATATATTTAAAGTGTTTAGATTTGACACAATATTCCCTTCATCAAGCAAGAGAGGACCAGAAAGGCTATTCATTGTAGTGACGAGATATTAAACAGTGATGTAGGGATGAAACCTGTTAACTGGTTATCATCCAAGTTCAAATGCAAGCTGGCTCAGATTACCAATTTCCGTTGGAATGTTACCATTGATTCTATTCCCAGACAAACTGAAGTTCATCAATTCTGTGGCATTTCCAACTGGAAGGAGGGATTATTCCCGTGATTGTTAGATGCAAAACTTGAGTTCCGGGACATACCATGGACCATTCCACAATTCACCACTGAGTTCATTGAAAGCCTGAAATCTTTTGAACTTTCTGGTTTTGAAATAGGCTTGTTGGAATACTTCCGTTGAGCTGATTATTGTGAATATCAACCACCCGAAGGCGAGGCAAGTGGCCAAGGCCATAAGGGATGCTGCCATGGAAGCTGTTGTTCCCGAGATTGAGCTCTCTGAGAAAGGACAAATTGGCCAAAGACGGGGAAATTGTGCCTTGAAGTTGCAAATTAGGAAGAGCCAAGGACACAACCCTTTGCCTTTTTGGACTGCAAGTGACACCAAACCAAGAGCAAAAGGAAGTGTTTTTGGTCCAATTATTGGCCAAAAAATGACTAGTAGGACTTGTAACAATAAGATTTTGGAAAGCTAGTAGAGCTTGTTGGTCTATTTGATTTGAGGAAGCAGCAGATATAGAAAGAGAGAGTAATATTGAATTAGAAAGAGAAGAATCACTAAGAAAATGTGCTTCTCCATTGAAGGGATTTGGAAGTTGATTTGTTT
>Php00a00003.00136	functional description: "unknown protein"	[organism=Physalis peruviana]
TAGATATTGCAACATCCGACAATCCACCAAAGAATTGAAGAATACTAACTCATGCTCTCTTGGTCCATTGGTAAATTGATTAGTATGTAGGAACAGTTTTCGCAGCTTACGAAGATTTCCCAAATTAGTAGGAATAGTTCCTGTCAGAAAGTTACCCTGCTAGCGCCAGTATCTCAAGCTTGGAAGCATTTGTTATGAACAATGGAATTTCCCCTTCAAGCTGATTGACTCCCAAGTTCAGTTTTTTAAGGTTTGGAAGATGAAGACCTGTAGTGGCTGGAATTATCCCTGAAAGATTGTTGAAACTGAAATCAATTATTTCCAAAGAAGATATATTAAAAATATCCTCTGGAATTTGACCAACTAGATTATTATTCACTTGACAGCTTAATCTCCTCAAATTTGATAGCTTCCCTAATTCAGGAGGAACTCGCCCCACTATGCGACTGTATGAAATATCCACATATTGCAGAGTAGAAATATTTCCCAGTGAAGCAGGAATAGTCCCACTTATTGCATTTGCACCAATATATAACACCTCGATCTTGGCTAAACAATCAATATTTCTGGGTATTTCTCCAGTTATGTTGTTGTAAGATATGGACAAAAATCTGAGCTCCGTGAGTTGGCATATGTTGGAAGGAATACGACCAGAAATTTGGTTGAGAGATATATTTAAAGTGTTTAGATTTGACACAATATTCCCTTCATCAAGCAAGAGAGGACCAGAAAGGCTATTCATTGTAGTGACGAGATATTAAACAGTGATGTAGGGATGAAACCTGTTAACTGGTTATCATCCAAGTTCAAATGCAAGCTGGCTCAGATTACCAATTTCCGTTGGAATGTTACCATTGATTCTATTCCCAGACAAACTGAAGTTCATCAATTCTGTGGCATTTCCAACTGGAAGGAGGGATTATTCCCGTGATTGTTAGATGCAAAACTTGAGTTCCGGGACATACCATGGACCATTCCACAATTCACCACTGAGTTCATTGAAAGCCTGAAATCTTTTGAACTTTCTGGTTTTGAAATAGGCTTGTTGGAATACTTCCGTTGAGCTGATTATTGTGAATATCAACCACCCGAAGGCGAGGCAAGTGGCCAAGGCCATAAGGGATGCTGCCACGGAAGCTGTTGTTCCCGAGATTGAGCTCTCTGAGAAGGACAAATTGGCCAAAGACGGGGAAATTGTGCCTTGAAGTTGCAAATTAGGAAGAGCCAAGGACACAACCCTTTGCCTTTTTGGACTACAAGTGACACCAAACCAAGAGCAAAAGGAAGTGTTTTTGGTCCAATTATTGGCCAAAAAATGACTAGTAGGAACAATAAGGTTTTGGAAAGCTAGTAGAGCTTCTTGATCTGTTTGATTTGGGGAAGCAGCTGATAAAGAAAGGGAGTAATATTGAGATAGAAAGAGAATCGCTAAGAAAATGTGCTTCTCCAATGAAGGAATTTTGGAAGGTTGATTTGTCATATTTGAGGAAGCAGATGATATAGAAAGAGAGTAATATTTGAAGTTAAAATATTTATTTTACAAGCTTTTATGT
>Php00a00003.00137	CDD_uid:34495	domain description: "Leucine-rich repeat (LRR) protein "	[organism=Physalis peruviana]
CTTTCAATAGTAGATGAAAGATTCCCAATAGAACTGGGCAAAACGCCATTCAACGGATTGGAACCCACTAGTAGATATCGCAACATTCGACAGTCCACCAAAGAATTGAAGAACACTAACTCGTGCTCTCTTGGTCCATTGGTAAATTGATTAGTATGTAGGAACAGGTCTTGCAGCTTACGAAGATTTCCCAAATTAGTAGGAATAGTTCCTGTCAGAAAGTTCCCTGCTAGTTCCAGTATCTCAAGCTTGGAAGCATTTGTTATGAACAATGGAATTTCCCCTTCAAGCTGATTGACTCCCAAGTTCAGTTTTTTAAGGTTTGGAAGATGAAGACCTGTAGTGGCTGGAATTATCCCTGAAAGATTGTTGAAACTGAAATCAATTATTTCCAAAGAAGATATATTAAAAATATCCTCTGGAATTTGACCAACTAGATTATTATTCACTTGACAGCTTAATCTCCTCAAATTTGATAGCTTCCCTAATTCAGGAGGAACTCGCCCCACTATGCGACTGTATGAAATATCCACATATTGCAGAGTAGAAATATTTCCCAGTGAAGCAGGAATAGTCCCACTTATTGCATTTGCACCAATATATAACACCTCGATCTTGGCTAAACAATCAATATTTCTGGGTATTTCTCCAGTTATCTTGTTGTAAGATATGGACAAAACTCTGAGCTCCGTGAGTTGGCATATGTTGGAAGGAATACGACCAGAAATTTGGTTGTCAGATATACTTAAAGTGTTTAGATTTGATACAATATTCCCTTCATCAAGCAAGAGAGGACCAGAAAGGCTATTCATTGTAGTGACGAGATATTAAACAGTGATGTAGGGATGAAACCTGTTAACTGGTTATCATCCAAGTTCAAATGCAAGCTGGCTCAGATTACCAATTTCCGTTGGAATGTTACCATTGATTCTATTCCCAGACAAACTGAAGTTCATCAATTCTGTGGCATTTCCAACTGGAAGGAGGGATTATTCCCGTGATTGTTAGATGCAAAACTTGAGTTCCGGGACATACCATGGACCATTCCACAATTCACCACTGAGTTCATTGAAAGCCTGAAATCTTTTGAACTTTCTGGTTTTGAAATAGGCTTGTTGGAATACTTCCGTTGAGCTGATTATTGTGAATATCAACCACCCGAAGGCGAGGCAAGTGGCCAAGGCCATAAGGGATGCTGCCATGGAAGCTGTTGTTCCCGAGATTGAGCTCTCTGAGAAAGGACAAATTGGCCAAAGACGGGGAAATTGTGCCTTGAAGTTGCAAATTAGGAAGAGCCAAGGACACAACCCTTTGCCTTTTTGGACTGCAAGTGACACCAAACCAAGAGCAAAAGGAAGTGTTTTTGGTCCAATTATTGGCCAAAAAATGACTAGTAGGACTTGTAACAATAAGATTTTGGAAAGCTAGTAGAGCTTGTTGGTCTATTTGATTTGAGGAAGCAGCAGATATAGAAAGAGAGAGTAATATTGAATTAGAAAGAGAAGAATCACTAAGAAAATGTGCTTCTCCATTGAAGGGATTTGGAAGTTGATTTGTTT
>Php00a00003.00138	functional description: "unknown protein"	[organism=Physalis peruviana]
TAGATATTGCAACATCCGACAATCCACCAAAGAATTGAAGAATACTAACTCATGCTCTCTTGGTCCATTGGTAAATTGATTAGTATGTAGGAACAGTTTTCGCAGCTTACGAAGATTTCCCAAATTAGTAGGAATAGTTCCTGTCAGAAAGTTACCCTGCTAGCGCCAGTATCTCAAGCTTGGAAGCATTTGTTATGAACAATGGAATTTCCCCTTCAAGCTGATTGACTCCCAAGTTCAGTTTTTTAAGGTTTGGAAGATGAAGACCTGTAGTGGCTGGAATTATCCCTGAAAGATTGTTGAAACTGAAATCAATTATTTCCAAAGAAGATATATTAAAAATATCCTCTGGAATTTGACCAACTAGATTATTATTCACTTGACAGCTTAATCTCCTCAAATTTGATAGCTTCCCTAATTCAGGAGGAACTCGCCCCACTATGCGACTGTATGAAATATCCACATATTGCAGAGTAGAAATATTTCCCAGTGAAGCAGGAATAGTCCCACTTATTGCATTTGCACCAATATATAACACCTCGATCTTGGCTAAACAATCAATATTTCTGGGTATTTCTCCAGTTATCTTGTTGTAAGATATGGACAAAACTCTGAGCTCCGTGAGTTGGCATATGTTGGAAGGAATACGACCAGAAATTTGGTTGTCAGATATACTTAAAGTGTTTAGATTTGATACAATATTCCCTTCATCAAGCAAGAGAGGACCAGAAAGGCTATTCATTGTAGTGACGAGATATTAAACAGTGATGTAGGGATGAAACCTGTTAACTGGTTATCATCCAAGTTCAAATGCAAGCTGGCTCAGATTACCAATTTCCGTTGGAATGTTACCATTGATTCTATTCCCAGACAAACTGAAGTTCATCAATTCTGTGGCATTTCCAACTGGAAGGAGGGATTATTCCCGTGATTGTTAGATGCAAAACTTGAGTTCCGGGACATACCATGGACCATTCCACAATTCACCACTGAGTTCATTGAAAGCCTGAAATCTTTTGAACTTTCTGGTTTTGAAATAGGCTTGTTGGAATACTTCCGTTGAGCTGATTATTGTGAATATCAACCACCCGAAGGCGAGGCAAGTGGCCAAGGCCATAAGGGATGCTGCCACGGAAGCTGTTGTTCCCGAGATTGAGCTCTCTGAGAAGGACAAATTGGCCAAAGACGGGGAAATTGTGCCTTGAAGTTGCAAATTAGGAAGAGCCAAGGACACAACCCTTTGCCTTTTTGGACTACAAGTGACACCAAACCAAGAGCAAAAGGAAGTGTTTTTGGTCCAATTATTGGCCAAAAAATGACTAGTAGGAACAATAAGGTTTTGGAAAGCTAGTAGAGCTTCTTGATCTGTTTGATTTGGGGAAGCAGCTGATAAAGAAAGGGAGTAATATTGAGATAGAAAGAGAATCGCTAAGAAAATGTGCTTCTCCAATGAAGGAATTTTGGAAGGTTGATTTGTCATATTTGAGGAAGCAGATGATATAGAAAGAGAGTAATATTTGAAGTTAAAATATTTATTTTACAAGCTTTTATGT
>Php00a00003.00139	functional description: "unknown protein"	[organism=Physalis peruviana]
TAGATATTGCAACATCCGACAATCCACCAAAGAATTGAAGAATACTAACTCATGCTCTCTTGGTCCATTGGTAAATTGATTAGTATGTAGGAACAGGTCCTGCAGCTTACGAAGATTTCCCAAATTAGTAGGAATAGTTCCTGTCAGAAAGTTATTTTCTAGCGCCAGTATCTCAAGCTTGGAAGCATTTGTTATGAACAATGGAATTTCCCCTTCGAGCTGATTGACTCCCAAGTAAAGTTCTTTAAGGTTTGGAAGATGAAGACCTGTAGTGGCTGGAATTCTCCCTGAAAGGTTGTTGAAACTGAAACTAATTATTTCCAAAGAAGATATATTAAAAATATCCTCTGGAATTTGACCAACTAGATTATTATTCCTTACAGCTTAATTTCCTCAAATTTGATAGCTTCCCTAATTCAGGAGGAACTCGCCCCACTATGCGATTGTATGAAATATCCACATATTGCAGAGTAGAAATATTTCCCAGTGAAGCAGGAATAGTCCCACTTATTGCATTTGCACCAATATATAACACCTCGATCTTGGCTAAACAATCAATATTTCTGGGTATTTCTCCAGTTATGTTGTTGTAAGATATGGACAAAAATCTGAGCTCCGTGAGTTGGCATATGTTGGAAGGAATACGACCAGAAATTTGGTTGAGAGATATATTTAAAGTGTTTAGATTTGACACAATATTCCCTTCATCAAGCAAGAGAGGACCAGAAAGGCTATTCATTGTAGTGACGAGATATTAAACAGTGATGTAGGGATGAAACCTGTTAACTGGTTATCATCCAAGTTCAAATGCAAGCTGGCTCAGATTACCAATTTCCGTTGGAATGTTACCATTGATTCTATTCCCAGACAAACTGAAGTTCATCAATTCTGTGGCATTTCCAACTGGAAGGAGGGATTATTCCCGTGATTGTTAGATGCAAAACTTGAGTTCCGGGACATACCATGGACCATTCCACAATTCACCACTGAGTTCATTGAAAGCCTGAAATCTTTTGAACTTTCTGGTTTTGAAATAGGCTTGTTGGAATACTTCCGTTGAGCTGATTATTGTGAATATCAACCACCCGAAGGCGAGGCAAGTGGCCAAGGCCATAAGGGATGCTGCCATGGAAGCTGTTGTTCCCGAGATTGAGCTCTCTGAGAAAGGACAAATTGGCCAAAGACGGGGAAATTGTGCCTTGAAGTTGCAAATTAGGAAGAGCCAAGGACACAACCCTTTGCCTTTTTGGACTGCAAGTGACACCAAACCAAGAGCAAAAGGAAGTGTTTTTGGTCCAATTATTGGCCAAAAAATGACTAGTAGGACTTGTAACAATAAGATTTTGGAAAGCTAGTAGAGCTTGTTGGTCTATTTGATTTGAGGAAGCAGCAGATATAGAAAGAGAGAGTAATATTGAATTAGAAAGAGAAGAATCACTAAGAAAATGTGCTTCTCCATTGAAGGGATTTGGAAGTTGATTTGTTT
>Php00a00003.00140	go_terms:GO:0016301	functional description(function): "kinase activity"	[organism=Physalis peruviana]
TAGATATTGCAACATCCGACAATCCACCAAAGAATTGAAGAATACTAACTCATGCTCTCTTGGTCCATTGGTAAATTGATTAGTATGTAGGAACAGGTCCTGCAGCTTACGAAGATTTCCCAAATTAGTAGGAATAGTTCCTGTCAGAAAGTTATTTTCTAGCGCCAGTATCTCAAGCTTGGAAGCATTTGTTATGAACAATGGAATTTCCCCTTCGAGCTGATTGACTCCCAAGTAAAGTTCTTTAAGGTTTGGAAGATGAAGACCTGTAGTGGCTGGAATTCTCCCTGAAAGGTTGTTGAAACTGAAACTAATTATTTCCAAAGAAGATATATTAAAAATATCCTCTGGAATTTGACCAACTAGATTATTATTCCTTACAGCTTAATTTCCTCAAATTTGATAGCTTCCCTAATTCAGGAGGAACTCGCCCCACTATGCGATTGTATGAAATATCCACATATTGCAGAGTAGAAATATTTCCCAGTGAAGCAGGAATAGTCCCACTTATTGCATTTGCACCAATATATAACACCTCGATCTTGGCTAAACAATCAATATTTCTGGGTATTTCTCCAGTTATCTTGTTGTAAGATATGGACAAAACTCTGAGCTCCGTGAGTTGGCATATGTTGGAAGGAATACGACCAGAAATTTGGTTGTCAGATATACTTAAAGTGTTTAGATTTGATACAATATTCCCTTCATCAAGCAAGAGAGGACCAGAAAGGCTATTCATTGTAGTGACGAGATATTAAACAGTGATGTAGGGATGAAACCTGTTAACTGGTTATCATCCAAGTTCAAATGCAAGCTGGCTCAGATTACCAATTTCCGTTGGAATGTTACCATTGATTCTATTCCCAGACAAACTGAAGTTCATCAATTCTGTGGCATTTCCAACTGGAAGGAGGGATTATTCCCGTGATTGTTAGATGCAAAACTTGAGTTCCGGGACATACCATGGACCATTCCACAATTCACCACTGAGTTCATTGAAAGCCTGAAATCTTTTGAACTTTCTGGTTTTGAAATAGGCTTGTTGGAATACTTCCGTTGAGCTGATTATTGTGAATATCAACCACCCGAAGGCGAGGCAAGTGGCCAAGGCCATAAGGGATGCTGCCATGGAAGCTGTTGTTCCCGAGATTGAGCTCTCTGAGAAAGGACAAATTGGCCAAAGACGGGGAAATTGTGCCTTGAAGTTGCAAATTAGGAAGAGCCAAGGACACAACCCTTTGCCTTTTTGGACTGCAAGTGACACCAAACCAAGAGCAAAAGGAAGTGTTTTTGGTCCAATTATTGGCCAAAAAATGACTAGTAGGACTTGTAACAATAAGATTTTGGAAAGCTAGTAGAGCTTGTTGGTCTATTTGATTTGAGGAAGCAGCAGATATAGAAAGAGAGAGTAATATTGAATTAGAAAGAGAAGAATCACTAAGAAAATGTGCTTCTCCATTGAAGGGATTTGGAAGTTGATTTGTTT
>Php00a00003.00141	functional description: "unknown protein"	[organism=Physalis peruviana]
TAGATATTGCAACATCCGACAATCCACCAAAGAATTGAAGAATACTAACTCATGCTCTCTTGGTCCATTGGTAAATTGATTAGTATGTAGGAACAGTTTTCGCAGCTTACGAAGATTTCCCAAATTAGTAGGAATAGTTCCTGTCAGAAAGTTACCCTGCTAGCGCCAGTATCTCAAGCTTGGAAGCATTTGTTATGAACAATGGAATTTCCCCTTCAAGCTGATTGACTCCCAAGTTCAGTTTTTTAAGGTTTGGAAGATGAAGACCTGTAGTGGCTGGAATTATCCCTGAAAGATTGTTGAAACTGAAATCAATTATTTCCAAAGAAGATATATTAAAAATATCCTCTGGAATTTGACCAACTAGATTATTATTCACTTGACAGCTTAATCTCCTCAAATTTGATAGCTTCCCTAATTCAGGAGGAACTCGCCCCACTATGCGACTGTATGAAATATCCACATATTGCAGAGTAGAAATATTTCCCAGTGAAGCAGGAATAGTCCCACTTATTGCATTTGCACCAATATATAACACCTCGATCTTGGCTAAACAATCAATATTTCTGGGTATTTCTCCAGTTATGTTGTTGTAAGATATGGACAAAAATCTGAGCTCCGTGAGTTGGCATATGTTGGAAGGAATACGACCAGAAATTTGGTTGAGAGATATATTTAAAGTGTTTAGATTTGACACAATATTCCCTTCATCAAGCAAGAGAGGACCAGAAAGGCTATTCATTGTAGTGACGAGATATTAAACAGTGATGTAGGGATGAAACCTGTTAACTGGTTATCATCCAAGTTCAAATGCAAGCTGGCTCAGATTACCAATTTCCGTTGGAATGTTACCATTGATTCTATTCCCAGACAAACTGAAGTTCATCAATTCTGTGGCATTTCCAACTGGAAGGAGGGATTATTCCCGTGATTGTTAGATGCAAAACTTGAGTTCCGGGACATACCATGGACCATTCCACAATTCACCACTGAGTTCATTGAAAGCCTGAAATCTTTTGAACTTTCTGGTTTTGAAATAGGCTTGTTGGAATACTTCCGTTGAGCTGATTATTGTGAATATCAACCACCCGAAGGCGAGGCAAGTGGCCAAGGCCATAAGGGATGCTGCCATGGAAGCTGTTGTTCCCGAGATTGAGCTCTCTGAGAAAGGACAAATTGGCCAAAGACGGGGAAATTGTGCCTTGAAGTTGCAAATTAGGAAGAGCCAAGGACACAACCCTTTGCCTTTTTGGACTGCAAGTGACACCAAACCAAGAGCAAAAGGAAGTGTTTTTGGTCCAATTATTGGCCAAAAAATGACTAGTAGGACTTGTAACAATAAGATTTTGGAAAGCTAGTAGAGCTTGTTGGTCTATTTGATTTGAGGAAGCAGCAGATATAGAAAGAGAGAGTAATATTGAATTAGAAAGAGAAGAATCACTAAGAAAATGTGCTTCTCCATTGAAGGGATTTGGAAGTTGATTTGTTT
>Php00a00003.00142	go_terms:GO:0016301	functional description(function): "kinase activity"	[organism=Physalis peruviana]
TAGATATTGCAACATCCGACAATCCACCAAAGAATTGAAGAATACTAACTCATGCTCTCTTGGTCCATTGGTAAATTGATTAGTATGTAGGAACAGTTTTCGCAGCTTACGAAGATTTCCCAAATTAGTAGGAATAGTTCCTGTCAGAAAGTTACCCTGCTAGCGCCAGTATCTCAAGCTTGGAAGCATTTGTTATGAACAATGGAATTTCCCCTTCAAGCTGATTGACTCCCAAGTTCAGTTTTTTAAGGTTTGGAAGATGAAGACCTGTAGTGGCTGGAATTATCCCTGAAAGATTGTTGAAACTGAAATCAATTATTTCCAAAGAAGATATATTAAAAATATCCTCTGGAATTTGACCAACTAGATTATTATTCACTTGACAGCTTAATCTCCTCAAATTTGATAGCTTCCCTAATTCAGGAGGAACTCGCCCCACTATGCGACTGTATGAAATATCCACATATTGCAGAGTAGAAATATTTCCCAGTGAAGCAGGAATAGTCCCACTTATTGCATTTGCACCAATATATAACACCTCGATCTTGGCTAAACAATCAATATTTCTGGGTATTTCTCCAGTTATCTTGTTGTAAGATATGGACAAAACTCTGAGCTCCGTGAGTTGGCATATGTTGGAAGGAATACGACCAGAAATTTGGTTGTCAGATATACTTAAAGTGTTTAGATTTGATACAATATTCCCTTCATCAAGCAAGAGAGGACCAGAAAGGCTATTCATTGTAGTGACGAGATATTAAACAGTGATGTAGGGATGAAACCTGTTAACTGGTTATCATCCAAGTTCAAATGCAAGCTGGCTCAGATTACCAATTTCCGTTGGAATGTTACCATTGATTCTATTCCCAGACAAACTGAAGTTCATCAATTCTGTGGCATTTCCAACTGGAAGGAGGGATTATTCCCGTGATTGTTAGATGCAAAACTTGAGTTCCGGGACATACCATGGACCATTCCACAATTCACCACTGAGTTCATTGAAAGCCTGAAATCTTTTGAACTTTCTGGTTTTGAAATAGGCTTGTTGGAATACTTCCGTTGAGCTGATTATTGTGAATATCAACCACCCGAAGGCGAGGCAAGTGGCCAAGGCCATAAGGGATGCTGCCATGGAAGCTGTTGTTCCCGAGATTGAGCTCTCTGAGAAAGGACAAATTGGCCAAAGACGGGGAAATTGTGCCTTGAAGTTGCAAATTAGGAAGAGCCAAGGACACAACCCTTTGCCTTTTTGGACTGCAAGTGACACCAAACCAAGAGCAAAAGGAAGTGTTTTTGGTCCAATTATTGGCCAAAAAATGACTAGTAGGACTTGTAACAATAAGATTTTGGAAAGCTAGTAGAGCTTGTTGGTCTATTTGATTTGAGGAAGCAGCAGATATAGAAAGAGAGAGTAATATTGAATTAGAAAGAGAAGAATCACTAAGAAAATGTGCTTCTCCATTGAAGGGATTTGGAAGTTGATTTGTTT
>Php00a00003.00143	CDD_uid:34495	domain description: "Leucine-rich repeat (LRR) protein "	[organism=Physalis peruviana]
TTGCAAACACACCACCACTAGGTATCTCACCTTCTAAAACATTAAATGAGACATTGATGTTTTTAAGGTATAAGAGCTTTTCCAAAGACTTAGGAATAGTACCTGACAAGACATTTAAAGACAAATCCAAGAACTCCAAGCTTATCAAGTTGGAAAAGGATAATGGAATTTGGTCAAAAAATGAATTGTTCGATAGGTTGAGATACTGCAGGCTTTGGAGTTCCCCTAATCTGCTCGGTATCATACCTGAAAAGTGATTAGTAGAAAGATCTAGATAATACAAAGCTTTCAATTCTTCAACATCTGATGGAAATTCTCCCTCAATAGAATTTTGTGACATTTCTAGATAGAGAAGACCACTCATTTTCCAAAGGCTCGAGGGAAATTTTGATGAAAATTTATTAGAACTCAAAGAAAGCATTTGTAGCATGCTAAGATTTCCTAAGCATTCTGGAATTAATCCAGAGAGCTCATTACCAGGCAGATATAATTTAACCAAATTAGATAAATGGCATATCTTCCCTGGAATATTTCCCTGCAATTTATTGTTATTTAGAAATAGACCTTGGAGTTGTTTAAGTTTACCAATCTCAGGAGGAATATTTCCGATCAAGTTATTACCTCCAAAGTATAGGGATGTAAGACCACTCATGTTGCCTATACCTGCGGGGATGAAACCATTGATGTGTGCATCTTCTATTTCAAAGTTTCAATAGTAGATGAAAGATTCCCAATAGAATTGGGCAAAACGCCATTCAACGGATTGGAAACCCACTTGTAGATATCGCAACATCCGACAGTCCACCAAAGAATTGAAGAATACTAACTCATGCTCTCTTGGTCCATTGGTAAATTGATTAGTATCCAGGTGCAGTATTCGCAGCTTACGAAGATTTCCCAAATTAGTAGGAATAGTTCCTGTCAGAAAGTTCCCTGCTAGCTCCAGTATCCTCAAGCTTGGAAGCATTTGTTATGAACAAAGGAATTTCCCCCTCGAGCAAGTTTCTTCCGAGCACAAGAATCTCAAGGCTTGGAAGATGAAGACCTGTTGTGGTTGGAATTCTCCCTGAAAGGTTGTTCTGACTGAAAGCAATTATTTCCAAAGAAGATATATTAAAAATATCCTCTGGAATTTGACCAACTAGATTATTACTCCCACAGCCTAATTCCCTCAAATTTGATAGCTTCCCTAATTCAGGAGGAACTCGCCCCACTACGCGATTGAATGGAATATCCACATATTGCAGAGTAGAAATATTTCCCAGTGA
>Php00a00003.00144	CDD_uid:34495	domain description: "Leucine-rich repeat (LRR) protein "	[organism=Physalis peruviana]
TTGCAAACACACCACCACTAGGTATCTCACCTTCTAAAACATTAAATGAGACATTGATGTTTTTAAGGTATAAGAGCTTTTCCAAAGACTTAGGAATAGTACCTGACAAGACATTTAAAGACAAATCCAAGAACTCCAAGCTTATCAAGTTGGAAAAGGATAATGGAATTTGGTCAAAAAATGAATTGTTCGATAGGTTGAGATACTGCAGGCTTTGGAGTTCCCCTAATCTGCTCGGTATCATACCTGAAAAGTGATTAGTAGAAAGATCTAGATAATACAAAGCTTTCAATTCTTCAACATCTGATGGAAATTCTCCCTCAATAGAATTTTGTGACATTTCTAGATAGAGAAGACCACTCATTTTCCAAAGGCTCGAGGGAAATTTTGATGAAAATTTATTAGAACTCAAAGAAAGCATTTGTAGCATGCTAAGATTTCCTAAGCATTCTGGAATTAATCCAGAGAGCTCATTACCAGGCAGATATAATTTAACCAAATTAGATAAATGGCATATCTTCGCCTCTGGAATATTTCCCTGCAATTTATTGTTATTTAGAAATAGACCTTGGAGTTGTTTAAGTTTACCAATCTCAGGAGGAATATTTCCCATCAAGTTATTACCATGAAAATATAGAGCTATAAGACCACTCATGTTGCCTATACCTGCGGGGATGAAACCATTGATGTGTGCATCTCCTATTTCAAAGCTTTCAATAGTAGATGAAAGATTCCCAATATAATTGGGCAAAACGCCATTCAATGGGTTGGCACCCAGTTGTAGATATTGCAACATCCGACAATCCACCAAAGAATTGAAGAATACTAACTCATGCTCTCTTGGTCCATTGGTAAATTGATTAGTATCCAGGTGCAGTATTCGCAGCTTACGAAGATTTCCCAAATTAGTAGGAATAGTTCCTGTCAGAAAGTTCCCTGCTAGCTCCAGTATCCTCAAGCTTGGAAGCATTTGTTATGAACAAAGGAATTTCCCCCTCGAGCAAGTTTCTTCCGAGCACAAGAATCTCAAGGCTTGGAAGATGAAGACCTGTTGTGGTTGGAATTCTCCCTGAAAGGTTGTTCTGACTGAAAGCAATTATTTCCAAAGAAGATATATTAAAAATATCCTCTGGAATTTGACCAACTAGATTATTACTCCCACAGCCTAATTCCCTCAAATTTGATAGCTTCCCTAATTCAGGAGGAACTCGCCCCACTACGCGATTGAATGGAATATCCACATATTGCAGAGTAGAAATATTTCCCAGTGA
>Php00a00003.00145	CDD_uid:29015	domain description: "Leucine-rich repeats (LRRs), ribonuclease inhibitor (RI)-like subfamily"	[organism=Physalis peruviana]
CTCCAAGCTTATCAAGTTGGAAAAGGATAGTGGAATTTAGGCCAGAAAATAAATTGTTCGATAGGTTGAGATACTGCAGGCTTTGGAGTTTCCCCAATCTGCTTGGTATCATGCCTGAAAAGTCATTAGCAGAAAGATCTAGATATATCAAAGTTTTCAGTTCTCCAACATTTGATGGAAATTCTCCCTCAATAGAATTTCGTGACACGTCTAGATAGAGAAGACCACTCATTTTCCAAACGCTCGAGGGAAATTTTGATGAAAATTTATTAGAACTCAAAGAAAGATTTTGTAGCATGCTAAGATTTCCTAAGCATTCTGGAATTAATCCAGAGAGCTCATTACCAGGCAGAGATAATATAACCAAATTACATAAATGGCATACCGCCTCTGGAATATTTCCCTGCAATTTATTGTTATATAGAGATAGACCTTGGAGTTGTTTAAGTTTACCAATCTCAGGAGGAATATTTCCGATCAAGTTATTACCTCCAAAGTATAGGGATGTAAGACCACTCATGTTGCCTATACCTGCGGGGATGAAACCATTGATGTGTGCATCTTCTATTTCAAAGTTTCAATAGTAGATGAAAGATTCCCAATAGAATTGGGCAAAACGCCATTCAACGGATTGGAAACCCACTTGTAGATATCGCAACATCCGACAGTCCACCAAAGAATTGAAGAATACTAACTCATGCTCTCTTGGTCCATTGGTAAATTGATTAGTATCCAGGTGCAGTATTCGCAGCTTACGAAGATTTCCCAAATTAGTAGGAATAGTTCCTGTCAGAAAGTTCCCTGCTAGCTCCAGTATCCTCAAGCTTGGAAGCATTTGTTATGAACAAAGGAATTTCCCCCTCGAGCAAGTTTCTTCCGAGCACAAGAATCTCAAGGCTTGGAAGATGAAGACCTGTTGTGGTTGGAATTCTCCCTGAAAGGTTGTTCTGACTGAAAGCAATTATTTCCAAAGAAGATATATTAAAAATATCCTCTGGAATTTGACCAACTAGATTATTACTCCCACAGCCTAATTCCCTCAAATTTGATAGCTTCCCTAATTCAGGAGGAACTCGCCCCACTACGCGATTGAATGGAATATCCACATATTGCAGAGTAGAAATATTTCCCAGTGA
>Php00a00003.00146	functional description: "unknown protein"	[organism=Physalis peruviana]
CTTTCAATAGTAGATGAAAGATTCCCAATAGAACTGGGCAAAACGCCATTCAACGGATTGGAACCCACTAGTAGATATCGCAACATTCGACAGTCCACCAAAGAATTGAAGAACACTAACTCGTGCTCTCTTGGTCCATTGGTAAATTGATTAGTATGTAGGAACAGGTCTTGCAGCTTACGAAGATTTCCCAAATTAGTAGGAATAGTTCCTGTCAGAAAGTTCCCTGCTAGTTCCAGTATCTCAAGCTTGGAAGCATTTGTTATGAACAATGGAATTTCCCCTTCGAGCTGATTGACTCCCAAGTAAAGTTCTTTAAGGTTTGGAAGATGAAGACCTGTAGTGGCTGGAATTCTCCCTGAAAGGTTGTTGAAACTGAAACTAATTATTTCCAAAGAAGATATATTAAAAATATCCTCTGGAATTTGACCAACTAGATTATTATTCCTTACAGCTTAATTTCCTCAAATTTGATAGCTTCCCTAATTCAGGAGGAACTCGCCCCACTATGCGATTGTATGAAATATCCACATATTGCAGAGTAGAAATATTTCCCAGTGAAGCAGGAATAGTCCCACTTATTGCATTTGCACCAATATATAACACCTCGATCTTGGCTAAACAATCAATATTTCTGGGTATTTCTCCAGTTATCTTGTTGTAAGATATGGACAAAACTCTGAGCTCCGTGAGTTGGCATATGTTGGAAGGAATACGACCAGAAATTTGGTTGTCAGATATACTTAAAGTGTTTAGATTTGACACAATATTCCCTTCATCAAGCAAGAGAGGACCAGAAAGGCTATTGATTGCTAGAGACACGGCCAGTAGTGACGAGATATTAAATAGTGTTGCAGGAATGGGACCTGTTAAATGATTGTTGTACAAGAACAACTCTATAAGTTGGCTCAGATTACCAATTTCCGTTGGAATGTTACCATTGATTCTGTTCCCAGACATATTGAAGTTCATCAATTTTGTTGCATTTCCAACTGAAGGAGGAACTACGCCTGTGAGGCTATTGTTATGGAGATTTAAGACTCTGAGCTCTGGGACATACCATGGACCATTCCACAATTCACCACTGAGTTCATTGAAAGCCAATGAAATC
>Php00a00003.00147	CDD_uid:34495	domain description: "Leucine-rich repeat (LRR) protein "	[organism=Physalis peruviana]
CTTTCAATAGTAGATGAAAGATTCCCAATAGAACTGGGCAAAACGCCATTCAACGGATTGGAACCCACTAGTAGATATCGCAACATTCGACAGTCCACCAAAGAATTGAAGAACACTAACTCGTGCTCTCTTGGTCCATTGGTAAATTGATTAGTATGTAGGAACAGGTCTTGCAGCTTACGAAGATTTCCCAAATTAGTAGGAATAGTTCCTGTCAGAAAGTTCCCTGCTAGTTCCAGTATCTCAAGCTTGGAAGCATTTGTTATGAACAATGGAATTTCCCCTTCAAGCTGATTGACTCCCAAGTTCAGTTTTTTAAGGTTTGGAAGATGAAGACCTGTAGTGGCTGGAATTATCCCTGAAAGATTGTTGAAACTGAAATCAATTATTTCCAAAGAAGATATATTAAAAATATCCTCTGGAATTTGACCAACTAGATTATTATTCACTTGACAGCTTAATCTCCTCAAATTTGATAGCTTCCCTAATTCAGGAGGAACTCGCCCCACTATGCGACTGTATGAAATATCCACATATTGCAGAGTAGAAATATTTCCCAGTGAAGCAGGAATAGTCCCACTTATTGCATTTGCACCAATATATAACACCTCGATCTTGGCTAAACAATCAATATTTCTGGGTATTTCTCCAGTTATCTTGTTGTAAGATATGGACAAAACTCTGAGCTCCGTGAGTTGGCATATGTTGGAAGGAATACGACCAGAAATTTGGTTGTCAGATATACTTAAAGTGTTTAGATTTGACACAATATTCCCTTCATCAAGCAAGAGAGGACCAGAAAGGCTATTGATTGCTAGAGACACGGCCAGTAGTGACGAGATATTAAATAGTGTTGCAGGAATGGGACCTGTTAAATGATTGTTGTACAAGAACAACTCTATAAGTTGGCTCAGATTACCAATTTCCGTTGGAATGTTACCATTGATTCTGTTCCCAGACATATTGAAGTTCATCAATTTTGTTGCATTTCCAACTGAAGGAGGAACTACGCCTGTGAGGCTATTGTTATGGAGATTTAAGACTCTGAGCTCTGGGACATACCATGGACCATTCCACAATTCACCACTGAGTTCATTGAAAGCCAATGAAATC
>Php00a00003.00148	CDD_uid:29015	domain description: "Leucine-rich repeats (LRRs), ribonuclease inhibitor (RI)-like subfamily"	[organism=Physalis peruviana]
CTCCAAGCTTATCAAGTTGGAAAAGGATAGTGGAATTTAGGCCAGAAAATAAATTGTTCGATAGGTTGAGATACTGCAGGCTTTGGAGTTTCCCCAATCTGCTTGGTATCATGCCTGAAAAGTCATTAGCAGAAAGATCTAGATATATCAAAGTTTTCAGTTCTCCAACATTTGATGGAAATTCTCCCTCAATAGAATTTCGTGACACGTCTAGATAGAGAAGACCACTCATTTTCCAAACGCTCGAGGGAAATTTTGATGAAAATTTATTAGAACTCAAAGAAAGATTTTGTAGCATGCTAAGATTTCCTAAGCATTCTGGAATTAATCCAGAGAGCTCATTACCAGGCAGAGATAATATAACCAAATTACATAAATGGCATACCGCCTCTGGAATATTTCCCTGCAATTTATTGTTATATAGAGATAGACCTTGGAGTTGTTTAAGTTTACCAATCTCAGGAGGAATATTTCCCATCAAGTTATTACCATGAAAATATAGAGCTATAAGACCACTCATGTTGCCTATACCTGCGGGGATGAAACCATTGATGTGTGCATCTCCTATTTCAAAGCTTTCAATAGTAGATGAAAGATTCCCAATATAATTGGGCAAAACGCCATTCAATGGGTTGGCACCCAGTTGTAGATATTGCAACATCCGACAATCCACCAAAGAATTGAAGAATACTAACTCATGCTCTCTTGGTCCATTGGTAAATTGATTAGTATCCAGGTGCAGTATTCGCAGCTTACGAAGATTTCCCAAATTAGTAGGAATAGTTCCTGTCAGAAAGTTCCCTGCTAGCTCCAGTATCCTCAAGCTTGGAAGCATTTGTTATGAACAAAGGAATTTCCCCCTCGAGCAAGTTTCTTCCGAGCACAAGAATCTCAAGGCTTGGAAGATGAAGACCTGTTGTGGTTGGAATTCTCCCTGAAAGGTTGTTCTGACTGAAAGCAATTATTTCCAAAGAAGATATATTAAAAATATCCTCTGGAATTTGACCAACTAGATTATTACTCCCACAGCCTAATTCCCTCAAATTTGATAGCTTCCCTAATTCAGGAGGAACTCGCCCCACTACGCGATTGAATGGAATATCCACATATTGCAGAGTAGAAATATTTCCCAGTGA
>Php00a00003.00149	functional description: "unknown protein"	[organism=Physalis peruviana]
TAGATATTGCAACATCCGACAATCCACCAAAGAATTGAAGAATACTAACTCATGCTCTCTTGGTCCATTGGTAAATTGATTAGTATGTAGGAACAGGTCCTGCAGCTTACGAAGATTTCCCAAATTAGTAGGAATAGTTCCTGTCAGAAAGTTATTTTCTAGCGCCAGTATCTCAAGCTTGGAAGCATTTGTTATGAACAATGGAATTTCCCCTTCGAGCTGATTGACTCCCAAGTAAAGTTCTTTAAGGTTTGGAAGATGAAGACCTGTAGTGGCTGGAATTCTCCCTGAAAGGTTGTTGAAACTGAAACTAATTATTTCCAAAGAAGATATATTAAAAATATCCTCTGGAATTTGACCAACTAGATTATTATTCCTTACAGCTTAATTTCCTCAAATTTGATAGCTTCCCTAATTCAGGAGGAACTCGCCCCACTATGCGATTGTATGAAATATCCACATATTGCAGAGTAGAAATATTTCCCAGTGAAGCAGGAATAGTCCCACTTATTGCATTTGCACCAATATATAACACCTCGATCTTGGCTAAACAATCAATATTTCTGGGTATTTCTCCAGTTATCTTGTTGTAAGATATGGACAAAACTCTGAGCTCCGTGAGTTGGCATATGTTGGAAGGAATACGACCAGAAATTTGGTTGTCAGATATACTTAAAGTGTTTAGATTTGACACAATATTCCCTTCATCAAGCAAGAGAGGACCAGAAAGGCTATTGATTGCTAGAGACACGGCCAGTAGTGACGAGATATTAAATAGTGTTGCAGGAATGGGACCTGTTAAATGATTGTTGTACAAGAACAACTCTATAAGTTGGCTCAGATTACCAATTTCCGTTGGAATGTTACCATTGATTCTGTTCCCAGACATATTGAAGTTCATCAATTTTGTTGCATTTCCAACTGAAGGAGGAACTACGCCTGTGAGGCTATTGTTATGGAGATTTAAGACTCTGAGCTCTGGGACATACCATGGACCATTCCACAATTCACCACTGAGTTCATTGAAAGCCAATGAAATC
>Php00a00003.00150	functional description: "unknown protein"	[organism=Physalis peruviana]
TAGATATTGCAACATCCGACAATCCACCAAAGAATTGAAGAATACTAACTCATGCTCTCTTGGTCCATTGGTAAATTGATTAGTATGTAGGAACAGTTTTCGCAGCTTACGAAGATTTCCCAAATTAGTAGGAATAGTTCCTGTCAGAAAGTTACCCTGCTAGCGCCAGTATCTCAAGCTTGGAAGCATTTGTTATGAACAATGGAATTTCCCCTTCAAGCTGATTGACTCCCAAGTTCAGTTTTTTAAGGTTTGGAAGATGAAGACCTGTAGTGGCTGGAATTATCCCTGAAAGATTGTTGAAACTGAAATCAATTATTTCCAAAGAAGATATATTAAAAATATCCTCTGGAATTTGACCAACTAGATTATTATTCACTTGACAGCTTAATCTCCTCAAATTTGATAGCTTCCCTAATTCAGGAGGAACTCGCCCCACTATGCGACTGTATGAAATATCCACATATTGCAGAGTAGAAATATTTCCCAGTGAAGCAGGAATAGTCCCACTTATTGCATTTGCACCAATATATAACACCTCGATCTTGGCTAAACAATCAATATTTCTGGGTATTTCTCCAGTTATCTTGTTGTAAGATATGGACAAAACTCTGAGCTCCGTGAGTTGGCATATGTTGGAAGGAATACGACCAGAAATTTGGTTGTCAGATATACTTAAAGTGTTTAGATTTGACACAATATTCCCTTCATCAAGCAAGAGAGGACCAGAAAGGCTATTGATTGCTAGAGACACGGCCAGTAGTGACGAGATATTAAATAGTGTTGCAGGAATGGGACCTGTTAAATGATTGTTGTACAAGAACAACTCTATAAGTTGGCTCAGATTACCAATTTCCGTTGGAATGTTACCATTGATTCTGTTCCCAGACATATTGAAGTTCATCAATTTTGTTGCATTTCCAACTGAAGGAGGAACTACGCCTGTGAGGCTATTGTTATGGAGATTTAAGACTCTGAGCTCTGGGACATACCATGGACCATTCCACAATTCACCACTGAGTTCATTGAAAGCCAATGAAATC
>Php00a00004.00151	CDD_uid:144508	domain description: "NB-ARC domain"	[organism=Physalis peruviana]
CCACTCTTATTTAGTTGGAATAACATATTTCTTTCAACAAATCACTGATAGAAAAACTACTTAGAGATAACCAAATACAACCATAACGACGTGGAGTACATTTATTTAACAATCTCCAAAATCATGCAGAGACTAATTCTCAACTTAATAATACACCCAACAGATATCTCTTACTGCAATGATCACATCAGATTGAAATGCTTGTGGTGACACCATATCTAATACTCCATAAACACAAGCTGTCAGCAAGGCCAACATTTTCTTGATTCTCTCCTTTTTTCAACTTCACTGTGTGCCGCTGCAATCAGCCGTTTCAGGGGGGAATATAGTGAGCTTGAATTTGAAACTCTCTGTAGCTGTACTCACTTTTTTCTTGTCTTGAGTTTCGGTCATGTGTTCTTGATGCATCTCTTGCTTCCTGCGTCTGATAGCTTTTGCAGATTTAACTGCCTTGTCTGTGTTCTCCAGCGTCATCTCTTGAAGGGTATGTATATCAGCAACTCAATTGGCACAGACTCAAGCTCATTGCAGGATTTAATCACAAGGTACTTAAGACTTTGAAATTGACGATCTGCGACCTTCCAGGATTTAAGGTCTGCCCTTTCAATCCACAATACCTTGAGTTGGTTAAAACCTCCAATCTCTGAATCCCAGATCGTTCCATAAATGCATTTTCTTTTAGCTTTAGGACCTCAAGCAATTCCAACTGCCCCAATCTATTAACCTCACTCCAAGCAAACCTTGTATTTGACAAAGTTAGATTCTTCAGTTTGCATAGAAACCTGTGGAATGGAGGAACTTGAAGAACTTTGCTCGTGGAGCTGCTTAGATCATTCAACAGTTTCAAATTCTCCAGGCACTTTAGCTTTTGAAAGTTGTTGAACCCACCCTTGTTAGTTTCAAAGAAGTTAGTCATTTGCCCTTGAATAGTCACTTTTCTGAGATTGCAAGCCCTCGCGAGCACATCTTCTCTGCAACTTTCTGGTGAAACTTAGACAGTGTTTGTAGGCAAGACGATTCGTCTACTATCTGGCTAGTAGAGGATGATAATTTTACAGGGACAAATTTTGCAGGGACATTGGTGTGTACATGCCTCAATTGTGGCATGTTTCCATATTTCTGCTTTCATTTCAATGTTGGGCGCCTTTGTATTAATTATAAGAGTTTGTAAATTCCAGAACTTTCCGAAGAACATCGGAAGGGAATTGCTTTCAACTGAGATAGAAAGGTACCTCAAATGAAATAGCTCTCTGAAATACTTTGTGAAACTAAATTCAAGGAATTCAACATCCAAGACCCTAACCAGTGGAAATGCTTTGTGCAGTCGTTGAATGTTACTAAGCTTCTCACTTTCTTTTTGTTTTGTGGAAAAACATAAGAAAGACCTAACATGCTCAGCAGATGGTTCTGTGGAGATAAAAGTTTTCAAGAGAGAGGGTTGAATACACAATCGGCGAGAAGTATCTAGATCTGGGATAGAAAGACCAGGCTGATCTGGTTTTTCACATACTTCTTGGAAAAGACCTCCGTTATTAGCCTCCATCTTGCAGAACTGGCGCAACAAGTCATGAAGACGGCATGTCTTTACTTGACCATTAGCCCTTTTCTGCACTACTATTACTAAGTTCCTGTTGACAAGGTCATTCAAGTAGTACTCCGCTATATCCTCAGGGCTGCCAGTTAAGTTGGAGCTTATCAATCCCTCGGAAATCCATAGGCGAATCAACTTCCAAGCAGGGACTTCAAAGCCCTGTGGAAAGGCGCCACAATATAGGAAGCATGCCTTCATCTCTTCGGGTAGATGACCATAACTCATTTCCACAAATTTCAAGCAGCTGTTTTGGTCATCTTTATTTATAAGGTGTTTCCCTACATTGTCTTCAACTATTTTCCACTCGCTTGCTTGTGTACGTCCTCTTAGAGCTCCTGCAATTACCACTACTGCAAGTGGCACTCCACTACATTTTTCTGCGATACTTCTCCCATGTGCTACTAACTCTTCAGGACACCTTCGGACGTTACTGCCAAAAACTCTATTTTCCAACAATTGGAAACTTTCCTCGTTGCTCAGAAATTTCAACATGTGAGGATTAGCATTGGCATACCTACCAACGCGTCCATCGCGAGTGGTGAGCATTATACGGTGACCTTTGCTTTTCTTCGGGAAAACATTCATGACTGCATCCACAACATCTGTTGTCCACACATCATCCAACACAATGAGACATTTGCCTCCTTTGTCAATGAGTGCACATATTTCCTTTGGCAATTCCTTCACATCCATGTCTTGATATTCTGTTGTGTTTTTCTTGAATGCTTTGAGAATACTGAGAAAGACACCCTTCAGTTTGTATTGTGGGCCTACGCTAACCCAAATGGTCAGGAAAAACTCAAAGGAAATCCGAGGGTCTTTAGATATTTTTATTGCCAATGTGGTTTTGCCAAGTCCAGCAAGCCCACCACAGGAATAACATCTAAATCAGCGGTTCCTTCAGCAAGTCGTTTGATCACTATTTTTGCTTCCTCGTCAAAGCCGACAACTTCATTTTCTTCCAGCAAAGTATCCTGTGTGCCAGTGGTAACAATTTCCGGCTTACAATCAAGAGTTGGCTTTGCCTGGAAAGCCAGTGGATTATCTTCACGAATCTTCTTCACTTGTTCAAGGGCGGCTTTGATGCCTTCTGAAAGATCCCAGACGGTTTTGTGATATTTAGGTTTATCTATGATCTTCATAAATTTATTTTTCTCTTGGTGCAGCTTCGCCTCAACCATGAGCTTATCAATGAGACCCTCAACTTTATATACCATAACTTGGACTTCCTTGACAAAGTGTTTCCATTGTTCGCTGTTGCTTTGACGATATTTTGCAGCATCCTTTAGGAAGGCCTTTAAACGATTAAGTTCTCCCAACAGTTGTTGTGTAGAATCTTCTTTTGCACCATCAATATACTTCCAAGTTTCCTTTATTATCGGAACCAGGATCTCCACTACGAATTGTAGTGCTACATCCGCCATACTTCCTTTTTTGCCAGAATGGCAATTGAAAAGGGGAACAAAAAGAACAGATCAAAGCATAGCATGTGTAGTGAGTGATAAAGGAACTTCTCAGATCAAAACTCTACGAAAAGAGCCAAGTAGGTTCTTGGACTTAAAGAAGATAACTTTATACCTCAAAGACATTAACTTTCTTCAACTAGCTTGAATCTGTGTTTCTC
>Php00a00004.00152	CDD_uid:144508	domain description: "NB-ARC domain"	[organism=Physalis peruviana]
CCACTCTTATTTAGTTGGAATAACATATTTCTTTCAACAAATCACTGATAGAAAAACTACTTAGAGATAACCAAATACAACCATAACGACGTGGAGTACATTTATTTAACAATCTCCAAAATCATGCAGAGACTAATTCTCAACTTAATAATACACCCAACAGATATCTCTTACTGCAATGATCACATCAGATTGAAATGCTTGTGGTGACACCATATCTAATACTCCATAAACACAAGCTGTCAGCAAGGCCAACATTTTCTTGATTCTCTCCTTTTTTCAACTTCACTGTGTGCCGCTGCAATCAGCCGTTTCAGGGGGGAATATAGTGAGCTTGAATTTGAAACTCTCTGTAGCTGTACTCACTTTTTTCTTGTCTTGAGTTTCGGTCATGTGTTCTTGATGCATCTCTTGCTTCCTGCGTCTGATAGCTTTTGCAGATTTAACTGCCTTGTCTGTGTTCTCCAGCGTCATCTCTTGAAGGGTATGTATATCAGCAACTCAATTGGCACAGACTCAAGCTCATTGCAGGATTTAATCACAAGGTACTTAAGACTTTGAAATTGACGATCTGCGACCTTCCAGGATTTAAGGTCTGCCCTTTCAATCCACAATACCTTGAGTTGGTTAAAACCTCCAATCTCTGAATCCCAGATCGTTCCATAAATGCATTTTCTTTTAGCTTTAGGACCTCAAGCAATTCCAACTGCCCCAATCTATTAACCTCACTCCAAGCAAACCTTGTATTTGACAAAGTTAGATTCTTCAGTTTGCATAGAAACCTGTGGAATGGAGGAACTTGAAGAACTTTGCTCGTGGAGCTGCTTAGATCATTCAACAGTTTCAAATTCTCCAGGCACTTTAGCTTTTGAAAGTTGTTGAACCCACCCTTGTTAGTTTCAAAGAAGTTAGTCATTTGCCCTTGAATAGTCACTTTTCTGAGATTGCAAGCCCTCGCGAGCACATCTTCTCTGCAACTTTCTGGTGAAACTTAGACAGTGTTTGTAGGCAAGACGATTCGTCTACTATCTGGCTAGTAGAGGATGATAATTTTACAGGGACAAATTTTGCAGGGACATTGGTGTGTACATGCCTCAATTGTGGCATGTTTCCATATTTCTGCTTTCATTTCAATGTTGGGCGCCTTTGTATTAATTATAAGAGTTTGTAAATTCCAGAACTTTCCGAAGAACATCGGAAGGGAATTGCTTTCAACTGAGATAGAAAGGTACCTCAAATGAAATAGCTCTCTGAAATACTTTGTGAAACTAAATTCAAGGAATTCAACATCCAAGACCCTAACCAGTGGAAATGCTTTGTGCAGTCGTTGAATGTTACTAAGCTTCTCACCATAAGAAAGACCTAACATGCTCAGCAGATGGTTCTGTGGAGATGAAAGTTTTCAAGAGAGAGGGTTGAATACACAATCGGCGAGAAGTATCTAGATCTGGGATAGAAAGACCAGGCTGATCTGGTCTTTCACATACTTCTTGGAAAAGACCTCCGTTATTAGCCTCCATCTTGCAGAACTGGTGCAACAAGTCATGAAGACGGCATGTTTTCACTTGACCATTAGCCCTTTTCTGCATTACTATTACTAAGTTCCTGTTGACAAGGTCATTCAAGTAGTACTCCGCTATATCCTCGGGGCTGCCTTTTAAGTTGGAGCTTATCAATCCCTCGGAAATCCATAGGCGAATCAACTTCCAAGCAGGGATTTCAAAGCCTTGTGGAAAGGCGCCACAATATAGGAAGCATGCCTTCATCTCTTCAGGTAGATGACCATAACTCATCTCCACAAATTTCAAGCAGCTTTTTGGGTCATCTTTATTTATAAGGTGTTTCCCTACATTGTCTTCAACTATTTTCCACTCGCTTGGTCCTGTACGTCCTCTTAGAGCTCCTGCAATTACCACTACTGCAAGTGGCACTCCACTACATTTTTCTGCGATACTTCTCCCATGTGCTACTAACTCTTCAGGACACCTTCGGACGTTACTGCCAAAAACTCTATTTTCCAACAATTGGAAACTTTCCTCGTTGCTCAGAAATTTCAACATGTGAGGATTAGCATTGGCATACCTACCAACGCGTCCATCGCGAGTGGTGAGCATTATACGGTGACCTTTGCTTTTCTTCGGGAAAACATTCATGACTGCATCCACAACATCTGTTGTCCACACATCATCCAACACAATGAGACATTTGCCTCCTTTGTCAATGAGTGCACATATTTCCTTTGGCAATTCCTTCACATCCATGTCTTGATATTCTGTTGTGTTTTTCTTGAATGCTTTGAGAATACTGAGAAAGACACCCTTCAGTTTGTATTGTGGGCCTACGCTAACCCAAATGGTCAGGAAAAACTCAAAGGAAATCCGAGGGTCTTTAGATATTTTTATTGCCAATGTGGTTTTGCCAAGTCCAGCAAGCCCACCACAGGAATAACATCTAAATCAGCGGTTCCTTCAGCAAGTCGTTTGATCACTATTTTTGCTTCCTCGTCAAAGCCGACAACTTCATTTTCTTCCAGCAAAGTATCCTGTGTGCCAGTGGTAACAATTTCCGGCTTACAATCAAGAGTTGGCTTTGCCTGGAAAGCCAGTGGATTATCTTCACGAATCTTCTTCACTTGTTCAAGGGCGGCTTTGATGCCTTCTGAAAGATCCCAGACGGTTTTGTGATATTTAGGTTTATCTATGATCTTCATAAATTTATTTTTCTCTTGGTGCAGCTTCGCCTCAACCATGAGCTTATCAATGAGACCCTCAACTTTATATACCATAACTTGGACTTCCTTGACAAAGTGTTTCCATTGTTCGCTGTTGCTTTGACGATATTTTGCAGCATCCTTTAGGAAGGCCTTTAAACGATTAAGTTCTCCCAACAGTTGTTGTGTAGAATCTTCTTTTGCACCATCAATATACTTCCAAGTTTCCTTTATTATCGGAACCAGGATCTCCACTACGAATTGTAGTGCTACATCCGCCATACTTCCTTTTTTGCCAGAATGGCAATTGAAAAGGGGAACAAAAAGAACAGATCAAAGCATAGCATGTGTAGTGAGTGATAAAGGAACTTCTCAGATCAAAACTCTACGAAAAGAGCCAAGTAGGTTCTTGGACTTAAAGAAGATAACTTTATACCTCAAAGACATTAACTTTCTTCAACTAGCTTGAATCTGTGTTTCTC
>Php00a00004.00153	CDD_uid:144508	domain description: "NB-ARC domain"	[organism=Physalis peruviana]
CCACTCTTATTTAGTTGGAATAACATATTTCTTTCAACAAATCACTGATAGAAAAACTACTTAGAGATAACCAAATACAACCATAACGACGTGGAGTACATTTATTTAACAATCTCCAAAATCATGCAGAGACTAATTCTCAACTTAATAATACACCCAACAGATATCTCTTACTGCAATGATCACATCAGATTGAAATGCTTGTGGTGACACCATATCTAATACTCCATAAACACAAGCTGTCAGCAAGGCCAACATTTTCTTGATTCTCTCCTTTTTTCAACTTCACTGTGTGCCGCTGCAATCAGCCGTTTCAGGGGGGAATATAGTGAGCTTGAATTTGAAACTCTCTGTAGCTGTACTCACTTTTTTCTTGTCTTGAGTTTCGGTCATGTGTTCTTGATGCATCTCTTGCTTCCTGCGTCTGATAGCTTTTGCAGATTTAACTGCCTTGTCTGTGTTCTCCAGCGTCATCTCTTGAAGGGTATGTATATCAGCAACTCAATTGGCACAGACTCAAGCTCATTGCAGGATTTAATCACAAGGTACTTAAGACTTTGAAATTGACGATCTGCGACCTTCCAGGATTTAAGGTCTGCCCTTTCAATCCAAATACCTTGAGTTGGTTAAAACCTCCAATCTCTGAATCCCAGATCATTCCACTAAATGCATTTTCTTTTAGCTTTAGGACCTCAAGCAATTCCAACTGCCCCAATCTATTCACCTCACTCCAAGCAAACCTTGTATTTGACAAAGTTAGATTCTTCAGTTTGCATAGAATCTCGTGGAATGGAGGAACTTTGCTCATGGAGCTGCCTACATCATTCAACAGTTTCAAATTCTCCAGGAACTTTAGCTTTTGAAAGTTGTTGAACCCACCCTTGTTAGTTTCAAAGAAGTTAGTCATTTGCCCTTGAATAGTCACTTTTCTGAGATTGCAAGCCCTCGCGAGCACATCTTCTCTGCAACTTTCTGGTGAAACTTAGACAGTGTTTGTAGGCAAGACGATTCGTCTACTATCTGGCTAGTAGAGGATGATAATTTTACAGGGACAAATTTTGCAGGGACATTGGTGTGTACATGCCTCAATTGTGGCATGTTTCCATATTTCTGCTTTCATTTCAATGTTGGGCGCCTTTGTATTAATTATAAGAGTTTGTAAATTCCAGAACTTTCCGAAGAACATCGGAAGGGAATTGCTTTCAACTGAGATAGAAAGGTACCTCAAATGAAATAGCTCTCTGAAATACTTTGTGAAACTAAATTCAAGGAATTCAACATCCAAGACCCTAACCAGTGGAAATGCTTTGTGCAGTCGTTGAATGTTACTAAGCTTCTCACTTTCTTTTTGTTTTGTGGAAAAACATAAGAAAGACCTAACATGCTCAGCAGATGGTTCTGTGGAGATAAAAGTTTTCAAGAGAGAGGGTTGAATACACAATCGGCGAGAAGTATCTAGATCTGGGATAGAAAGACCAGGCTGATCTGGTTTTTCACATACTTCTTGGAAAAGACCTCCGTTATTAGCCTCCATCTTGCAGAACTGGCGCAACAAGTCATGAAGACGGCATGTCTTTACTTGACCATTAGCCCTTTTCTGCACTACTATTACTAAGTTCCTGTTGACAAGGTCATTCAAGTAGTACTCCGCTATATCCTCAGGGCTGCCAGTTAAGTTGGAGCTTATCAATCCCTCGGAAATCCATAGGCGAATCAACTTCCAAGCAGGGACTTCAAAGCCCTGTGGAAAGGCGCCACAATATAGGAAGCATGCCTTCATCTCTTCGGGTAGATGACCATAACTCATTTCCACAAATTTCAAGCAGCTGTTTTGGTCATCTTTATTTATAAGGTGTTTCCCTACATTGTCTTCAACTATTTTCCACTCGCTTGCTTGTGTACGTCCTCTTAGAGCTCCTGCAATTACCACTACTGCAAGTGGCACTCCACTACATTTTTCTGCGATACTTCTCCCATGTGCTACTAACTCTTCAGGACACCTTCGGACGTTACTGCCAAAAACTCTATTTTCCAACAATTGGAAACTTTCCTCGTTGCTCAGAAATTTCAACATGTGAGGATTAGCATTGGCATACCTACCAACGCGTCCATCGCGAGTGGTGAGCATTATACGGTGACCTTTGCTTTTCTTCGGGAAAACATTCATGACTGCATCCACAACATCTGTTGTCCACACATCATCCAACACAATGAGACATTTGCCTCCTTTGTCAATGAGTGCACATATTTCCTTTGGCAATTCCTTCACATCCATGTCTTGATATTCTGTTGTGTTTTTCTTGAATGCTTTGAGAATACTGAGAAAGACACCCTTCAGTTTGTATTGTGGGCCTACGCTAACCCAAATGGTCAGGAAAAACTCAAAGGAAATCCGAGGGTCTTTAGATATTTTTATTGCCAATGTGGTTTTGCCAAGTCCAGCAAGCCCACCACAGGAATAACATCTAAATCAGCGGTTCCTTCAGCAAGTCGTTTGATCACTATTTTTGCTTCCTCGTCAAAGCCGACAACTTCATTTTCTTCCAGCAAAGTATCCTGTGTGCCAGTGGTAACAATTTCCGGCTTACAATCAAGAGTTGGCTTTGCCTGGAAAGCCAGTGGATTATCTTCACGAATCTTCTTCACTTGTTCAAGGGCGGCTTTGATGCCTTCTGAAAGATCCCAGACGGTTTTGTGATATTTAGGTTTATCTATGATCTTCATAAATTTATTTTTCTCTTGGTGCAGCTTCGCCTCAACCATGAGCTTATCAATGAGACCCTCAACTTTATATACCATAACTTGGACTTCCTTGACAAAGTGTTTCCATTGTTCGCTGTTGCTTTGACGATATTTTGCAGCATCCTTTAGGAAGGCCTTTAAACGATTAAGTTCTCCCAACAGTTGTTGTGTAGAATCTTCTTTTGCACCATCAATATACTTCCAAGTTTCCTTTATTATCGGAACCAGGATCTCCACTACGAATTGTAGTGCTACATCCGCCATACTTCCTTTTTTGCCAGAATGGCAATTGAAAAGGGGAACAAAAAGAACAGATCAAAGCATAGCATGTGTAGTGAGTGATAAAGGAACTTCTCAGATCAAAACTCTACGAAAAGAGCCAAGTAGGTTCTTGGACTTAAAGAAGATAACTTTATACCTCAAAGACATTAACTTTCTTCAACTAGCTTGAATCTGTGTTTCTC
>Php00a00004.00154	CDD_uid:144508	domain description: "NB-ARC domain"	[organism=Physalis peruviana]
CCACTCTTATTTAGTTGGAATAACATATTTCTTTCAACAAATCACTGATAGAAAAACTACTTAGAGATAACCAAATACAACCATAACGACGTGGAGTACATTTATTTAACAATCTCCAAAATCATGCAGAGACTAATTCTCAACTTAATAATACACCCAACAGATATCTCTTACTGCAATGATCACATCAGATTGAAATGCTTGTGGTGACACCATATCTAATACTCCATAAACACAAGCTGTCAGCAAGGCCAACATTTTCTTGATTCTCTCCTTTTTTCAACTTCACTGTGTGCCGCTGCAATCAGCCGTTTCAGGGGGGAATATAGTGAGCTTGAATTTGAAACTCTCTGTAGCTGTACTCACTTTTTTCTTGTCTTGAGTTTCGGTCATGTGTTCTTGATGCATCTCTTGCTTCCTGCGTCTGATAGCTTTTGCAGATTTAACTGCCTTGTCTGTGTTCTCCAGCGTCATCTCTTGAAGGGTATGTATATCAGCAACTCAATTGGCACAGACTCAAGCTCATTGCAGGATTTAATCACAAGGTACTTAAGACTTTGAAATTGACGATCTGCGACCTTCCAGGATTTAAGGTCTGCCCTTTCAATCCAAATACCTTGAGTTGGTTAAAACCTCCAATCTCTGAATCCCAGATCATTCCACTAAATGCATTTTCTTTTAGCTTTAGGACCTCAAGCAATTCCAACTGCCCCAATCTATTCACCTCACTCCAAGCAAACCTTGTATTTGACAAAGTTAGATTCTTCAGTTTGCATAGAATCTCGTGGAATGGAGGAACTTTGCTCATGGAGCTGCCTACATCATTCAACAGTTTCAAATTCTCCAGGAACTTTAGCTTTTGAAAGTTGTTGAACCCACCCTTGTTAGTTTCAAAGAAGTTAGTCATTTGCCCTTGAATAGTCACTTTTCTGAGATTGCAAGCCCTCGCGAGCACATCTTCTCTGCAACTTTCTGGTGAAACTTAGACAGTGTTTGTAGGCAAGACGATTCGTCTACTATCTGGCTAGTAGAGGATGATAATTTTACAGGGACAAATTTTGCAGGGACATTGGTGTGTACATGCCTCAATTGTGGCATGTTTCCATATTTCTGCTTTCATTTCAATGTTGGGCGCCTTTGTATTAATTATAAGAGTTTGTAAATTCCAGAACTTTCCGAAGAACATCGGAAGGGAATTGCTTTCAACTGAGATAGAAAGGTACCTCAAATGAAATAGCTCTCTGAAATACTTTGTGAAACTAAATTCAAGGAATTCAACATCCAAGACCCTAACCAGTGGAAATGCTTTGTGCAGTCGTTGAATGTTACTAAGCTTCTCACCATAAGAAAGACCTAACATGCTCAGCAGATGGTTCTGTGGAGATGAAAGTTTTCAAGAGAGAGGGTTGAATACACAATCGGCGAGAAGTATCTAGATCTGGGATAGAAAGACCAGGCTGATCTGGTCTTTCACATACTTCTTGGAAAAGACCTCCGTTATTAGCCTCCATCTTGCAGAACTGGTGCAACAAGTCATGAAGACGGCATGTTTTCACTTGACCATTAGCCCTTTTCTGCATTACTATTACTAAGTTCCTGTTGACAAGGTCATTCAAGTAGTACTCCGCTATATCCTCGGGGCTGCCTTTTAAGTTGGAGCTTATCAATCCCTCGGAAATCCATAGGCGAATCAACTTCCAAGCAGGGATTTCAAAGCCTTGTGGAAAGGCGCCACAATATAGGAAGCATGCCTTCATCTCTTCAGGTAGATGACCATAACTCATCTCCACAAATTTCAAGCAGCTTTTTGGGTCATCTTTATTTATAAGGTGTTTCCCTACATTGTCTTCAACTATTTTCCACTCGCTTGGTCCTGTACGTCCTCTTAGAGCTCCTGCAATTACCACTACTGCAAGTGGCACTCCACTACATTTTTCTGCGATACTTCTCCCATGTGCTACTAACTCTTCAGGACACCTTCGGACGTTACTGCCAAAAACTCTATTTTCCAACAATTGGAAACTTTCCTCGTTGCTCAGAAATTTCAACATGTGAGGATTAGCATTGGCATACCTACCAACGCGTCCATCGCGAGTGGTGAGCATTATACGGTGACCTTTGCTTTTCTTCGGGAAAACATTCATGACTGCATCCACAACATCTGTTGTCCACACATCATCCAACACAATGAGACATTTGCCTCCTTTGTCAATGAGTGCACATATTTCCTTTGGCAATTCCTTCACATCCATGTCTTGATATTCTGTTGTGTTTTTCTTGAATGCTTTGAGAATACTGAGAAAGACACCCTTCAGTTTGTATTGTGGGCCTACGCTAACCCAAATGGTCAGGAAAAACTCAAAGGAAATCCGAGGGTCTTTAGATATTTTTATTGCCAATGTGGTTTTGCCAAGTCCAGCAAGCCCACCACAGGAATAACATCTAAATCAGCGGTTCCTTCAGCAAGTCGTTTGATCACTATTTTTGCTTCCTCGTCAAAGCCGACAACTTCATTTTCTTCCAGCAAAGTATCCTGTGTGCCAGTGGTAACAATTTCCGGCTTACAATCAAGAGTTGGCTTTGCCTGGAAAGCCAGTGGATTATCTTCACGAATCTTCTTCACTTGTTCAAGGGCGGCTTTGATGCCTTCTGAAAGATCCCAGACGGTTTTGTGATATTTAGGTTTATCTATGATCTTCATAAATTTATTTTTCTCTTGGTGCAGCTTCGCCTCAACCATGAGCTTATCAATGAGACCCTCAACTTTATATACCATAACTTGGACTTCCTTGACAAAGTGTTTCCATTGTTCGCTGTTGCTTTGACGATATTTTGCAGCATCCTTTAGGAAGGCCTTTAAACGATTAAGTTCTCCCAACAGTTGTTGTGTAGAATCTTCTTTTGCACCATCAATATACTTCCAAGTTTCCTTTATTATCGGAACCAGGATCTCCACTACGAATTGTAGTGCTACATCCGCCATACTTCCTTTTTTGCCAGAATGGCAATTGAAAAGGGGAACAAAAAGAACAGATCAAAGCATAGCATGTGTAGTGAGTGATAAAGGAACTTCTCAGATCAAAACTCTACGAAAAGAGCCAAGTAGGTTCTTGGACTTAAAGAAGATAACTTTATACCTCAAAGACATTAACTTTCTTCAACTAGCTTGAATCTGTGTTTCTC
>Php00a00004.00155	CDD_uid:144508	domain description: "NB-ARC domain"	[organism=Physalis peruviana]
CCACTCTTATTTAGTTGGAATAACATATTTCTTTCAACAAATCACTGATAGAAAAACTACTTAGAGATAACCAAATACAACCATAACGACGTGGAGTACATTTATTTAACAATCTCCAAAATCATGCAGAGACTAATTCTCAACTTAATAATACACCCAACAGATATCTCTTACTGCAATGATCACATCAGATTGAAATGCTTGTGGTGACACCATATCTAATACTCCATAAACACAAGCTGTCAGCAAGGCCAACATTTTCTTGATTCTCTCCTTTTTTCAACTTCACTGTGTGCCGCTGCAATCAGCCGTTTCAGGGGGGAATATAGTGAGCTTGAATTTGAAACTCTCTGTAGCTGTACTCACTTTTTTCTTGTCTTGAGTTTCGGTCATGTGTTCTTGATGCATCTCTTGCTTCCTGCGTCTGATAGCTTTTGCAGATTTAACTGCCTTGTCTGTGTTCTCCAGCGTCATCTCTTGAAGGGTATGTATATCAGCAACTCAATTGGCACAGACTCAAGCTCATTGCAGGATTTAATCACAAGGTACTTAAGACTTTGAAATTGACGATCTGCGACCTTCCAGGATTTAAGGTCTGCCCTTTCAATCCACAATACCTTGAGTTGGTTAAAACCTCCAATCTCTGAATCCCAGATCGTTCCATAAATGCATTTTCTTTTAGCTTTAGGACCTCAAGCAATTCCAACTGCCCCAATCTATTAACCTCACTCCAAGCAAACCTTGTATTTGACAAAGTTAGATTCTTCAGTTTGCATAGAAACCTGTGGAATGGAGGAACTTGAAGAACTTTGCTCGTGGAGCTGCTTAGATCATTCAACAGTTTCAAATTCTCCAGGCACTTTAGCTTTTGAAAGTTGTTGAACCCACCCTTGTTAGTTTCAAAGAAGTTAGTCATTTGCCCTTGAATAGTCACTTTTCTGAGATTGCAAGCCCTCGCGAGCACATCTTCTCTGCAACTTTCTGGTGAAACTTAGACAGTGTTTGTAGGCAAGACGATTCGTCTACTATCTGGCTAGTAGAGGATGATAATTTTACAGGGACAAATTTTGCAGGGACATTGGTGTGTACATGCCTCAATTGTGGCATGTTTCCATATTTCTGCTTTCATTTCAATGTTGGGCGCCTTTGTATTAATTATAAGAGTTTGTAAATTCCAGAACTTTCCGAAGAACATCGGAAGGGAATTGCTTTCAACTGAGATAGAAAGGTACCTCAAATGAAATAGCTCTCTGAAATACTTTGTGAAACTAAATTCAAGGAATTCAACATCCAAGACCCTAACCAGTGGAAATGCTTTGTGCAGTCGTTGAATGTTACTAAGCTTCTCACTTTCTTTTTGTTTTGTGGAAAAACATAAGAAAGACCTAACATGCTCAGCAGATGGTTCTGTGGAGATAAAAGTTTTCAAGAGAGAGGGTTGAATACACAATCGGCGAGAAGTATCTAGATCTGGGATAGAAAGACCAGGCTGATCTGGTTTTTCACATACTTCTTGGAAAAGACCTCCGTTATTAGCCTCCATCTTGCAGAACTGGCGCAACAAGTCATGAAGACGGCATGTCTTTACTTGACCATTAGCCCTTTTCTGCACTACTATTACTAAGTTCCTGTTGACAAGGTCATTCAAGTAGTACTCCGCTATATCCTCAGGGCTGCCAGTTAAGTTGGAGCTTATCAATCCCTCGGAAATCCATAGGCGAATCAACTTCCAAGCAGGGACTTCAAAGCCCTGTGGAAAGGCGCCACAATATAGGAAGCATGCCTTCATCTCTTCGGGTAGATGACCATAACTCATTTCCACAAATTTCAAGCAGCTGTTTTGGTCATCTTTATTTATAAGGTGTTTCCCTACATTGTCTTCAACTATTTTCCACTCGCTTGCTTGTGTACGTCCTCTTAGAGCTCCTGCAATTACCACTACTGCAAGTGGCACTCCACTACATTTTTCTGCGATACTTCTCCCATGTGCTACTAACTCTTCAGGACACCTTCGGACGTTACTGCCAAAAACTCTATTTTCCAACAATTGGAAACTTTCCTCGTTGCTCAGAAATTTCAACATGTGAGGATTAGCATTGGCATACCTACCAACGCGTCCATCGCGAGTGGTGAGCATTATACGGTGACCTTTGCTTTTCTTCGGGAAAACATTCATGACTGCATCCACAACATCTGTTGTCCACACATCATCCAACACAATGAGACATTTGCCTCCTTTGTCAATGAGTGCACATATTTCCTTTGGCAATTCCTTCACATCCATGTCTTGATATTCTGTTGTGTTTTTCTTGAATGCTTTGAGAATACTGAGAAAGACACCCTTCAGTTTGTATTGTGGGCCTACGCTAACCCAAATGGTCAGGAAAAACTCAAAGGAAATCCGAGGGTCTTTAGATATTTTTATTGCCAATGTGGTTTTGCCAAGTCCAGCAAGCCCACCACAGGAATAACATCTAAATCAGCGGTTCCTTCAGCAAGTCGTTTGATCACTATTTTTGCTTCCTCGTCAAAGCCGACAACTTCATTTTCTTCCAGCAAAGTATCCTGTGTGCCAGTGGTAACAATTTCCGGCTTACAATCAAGAGTTGGCTTTGCCTGGAAAGCCAGTGGATTATCTTCACGAATCTTCTTCACTTGTTCAAGGGCGGCTTTGATGCCTTCTGAAAGATCCCAGACGGTTTTGTGATATTTAGGTTTATCTATGATCTTCATAAATTTATTTTTCTCTTGGTGCAGCTTCGCCTCAACCATGAGCTTATCAATGAGACCCTCAACTTTATATACCATAACTTGGACTTCCTTGACAAAGTGTTTCCATTGTTCGCTGTTGCTTTGACGATATTTTGCAGCATCCTTTAGGAAGGCCTTTAAACGATTAAGTTCTCCCAACAGTTGTTGTGTAGAATCTTCTTTTGCACCATCAATATACTTCCAAGTTTCCTTTATTATCGGAACCAGGATCTCCACTACGAATTGTAGTGCTACATCCGCCATACTTCCTTTTTTGCCAGAATGGCAATTGAAAAGGGGAACAAAAAGAACAGATCAAAACTCTACGAAAAGAGCCAAGTAGGTTCTTGGACTTAAAGAAGATAACTTTATACCTCAAAGACATTAACTTTCTTCAACTAGCTTGAATCTGTGTTTCTCAGAAAATC
>Php00a00004.00156	CDD_uid:144508	domain description: "NB-ARC domain"	[organism=Physalis peruviana]
CCACTCTTATTTAGTTGGAATAACATATTTCTTTCAACAAATCACTGATAGAAAAACTACTTAGAGATAACCAAATACAACCATAACGACGTGGAGTACATTTATTTAACAATCTCCAAAATCATGCAGAGACTAATTCTCAACTTAATAATACACCCAACAGATATCTCTTACTGCAATGATCACATCAGATTGAAATGCTTGTGGTGACACCATATCTAATACTCCATAAACACAAGCTGTCAGCAAGGCCAACATTTTCTTGATTCTCTCCTTTTTTCAACTTCACTGTGTGCCGCTGCAATCAGCCGTTTCAGGGGGGAATATAGTGAGCTTGAATTTGAAACTCTCTGTAGCTGTACTCACTTTTTTCTTGTCTTGAGTTTCGGTCATGTGTTCTTGATGCATCTCTTGCTTCCTGCGTCTGATAGCTTTTGCAGATTTAACTGCCTTGTCTGTGTTCTCCAGCGTCATCTCTTGAAGGGTATGTATATCAGCAACTCAATTGGCACAGACTCAAGCTCATTGCAGGATTTAATCACAAGGTACTTAAGACTTTGAAATTGACGATCTGCGACCTTCCAGGATTTAAGGTCTGCCCTTTCAATCCACAATACCTTGAGTTGGTTAAAACCTCCAATCTCTGAATCCCAGATCGTTCCATAAATGCATTTTCTTTTAGCTTTAGGACCTCAAGCAATTCCAACTGCCCCAATCTATTAACCTCACTCCAAGCAAACCTTGTATTTGACAAAGTTAGATTCTTCAGTTTGCATAGAAACCTGTGGAATGGAGGAACTTGAAGAACTTTGCTCGTGGAGCTGCTTAGATCATTCAACAGTTTCAAATTCTCCAGGCACTTTAGCTTTTGAAAGTTGTTGAACCCACCCTTGTTAGTTTCAAAGAAGTTAGTCATTTGCCCTTGAATAGTGACTTTTCTGAGATTGCAAGCCCTCGCTAGCACATCTTCTCTGCAACTTTCTGGTGAAACTATAGACAGAGTTTGTAGGCGAGAAGATTCATCTACTGTCTGGTTAGTAGGGGATGGCAATTTTGCAGGGACATTGGTGTGTACATGCCTCTACTGTGGCATGTTCCATATTTCTGCTTTTATTTCAACGCCGGACGTCTTTGTATTAATTATAAGAGTTTGTAAATTCCAGAACTTTCCGAAGAACATCGGAAGGGAATTGCTTTCAACTGAGATAGAAAGGTACCTCAAATGAAATAGCTCTCTGAAATACTTTGTGAAACTAAATTCAAGGAATTCAACATCCAAGACCCTAACCAGTGGAAATGCTTTGTGCAGTCGTTGAATGTTACTAAGCTTCTCACTTTCTTTTTGTTTTGTGGAAAAACATAAGAAAGACCTAACATGCTCAGCAGATGGTTCTGTGGAGATAAAAGTTTTCAAGAGAGAGGGTTGAATACACAATCGGCGAGAAGTATCTAGATCTGGGATAGAAAGACCAGGCTGATCTGGTTTTTCACATACTTCTTGGAAAAGACCTCCGTTATTAGCCTCCATCTTGCAGAACTGGCGCAACAAGTCATGAAGACGGCATGTCTTTACTTGACCATTAGCCCTTTTCTGCACTACTATTACTAAGTTCCTGTTGACAAGGTCATTCAAGTAGTACTCCGCTATATCCTCAGGGCTGCCAGTTAAGTTGGAGCTTATCAATCCCTCGGAAATCCATAGGCGAATCAACTTCCAAGCAGGGACTTCAAAGCCCTGTGGAAAGGCGCCACAATATAGGAAGCATGCCTTCATCTCTTCGGGTAGATGACCATAACTCATTTCCACAAATTTCAAGCAGCTGTTTTGGTCATCTTTATTTATAAGGTGTTTCCCTACATTGTCTTCAACTATTTTCCACTCGCTTGCTTGTGTACGTCCTCTTAGAGCTCCTGCAATTACCACTACTGCAAGTGGCACTCCACTACATTTTTCTGCGATACTTCTCCCATGTGCTACTAACTCTTCAGGACACCTTCGGACGTTACTGCCAAAAACTCTATTTTCCAACAATTGGAAACTTTCCTCGTTGCTCAGAAATTTCAACATGTGAGGATTAGCATTGGCATACCTACCAACGCGTCCATCGCGAGTGGTGAGCATTATACGGTGACCTTTGCTTTTCTTCGGGAAAACATTCATGACTGCATCCACAACATCTGTTGTCCACACATCATCCAACACAATGAGACATTTGCCTCCTTTGTCAATGAGTGCACATATTTCCTTTGGCAATTCCTTCACATCCATGTCTTGATATTCTGTTGTGTTTTTCTTGAATGCTTTGAGAATACTGAGAAAGACACCCTTCAGTTTGTATTGTGGGCCTACGCTAACCCAAATGGTCAGGAAAAACTCAAAGGAAATCCGAGGGTCTTTAGATATTTTTATTGCCAATGTGGTTTTGCCAAGTCCAGCAAGCCCACCACAGGAATAACATCTAAATCAGCGGTTCCTTCAGCAAGTCGTTTGATCACTATTTTTGCTTCCTCGTCAAAGCCGACAACTTCATTTTCTTCCAGCAAAGTATCCTGTGTGCCAGTGGTAACAATTTCCGGCTTACAATCAAGAGTTGGCTTTGCCTGGAAAGCCAGTGGATTATCTTCACGAATCTTCTTCACTTGTTCAAGGGCGGCTTTGATGCCTTCTGAAAGATCCCAGACGGTTTTGTGATATTTAGGTTTATCTATGATCTTCATAAATTTATTTTTCTCTTGGTGCAGCTTCGCCTCAACCATGAGCTTATCAATGAGACCCTCAACTTTATATACCATAACTTGGACTTCCTTGACAAAGTGTTTCCATTGTTCGCTGTTGCTTTGACGATATTTTGCAGCATCCTTTAGGAAGGCCTTTAAACGATTAAGTTCTCCCAACAGTTGTTGTGTAGAATCTTCTTTTGCACCATCAATATACTTCCAAGTTTCCTTTATTATCGGAACCAGGATCTCCACTACGAATTGTAGTGCTACATCCGCCATACTTCCTTTTTTGCCAGAATGGCAATTGAAAAGGGGAACAAAAAGAACAGATCAAAGCATAGCATGTGTAGTGAGTGATAAAGGAACTTCTCAGATCAAAACTCTACGAAAAGAGCCAAGTAGGTTCTTGGACTTAAAGAAGATAACTTTATACCTCAAAGACATTAACTTTCTTCAACTAGCTTGAATCTGTGTTTCTC
>Php00a00004.00157	CDD_uid:144508	domain description: "NB-ARC domain"	[organism=Physalis peruviana]
CCACTCTTATTTAGTTGGAATAACATATTTCTTTCAACAAATCACTGATAGAAAAACTACTTAGAGATAACCAAATACAACCATAACGACGTGGAGTACATTTATTTAACAATCTCCAAAATCATGCAGAGACTAATTCTCAACTTAATAATACACCCAACAGATATCTCTTACTGCAATGATCACATCAGATTGAAATGCTTGTGGTGACACCATATCTAATACTCCATAAACACAAGCTGTCAGCAAGGCCAACATTTTCTTGATTCTCTCCTTTTTTCAACTTCACTGTGTGCCGCTGCAATCAGCCGTTTCAGGGGGGAATATAGTGAGCTTGAATTTGAAACTCTCTGTAGCTGTACTCACTTTTTTCTTGTCTTGAGTTTCGGTCATGTGTTCTTGATGCATCTCTTGCTTCCTGCGTCTGATAGCTTTTGCAGATTTAACTGCCTTGTCTGTGTTCTCCAGCGTCATCTCTTGAAGGGTATGTATATCAGCAACTCAATTGGCACAGACTCAAGCTCATTGCAGGATTTAATCACAAGGTACTTAAGACTTTGAAATTGACGATCTGCGACCTTCCAGGATTTAAGGTCTGCCCTTTCAATCCACAATACCTTGAGTTGGTTAAAACCTCCAATCTCTGAATCCCAGATCGTTCCATAAATGCATTTTCTTTTAGCTTTAGGACCTCAAGCAATTCCAACTGCCCCAATCTATTAACCTCACTCCAAGCAAACCTTGTATTTGACAAAGTTAGATTCTTCAGTTTGCATAGAAACCTGTGGAATGGAGGAACTTGAAGAACTTTGCTCGTGGAGCTGCTTAGATCATTCAACAGTTTCAAATTCTCCAGGCACTTTAGCTTTTGAAAGTTGTTGAACCCACCCTTGTTAGTTTCAAAGAAGTTAGTCATTTGCCCTTGAATAGTCACTTTTCTGAGATTGCAAGCCCTCGCGAGCACATCTTCTCTGCAACTTTCTGGTGAAACTTAGACAGTGTTTGTAGGCAAGACGATTCGTCTACTATCTGGCTAGTAGAGGATGATAATTTTACAGGGACAAATTTTGCAGGGACATTGGTGTGTACATGCCTCAATTGTGGCATGTTTCCATATTTCTGCTTTCATTTCAATGTTGGGCGCCTTTGTATTAATTATAAGAGTTTGTAAATTCCAGAACTTTCCGAAGAACATCGGAAGGGAATTGCTTTCAACTGAGATAGAAAGGTACCTCAAATGAAATAGCTCTCTGAAATACTTTGTGAAACTAAATTCAAGGAATTCAACATCCAAGACCCTAACCAGTGGAAATGCTTTGTGCAGTCGTTGAATGTTACTAAGCTTCTCACCATAAGAAAGACCTAACATGCTCAGCAGATGGTTCTGTGGAGATGAAAGTTTTCAAGAGAGAGGGTTGAATACACAATCGGCGAGAAGTATCTAGATCTGGGATAGAAAGACCAGGCTGATCTGGTCTTTCACATACTTCTTGGAAAAGACCTCCGTTATTAGCCTCCATCTTGCAGAACTGGTGCAACAAGTCATGAAGACGGCATGTTTTCACTTGACCATTAGCCCTTTTCTGCATTACTATTACTAAGTTCCTGTTGACAAGGTCATTCAAGTAGTACTCCGCTATATCCTCGGGGCTGCCTTTTAAGTTGGAGCTTATCAATCCCTCGGAAATCCATAGGCGAATCAACTTCCAAGCAGGGATTTCAAAGCCTTGTGGAAAGGCGCCACAATATAGGAAGCATGCCTTCATCTCTTCAGGTAGATGACCATAACTCATCTCCACAAATTTCAAGCAGCTTTTTGGGTCATCTTTATTTATAAGGTGTTTCCCTACATTGTCTTCAACTATTTTCCACTCGCTTGGTCCTGTACGTCCTCTTAGAGCTCCTGCAATTACCACTACTGCAAGTGGCACTCCACTACATTTTTCTGCGATACTTCTCCCATGTGCTACTAACTCTTCAGGACACCTTCGGACGTTACTGCCAAAAACTCTATTTTCCAACAATTGGAAACTTTCCTCGTTGCTCAGAAATTTCAACATGTGAGGATTAGCATTGGCATACCTACCAACGCGTCCATCGCGAGTGGTGAGCATTATACGGTGACCTTTGCTTTTCTTCGGGAAAACATTCATGACTGCATCCACAACATCTGTTGTCCACACATCATCCAACACAATGAGACATTTGCCTCCTTTGTCAATGAGTGCACATATTTCCTTTGGCAATTCCTTCACATCCATGTCTTGATATTCTGTTGTGTTTTTCTTGAATGCTTTGAGAATACTGAGAAAGACACCCTTCAGTTTGTATTGTGGGCCTACGCTAACCCAAATGGTCAGGAAAAACTCAAAGGAAATCCGAGGGTCTTTAGATATTTTTATTGCCAATGTGGTTTTGCCAAGTCCAGCAAGCCCACCACAGGAATAACATCTAAATCAGCGGTTCCTTCAGCAAGTCGTTTGATCACTATTTTTGCTTCCTCGTCAAAGCCGACAACTTCATTTTCTTCCAGCAAAGTATCCTGTGTGCCAGTGGTAACAATTTCCGGCTTACAATCAAGAGTTGGCTTTGCCTGGAAAGCCAGTGGATTATCTTCACGAATCTTCTTCACTTGTTCAAGGGCGGCTTTGATGCCTTCTGAAAGATCCCAGACGGTTTTGTGATATTTAGGTTTATCTATGATCTTCATAAATTTATTTTTCTCTTGGTGCAGCTTCGCCTCAACCATGAGCTTATCAATGAGACCCTCAACTTTATATACCATAACTTGGACTTCCTTGACAAAGTGTTTCCATTGTTCGCTGTTGCTTTGACGATATTTTGCAGCATCCTTTAGGAAGGCCTTTAAACGATTAAGTTCTCCCAACAGTTGTTGTGTAGAATCTTCTTTTGCACCATCAATATACTTCCAAGTTTCCTTTATTATCGGAACCAGGATCTCCACTACGAATTGTAGTGCTACATCCGCCATACTTCCTTTTTTGCCAGAATGGCAATTGAAAAGGGGAACAAAAAGAACAGATCAAAACTCTACGAAAAGAGCCAAGTAGGTTCTTGGACTTAAAGAAGATAACTTTATACCTCAAAGACATTAACTTTCTTCAACTAGCTTGAATCTGTGTTTCTCAGAAAATC
>Php00a00004.00158	CDD_uid:144508	domain description: "NB-ARC domain"	[organism=Physalis peruviana]
CCACTCTTATTTAGTTGGAATAACATATTTCTTTCAACAAATCACTGATAGAAAAACTACTTAGAGATAACCAAATACAACCATAACGACGTGGAGTACATTTATTTAACAATCTCCAAAATCATGCAGAGACTAATTCTCAACTTAATAATACACCCAACAGATATCTCTTACTGCAATGATCACATCAGATTGAAATGCTTGTGGTGACACCATATCTAATACTCCATAAACACAAGCTGTCAGCAAGGCCAACATTTTCTTGATTCTCTCCTTTTTTCAACTTCACTGTGTGCCGCTGCAATCAGCCGTTTCAGGGGGGAATATAGTGAGCTTGAATTTGAAACTCTCTGTAGCTGTACTCACTTTTTTCTTGTCTTGAGTTTCGGTCATGTGTTCTTGATGCATCTCTTGCTTCCTGCGTCTGATAGCTTTTGCAGATTTAACTGCCTTGTCTGTGTTCTCCAGCGTCATCTCTTGAAGGGTATGTATATCAGCAACTCAATTGGCACAGACTCAAGCTCATTGCAGGATTTAATCACAAGGTACTTAAGACTTTGAAATTGACGATCTGCGACCTTCCAGGATTTAAGGTCTGCCCTTTCAATCCACAATACCTTGAGTTGGTTAAAACCTCCAATCTCTGAATCCCAGATCGTTCCATAAATGCATTTTCTTTTAGCTTTAGGACCTCAAGCAATTCCAACTGCCCCAATCTATTAACCTCACTCCAAGCAAACCTTGTATTTGACAAAGTTAGATTCTTCAGTTTGCATAGAAACCTGTGGAATGGAGGAACTTGAAGAACTTTGCTCGTGGAGCTGCTTAGATCATTCAACAGTTTCAAATTCTCCAGGCACTTTAGCTTTTGAAAGTTGTTGAACCCACCCTTGTTAGTTTCAAAGAAGTTAGTCATTTGCCCTTGAATAGTGACTTTTCTGAGATTGCAAGCCCTCGCTAGCACATCTTCTCTGCAACTTTCTGGTGAAACTATAGACAGAGTTTGTAGGCGAGAAGATTCATCTACTGTCTGGTTAGTAGGGGATGGCAATTTTGCAGGGACATTGGTGTGTACATGCCTCTACTGTGGCATGTTCCATATTTCTGCTTTTATTTCAACGCCGGACGTCTTTGTATTAATTATAAGAGTTTGTAAATTCCAGAACTTTCCGAAGAACATCGGAAGGGAATTGCTTTCAACTGAGATAGAAAGGTACCTCAAATGAAATAGCTCTCTGAAATACTTTGTGAAACTAAATTCAAGGAATTCAACATCCAAGACCCTAACCAGTGGAAATGCTTTGTGCAGTCGTTGAATGTTACTAAGCTTCTCACCATAAGAAAGACCTAACATGCTCAGCAGATGGTTCTGTGGAGATGAAAGTTTTCAAGAGAGAGGGTTGAATACACAATCGGCGAGAAGTATCTAGATCTGGGATAGAAAGACCAGGCTGATCTGGTCTTTCACATACTTCTTGGAAAAGACCTCCGTTATTAGCCTCCATCTTGCAGAACTGGTGCAACAAGTCATGAAGACGGCATGTTTTCACTTGACCATTAGCCCTTTTCTGCATTACTATTACTAAGTTCCTGTTGACAAGGTCATTCAAGTAGTACTCCGCTATATCCTCGGGGCTGCCTTTTAAGTTGGAGCTTATCAATCCCTCGGAAATCCATAGGCGAATCAACTTCCAAGCAGGGATTTCAAAGCCTTGTGGAAAGGCGCCACAATATAGGAAGCATGCCTTCATCTCTTCAGGTAGATGACCATAACTCATCTCCACAAATTTCAAGCAGCTTTTTGGGTCATCTTTATTTATAAGGTGTTTCCCTACATTGTCTTCAACTATTTTCCACTCGCTTGGTCCTGTACGTCCTCTTAGAGCTCCTGCAATTACCACTACTGCAAGTGGCACTCCACTACATTTTTCTGCGATACTTCTCCCATGTGCTACTAACTCTTCAGGACACCTTCGGACGTTACTGCCAAAAACTCTATTTTCCAACAATTGGAAACTTTCCTCGTTGCTCAGAAATTTCAACATGTGAGGATTAGCATTGGCATACCTACCAACGCGTCCATCGCGAGTGGTGAGCATTATACGGTGACCTTTGCTTTTCTTCGGGAAAACATTCATGACTGCATCCACAACATCTGTTGTCCACACATCATCCAACACAATGAGACATTTGCCTCCTTTGTCAATGAGTGCACATATTTCCTTTGGCAATTCCTTCACATCCATGTCTTGATATTCTGTTGTGTTTTTCTTGAATGCTTTGAGAATACTGAGAAAGACACCCTTCAGTTTGTATTGTGGGCCTACGCTAACCCAAATGGTCAGGAAAAACTCAAAGGAAATCCGAGGGTCTTTAGATATTTTTATTGCCAATGTGGTTTTGCCAAGTCCAGCAAGCCCACCACAGGAATAACATCTAAATCAGCGGTTCCTTCAGCAAGTCGTTTGATCACTATTTTTGCTTCCTCGTCAAAGCCGACAACTTCATTTTCTTCCAGCAAAGTATCCTGTGTGCCAGTGGTAACAATTTCCGGCTTACAATCAAGAGTTGGCTTTGCCTGGAAAGCCAGTGGATTATCTTCACGAATCTTCTTCACTTGTTCAAGGGCGGCTTTGATGCCTTCTGAAAGATCCCAGACGGTTTTGTGATATTTAGGTTTATCTATGATCTTCATAAATTTATTTTTCTCTTGGTGCAGCTTCGCCTCAACCATGAGCTTATCAATGAGACCCTCAACTTTATATACCATAACTTGGACTTCCTTGACAAAGTGTTTCCATTGTTCGCTGTTGCTTTGACGATATTTTGCAGCATCCTTTAGGAAGGCCTTTAAACGATTAAGTTCTCCCAACAGTTGTTGTGTAGAATCTTCTTTTGCACCATCAATATACTTCCAAGTTTCCTTTATTATCGGAACCAGGATCTCCACTACGAATTGTAGTGCTACATCCGCCATACTTCCTTTTTTGCCAGAATGGCAATTGAAAAGGGGAACAAAAAGAACAGATCAAAGCATAGCATGTGTAGTGAGTGATAAAGGAACTTCTCAGATCAAAACTCTACGAAAAGAGCCAAGTAGGTTCTTGGACTTAAAGAAGATAACTTTATACCTCAAAGACATTAACTTTCTTCAACTAGCTTGAATCTGTGTTTCTC
>Php00a00004.00159	CDD_uid:144508	domain description: "NB-ARC domain"	[organism=Physalis peruviana]
CCACTCTTATTTAGTTGGAATAACATATTTCTTTCAACAAATCACTGATAGAAAAACTACTTAGAGATAACCAAATACAACCATAACGACGTGGAGTACATTTATTTAACAATCTCCAAAATCATGCAGAGACTAATTCTCAACTTAATAATACACCCAACAGATATCTCTTACTGCAATGATCACATCAGATTGAAATGCTTGTGGTGACACCATATCTAATACTCCATAAACACAAGCTGTCAGCAAGGCCAACATTTTCTTGATTCTCTCCTTTTTTCAACTTCACTGTGTGCCGCTGCAATCAGCCGTTTCAGGGGGGAATATAGTGAGCTTGAATTTGAAACTCTCTGTAGCTGTACTCACTTTTTTCTTGTCTTGAGTTTCGGTCATGTGTTCTTGATGCATCTCTTGCTTCCTGCGTCTGATAGCTTTTGCAGATTTAACTGCCTTGTCTGTGTTCTCCAGCGTCATCTCTTGAAGGGTATGTATATCAGCAACTCAATTGGCACAGACTCAAGCTCATTGCAGGATTTAATCACAAGGTACTTAAGACTTTGAAATTGACGATCTGCGACCTTCCAGGATTTAAGGTCTGCCCTTTCAATCCAAATACCTTGAGTTGGTTAAAACCTCCAATCTCTGAATCCCAGATCATTCCACTAAATGCATTTTCTTTTAGCTTTAGGACCTCAAGCAATTCCAACTGCCCCAATCTATTCACCTCACTCCAAGCAAACCTTGTATTTGACAAAGTTAGATTCTTCAGTTTGCATAGAATCTCGTGGAATGGAGGAACTTTGCTCATGGAGCTGCCTACATCATTCAACAGTTTCAAATTCTCCAGGAACTTTAGCTTTTGAAAGTTGTTGAACCCACCCTTGTTAGTTTCAAAGAAGTTAGTCATTTGCCCTTGAATAGTCACTTTTCTGAGATTGCAAGCCCTCGCGAGCACATCTTCTCTGCAACTTTCTGGTGAAACTTAGACAGTGTTTGTAGGCAAGACGATTCGTCTACTATCTGGCTAGTAGAGGATGATAATTTTACAGGGACAAATTTTGCAGGGACATTGGTGTGTACATGCCTCAATTGTGGCATGTTTCCATATTTCTGCTTTCATTTCAATGTTGGGCGCCTTTGTATTAATTATAAGAGTTTGTAAATTCCAGAACTTTCCGAAGAACATCGGAAGGGAATTGCTTTCAACTGAGATAGAAAGGTACCTCAAATGAAATAGCTCTCTGAAATACTTTGTGAAACTAAATTCAAGGAATTCAACATCCAAGACCCTAACCAGTGGAAATGCTTTGTGCAGTCGTTGAATGTTACTAAGCTTCTCACTTTCTTTTTGTTTTGTGGAAAAACATAAGAAAGACCTAACATGCTCAGCAGATGGTTCTGTGGAGATAAAAGTTTTCAAGAGAGAGGGTTGAATACACAATCGGCGAGAAGTATCTAGATCTGGGATAGAAAGACCAGGCTGATCTGGTTTTTCACATACTTCTTGGAAAAGACCTCCGTTATTAGCCTCCATCTTGCAGAACTGGCGCAACAAGTCATGAAGACGGCATGTCTTTACTTGACCATTAGCCCTTTTCTGCACTACTATTACTAAGTTCCTGTTGACAAGGTCATTCAAGTAGTACTCCGCTATATCCTCAGGGCTGCCAGTTAAGTTGGAGCTTATCAATCCCTCGGAAATCCATAGGCGAATCAACTTCCAAGCAGGGACTTCAAAGCCCTGTGGAAAGGCGCCACAATATAGGAAGCATGCCTTCATCTCTTCGGGTAGATGACCATAACTCATTTCCACAAATTTCAAGCAGCTGTTTTGGTCATCTTTATTTATAAGGTGTTTCCCTACATTGTCTTCAACTATTTTCCACTCGCTTGCTTGTGTACGTCCTCTTAGAGCTCCTGCAATTACCACTACTGCAAGTGGCACTCCACTACATTTTTCTGCGATACTTCTCCCATGTGCTACTAACTCTTCAGGACACCTTCGGACGTTACTGCCAAAAACTCTATTTTCCAACAATTGGAAACTTTCCTCGTTGCTCAGAAATTTCAACATGTGAGGATTAGCATTGGCATACCTACCAACGCGTCCATCGCGAGTGGTGAGCATTATACGGTGACCTTTGCTTTTCTTCGGGAAAACATTCATGACTGCATCCACAACATCTGTTGTCCACACATCATCCAACACAATGAGACATTTGCCTCCTTTGTCAATGAGTGCACATATTTCCTTTGGCAATTCCTTCACATCCATGTCTTGATATTCTGTTGTGTTTTTCTTGAATGCTTTGAGAATACTGAGAAAGACACCCTTCAGTTTGTATTGTGGGCCTACGCTAACCCAAATGGTCAGGAAAAACTCAAAGGAAATCCGAGGGTCTTTAGATATTTTTATTGCCAATGTGGTTTTGCCAAGTCCAGCAAGCCCACCACAGGAATAACATCTAAATCAGCGGTTCCTTCAGCAAGTCGTTTGATCACTATTTTTGCTTCCTCGTCAAAGCCGACAACTTCATTTTCTTCCAGCAAAGTATCCTGTGTGCCAGTGGTAACAATTTCCGGCTTACAATCAAGAGTTGGCTTTGCCTGGAAAGCCAGTGGATTATCTTCACGAATCTTCTTCACTTGTTCAAGGGCGGCTTTGATGCCTTCTGAAAGATCCCAGACGGTTTTGTGATATTTAGGTTTATCTATGATCTTCATAAATTTATTTTTCTCTTGGTGCAGCTTCGCCTCAACCATGAGCTTATCAATGAGACCCTCAACTTTATATACCATAACTTGGACTTCCTTGACAAAGTGTTTCCATTGTTCGCTGTTGCTTTGACGATATTTTGCAGCATCCTTTAGGAAGGCCTTTAAACGATTAAGTTCTCCCAACAGTTGTTGTGTAGAATCTTCTTTTGCACCATCAATATACTTCCAAGTTTCCTTTATTATCGGAACCAGGATCTCCACTACGAATTGTAGTGCTACATCCGCCATACTTCCTTTTTTGCCAGAATGGCAATTGAAAAGGGGAACAAAAAGAACAGATCAAAACTCTACGAAAAGAGCCAAGTAGGTTCTTGGACTTAAAGAAGATAACTTTATACCTCAAAGACATTAACTTTCTTCAACTAGCTTGAATCTGTGTTTCTCAGAAAATC
>Php00a00004.00160	CDD_uid:144508	domain description: "NB-ARC domain"	[organism=Physalis peruviana]
CCACTCTTATTTAGTTGGAATAACATATTTCTTTCAACAAATCACTGATAGAAAAACTACTTAGAGATAACCAAATACAACCATAACGACGTGGAGTACATTTATTTAACAATCTCCAAAATCATGCAGAGACTAATTCTCAACTTAATAATACACCCAACAGATATCTCTTACTGCAATGATCACATCAGATTGAAATGCTTGTGGTGACACCATATCTAATACTCCATAAACACAAGCTGTCAGCAAGGCCAACATTTTCTTGATTCTCTCCTTTTTTCAACTTCACTGTGTGCCGCTGCAATCAGCCGTTTCAGGGGGGAATATAGTGAGCTTGAATTTGAAACTCTCTGTAGCTGTACTCACTTTTTTCTTGTCTTGAGTTTCGGTCATGTGTTCTTGATGCATCTCTTGCTTCCTGCGTCTGATAGCTTTTGCAGATTTAACTGCCTTGTCTGTGTTCTCCAGCGTCATCTCTTGAAGGGTATGTATATCAGCAACTCAATTGGCACAGACTCAAGCTCATTGCAGGATTTAATCACAAGGTACTTAAGACTTTGAAATTGACGATCTGCGACCTTCCAGGATTTAAGGTCTGCCCTTTCAATCCAAATACCTTGAGTTGGTTAAAACCTCCAATCTCTGAATCCCAGATCATTCCACTAAATGCATTTTCTTTTAGCTTTAGGACCTCAAGCAATTCCAACTGCCCCAATCTATTCACCTCACTCCAAGCAAACCTTGTATTTGACAAAGTTAGATTCTTCAGTTTGCATAGAATCTCGTGGAATGGAGGAACTTTGCTCATGGAGCTGCCTACATCATTCAACAGTTTCAAATTCTCCAGGAACTTTAGCTTTTGAAAGTTGTTGAACCCACCCTTGTTAGTTTCAAAGAAGTTAGTCATTTGCCCTTGAATAGTGACTTTTCTGAGATTGCAAGCCCTCGCTAGCACATCTTCTCTGCAACTTTCTGGTGAAACTATAGACAGAGTTTGTAGGCGAGAAGATTCATCTACTGTCTGGTTAGTAGGGGATGGCAATTTTGCAGGGACATTGGTGTGTACATGCCTCAACTGTGGCATGTTCCATATTTCTGCTTTTATTTCAACGCCGGACGTCTTTGTATTAATTATAAGAGTTTGTAAATTCCAGAACTTTCCGAAGAACATCGGAAGGGAATTGCTTTCAACTGAGATAGAAAGGTACCTCAAATGAAATAGCTCTCTGAAATACTTTGTGAAACTAAATTCAAGGAATTCAACATCCAAGACCCTAACCAGTGGAAATGCTTTGTGCAGTCGTTGAATGTTACTAAGCTTCTCACTTTCTTTTTGTTTTGTGGAAAAACATAAGAAAGACCTAACATGCTCAGCAGATGGTTCTGTGGAGATAAAAGTTTTCAAGAGAGAGGGTTGAATACACAATCGGCGAGAAGTATCTAGATCTGGGATAGAAAGACCAGGCTGATCTGGTTTTTCACATACTTCTTGGAAAAGACCTCCGTTATTAGCCTCCATCTTGCAGAACTGGCGCAACAAGTCATGAAGACGGCATGTCTTTACTTGACCATTAGCCCTTTTCTGCACTACTATTACTAAGTTCCTGTTGACAAGGTCATTCAAGTAGTACTCCGCTATATCCTCAGGGCTGCCAGTTAAGTTGGAGCTTATCAATCCCTCGGAAATCCATAGGCGAATCAACTTCCAAGCAGGGACTTCAAAGCCCTGTGGAAAGGCGCCACAATATAGGAAGCATGCCTTCATCTCTTCGGGTAGATGACCATAACTCATTTCCACAAATTTCAAGCAGCTGTTTTGGTCATCTTTATTTATAAGGTGTTTCCCTACATTGTCTTCAACTATTTTCCACTCGCTTGCTTGTGTACGTCCTCTTAGAGCTCCTGCAATTACCACTACTGCAAGTGGCACTCCACTACATTTTTCTGCGATACTTCTCCCATGTGCTACTAACTCTTCAGGACACCTTCGGACGTTACTGCCAAAAACTCTATTTTCCAACAATTGGAAACTTTCCTCGTTGCTCAGAAATTTCAACATGTGAGGATTAGCATTGGCATACCTACCAACGCGTCCATCGCGAGTGGTGAGCATTATACGGTGACCTTTGCTTTTCTTCGGGAAAACATTCATGACTGCATCCACAACATCTGTTGTCCACACATCATCCAACACAATGAGACATTTGCCTCCTTTGTCAATGAGTGCACATATTTCCTTTGGCAATTCCTTCACATCCATGTCTTGATATTCTGTTGTGTTTTTCTTGAATGCTTTGAGAATACTGAGAAAGACACCCTTCAGTTTGTATTGTGGGCCTACGCTAACCCAAATGGTCAGGAAAAACTCAAAGGAAATCCGAGGGTCTTTAGATATTTTTATTGCCAATGTGGTTTTGCCAAGTCCAGCAAGCCCACCACAGGAATAACATCTAAATCAGCGGTTCCTTCAGCAAGTCGTTTGATCACTATTTTTGCTTCCTCGTCAAAGCCGACAACTTCATTTTCTTCCAGCAAAGTATCCTGTGTGCCAGTGGTAACAATTTCCGGCTTACAATCAAGAGTTGGCTTTGCCTGGAAAGCCAGTGGATTATCTTCACGAATCTTCTTCACTTGTTCAAGGGCGGCTTTGATGCCTTCTGAAAGATCCCAGACGGTTTTGTGATATTTAGGTTTATCTATGATCTTCATAAATTTATTTTTCTCTTGGTGCAGCTTCGCCTCAACCATGAGCTTATCAATGAGACCCTCAACTTTATATACCATAACTTGGACTTCCTTGACAAAGTGTTTCCATTGTTCGCTGTTGCTTTGACGATATTTTGCAGCATCCTTTAGGAAGGCCTTTAAACGATTAAGTTCTCCCAACAGTTGTTGTGTAGAATCTTCTTTTGCACCATCAATATACTTCCAAGTTTCCTTTATTATCGGAACCAGGATCTCCACTACGAATTGTAGTGCTACATCCGCCATACTTCCTTTTTTGCCAGAATGGCAATTGAAAAGGGGAACAAAAAGAACAGATCAAAGCATAGCATGTGTAGTGAGTGATAAAGGAACTTCTCAGATCAAAACTCTACGAAAAGAGCCAAGTAGGTTCTTGGACTTAAAGAAGATAACTTTATACCTCAAAGACATTAACTTTCTTCAACTAGCTTGAATCTGTGTTTCTC
>Php00a00004.00161	CDD_uid:144508	domain description: "NB-ARC domain"	[organism=Physalis peruviana]
CCACTCTTATTTAGTTGGAATAACATATTTCTTTCAACAAATCACTGATAGAAAAACTACTTAGAGATAACCAAATACAACCATAACGACGTGGAGTACATTTATTTAACAATCTCCAAAATCATGCAGAGACTAATTCTCAACTTAATAATACACCCAACAGATATCTCTTACTGCAATGATCACATCAGATTGAAATGCTTGTGGTGACACCATATCTAATACTCCATAAACACAAGCTGTCAGCAAGGCCAACATTTTCTTGATTCTCTCCTTTTTTCAACTTCACTGTGTGCCGCTGCAATCAGCCGTTTCAGGGGGGAATATAGTGAGCTTGAATTTGAAACTCTCTGTAGCTGTACTCACTTTTTTCTTGTCTTGAGTTTCGGTCATGTGTTCTTGATGCATCTCTTGCTTCCTGCGTCTGATAGCTTTTGCAGATTTAACTGCCTTGTCTGTGTTCTCCAGCGTCATCTCTTGAAGGGTATGTATATCAGCAACTCAATTGGCACAGACTCAAGCTCATTGCAGGATTTAATCACAAGGTACTTAAGACTTTGAAATTGACGATCTGCGACCTTCCAGGATTTAAGGTCTGCCCTTTCAATCCAAATACCTTGAGTTGGTTAAAACCTCCAATCTCTGAATCCCAGATCATTCCACTAAATGCATTTTCTTTTAGCTTTAGGACCTCAAGCAATTCCAACTGCCCCAATCTATTCACCTCACTCCAAGCAAACCTTGTATTTGACAAAGTTAGATTCTTCAGTTTGCATAGAATCTCGTGGAATGGAGGAACTTTGCTCATGGAGCTGCCTACATCATTCAACAGTTTCAAATTCTCCAGGAACTTTAGCTTTTGAAAGTTGTTGAACCCACCCTTGTTAGTTTCAAAGAAGTTAGTCATTTGCCCTTGAATAGTCACTTTTCTGAGATTGCAAGCCCTCGCGAGCACATCTTCTCTGCAACTTTCTGGTGAAACTTAGACAGTGTTTGTAGGCAAGACGATTCGTCTACTATCTGGCTAGTAGAGGATGATAATTTTACAGGGACAAATTTTGCAGGGACATTGGTGTGTACATGCCTCAATTGTGGCATGTTTCCATATTTCTGCTTTCATTTCAATGTTGGGCGCCTTTGTATTAATTATAAGAGTTTGTAAATTCCAGAACTTTCCGAAGAACATCGGAAGGGAATTGCTTTCAACTGAGATAGAAAGGTACCTCAAATGAAATAGCTCTCTGAAATACTTTGTGAAACTAAATTCAAGGAATTCAACATCCAAGACCCTAACCAGTGGAAATGCTTTGTGCAGTCGTTGAATGTTACTAAGCTTCTCACCATAAGAAAGACCTAACATGCTCAGCAGATGGTTCTGTGGAGATGAAAGTTTTCAAGAGAGAGGGTTGAATACACAATCGGCGAGAAGTATCTAGATCTGGGATAGAAAGACCAGGCTGATCTGGTCTTTCACATACTTCTTGGAAAAGACCTCCGTTATTAGCCTCCATCTTGCAGAACTGGTGCAACAAGTCATGAAGACGGCATGTTTTCACTTGACCATTAGCCCTTTTCTGCATTACTATTACTAAGTTCCTGTTGACAAGGTCATTCAAGTAGTACTCCGCTATATCCTCGGGGCTGCCTTTTAAGTTGGAGCTTATCAATCCCTCGGAAATCCATAGGCGAATCAACTTCCAAGCAGGGATTTCAAAGCCTTGTGGAAAGGCGCCACAATATAGGAAGCATGCCTTCATCTCTTCAGGTAGATGACCATAACTCATCTCCACAAATTTCAAGCAGCTTTTTGGGTCATCTTTATTTATAAGGTGTTTCCCTACATTGTCTTCAACTATTTTCCACTCGCTTGGTCCTGTACGTCCTCTTAGAGCTCCTGCAATTACCACTACTGCAAGTGGCACTCCACTACATTTTTCTGCGATACTTCTCCCATGTGCTACTAACTCTTCAGGACACCTTCGGACGTTACTGCCAAAAACTCTATTTTCCAACAATTGGAAACTTTCCTCGTTGCTCAGAAATTTCAACATGTGAGGATTAGCATTGGCATACCTACCAACGCGTCCATCGCGAGTGGTGAGCATTATACGGTGACCTTTGCTTTTCTTCGGGAAAACATTCATGACTGCATCCACAACATCTGTTGTCCACACATCATCCAACACAATGAGACATTTGCCTCCTTTGTCAATGAGTGCACATATTTCCTTTGGCAATTCCTTCACATCCATGTCTTGATATTCTGTTGTGTTTTTCTTGAATGCTTTGAGAATACTGAGAAAGACACCCTTCAGTTTGTATTGTGGGCCTACGCTAACCCAAATGGTCAGGAAAAACTCAAAGGAAATCCGAGGGTCTTTAGATATTTTTATTGCCAATGTGGTTTTGCCAAGTCCAGCAAGCCCACCACAGGAATAACATCTAAATCAGCGGTTCCTTCAGCAAGTCGTTTGATCACTATTTTTGCTTCCTCGTCAAAGCCGACAACTTCATTTTCTTCCAGCAAAGTATCCTGTGTGCCAGTGGTAACAATTTCCGGCTTACAATCAAGAGTTGGCTTTGCCTGGAAAGCCAGTGGATTATCTTCACGAATCTTCTTCACTTGTTCAAGGGCGGCTTTGATGCCTTCTGAAAGATCCCAGACGGTTTTGTGATATTTAGGTTTATCTATGATCTTCATAAATTTATTTTTCTCTTGGTGCAGCTTCGCCTCAACCATGAGCTTATCAATGAGACCCTCAACTTTATATACCATAACTTGGACTTCCTTGACAAAGTGTTTCCATTGTTCGCTGTTGCTTTGACGATATTTTGCAGCATCCTTTAGGAAGGCCTTTAAACGATTAAGTTCTCCCAACAGTTGTTGTGTAGAATCTTCTTTTGCACCATCAATATACTTCCAAGTTTCCTTTATTATCGGAACCAGGATCTCCACTACGAATTGTAGTGCTACATCCGCCATACTTCCTTTTTTGCCAGAATGGCAATTGAAAAGGGGAACAAAAAGAACAGATCAAAACTCTACGAAAAGAGCCAAGTAGGTTCTTGGACTTAAAGAAGATAACTTTATACCTCAAAGACATTAACTTTCTTCAACTAGCTTGAATCTGTGTTTCTCAGAAAATC
>Php00a00004.00162	CDD_uid:144508	domain description: "NB-ARC domain"	[organism=Physalis peruviana]
CCACTCTTATTTAGTTGGAATAACATATTTCTTTCAACAAATCACTGATAGAAAAACTACTTAGAGATAACCAAATACAACCATAACGACGTGGAGTACATTTATTTAACAATCTCCAAAATCATGCAGAGACTAATTCTCAACTTAATAATACACCCAACAGATATCTCTTACTGCAATGATCACATCAGATTGAAATGCTTGTGGTGACACCATATCTAATACTCCATAAACACAAGCTGTCAGCAAGGCCAACATTTTCTTGATTCTCTCCTTTTTTCAACTTCACTGTGTGCCGCTGCAATCAGCCGTTTCAGGGGGGAATATAGTGAGCTTGAATTTGAAACTCTCTGTAGCTGTACTCACTTTTTTCTTGTCTTGAGTTTCGGTCATGTGTTCTTGATGCATCTCTTGCTTCCTGCGTCTGATAGCTTTTGCAGATTTAACTGCCTTGTCTGTGTTCTCCAGCGTCATCTCTTGAAGGGTATGTATATCAGCAACTCAATTGGCACAGACTCAAGCTCATTGCAGGATTTAATCACAAGGTACTTAAGACTTTGAAATTGACGATCTGCGACCTTCCAGGATTTAAGGTCTGCCCTTTCAATCCAAATACCTTGAGTTGGTTAAAACCTCCAATCTCTGAATCCCAGATCATTCCACTAAATGCATTTTCTTTTAGCTTTAGGACCTCAAGCAATTCCAACTGCCCCAATCTATTCACCTCACTCCAAGCAAACCTTGTATTTGACAAAGTTAGATTCTTCAGTTTGCATAGAATCTCGTGGAATGGAGGAACTTTGCTCATGGAGCTGCCTACATCATTCAACAGTTTCAAATTCTCCAGGAACTTTAGCTTTTGAAAGTTGTTGAACCCACCCTTGTTAGTTTCAAAGAAGTTAGTCATTTGCCCTTGAATAGTGACTTTTCTGAGATTGCAAGCCCTCGCTAGCACATCTTCTCTGCAACTTTCTGGTGAAACTATAGACAGAGTTTGTAGGCGAGAAGATTCATCTACTGTCTGGTTAGTAGGGGATGGCAATTTTGCAGGGACATTGGTGTGTACATGCCTCAACTGTGGCATGTTCCATATTTCTGCTTTTATTTCAACGCCGGACGTCTTTGTATTAATTATAAGAGTTTGTAAATTCCAGAACTTTCCGAAGAACATCGGAAGGGAATTGCTTTCAACTGAGATAGAAAGGTACCTCAAATGAAATAGCTCTCTGAAATACTTTGTGAAACTAAATTCAAGGAATTCAACATCCAAGACCCTAACCAGTGGAAATGCTTTGTGCAGTCGTTGAATGTTACTAAGCTTCTCACCATAAGAAAGACCTAACATGCTCAGCAGATGGTTCTGTGGAGATGAAAGTTTTCAAGAGAGAGGGTTGAATACACAATCGGCGAGAAGTATCTAGATCTGGGATAGAAAGACCAGGCTGATCTGGTCTTTCACATACTTCTTGGAAAAGACCTCCGTTATTAGCCTCCATCTTGCAGAACTGGTGCAACAAGTCATGAAGACGGCATGTTTTCACTTGACCATTAGCCCTTTTCTGCATTACTATTACTAAGTTCCTGTTGACAAGGTCATTCAAGTAGTACTCCGCTATATCCTCGGGGCTGCCTTTTAAGTTGGAGCTTATCAATCCCTCGGAAATCCATAGGCGAATCAACTTCCAAGCAGGGATTTCAAAGCCTTGTGGAAAGGCGCCACAATATAGGAAGCATGCCTTCATCTCTTCAGGTAGATGACCATAACTCATCTCCACAAATTTCAAGCAGCTTTTTGGGTCATCTTTATTTATAAGGTGTTTCCCTACATTGTCTTCAACTATTTTCCACTCGCTTGGTCCTGTACGTCCTCTTAGAGCTCCTGCAATTACCACTACTGCAAGTGGCACTCCACTACATTTTTCTGCGATACTTCTCCCATGTGCTACTAACTCTTCAGGACACCTTCGGACGTTACTGCCAAAAACTCTATTTTCCAACAATTGGAAACTTTCCTCGTTGCTCAGAAATTTCAACATGTGAGGATTAGCATTGGCATACCTACCAACGCGTCCATCGCGAGTGGTGAGCATTATACGGTGACCTTTGCTTTTCTTCGGGAAAACATTCATGACTGCATCCACAACATCTGTTGTCCACACATCATCCAACACAATGAGACATTTGCCTCCTTTGTCAATGAGTGCACATATTTCCTTTGGCAATTCCTTCACATCCATGTCTTGATATTCTGTTGTGTTTTTCTTGAATGCTTTGAGAATACTGAGAAAGACACCCTTCAGTTTGTATTGTGGGCCTACGCTAACCCAAATGGTCAGGAAAAACTCAAAGGAAATCCGAGGGTCTTTAGATATTTTTATTGCCAATGTGGTTTTGCCAAGTCCAGCAAGCCCACCACAGGAATAACATCTAAATCAGCGGTTCCTTCAGCAAGTCGTTTGATCACTATTTTTGCTTCCTCGTCAAAGCCGACAACTTCATTTTCTTCCAGCAAAGTATCCTGTGTGCCAGTGGTAACAATTTCCGGCTTACAATCAAGAGTTGGCTTTGCCTGGAAAGCCAGTGGATTATCTTCACGAATCTTCTTCACTTGTTCAAGGGCGGCTTTGATGCCTTCTGAAAGATCCCAGACGGTTTTGTGATATTTAGGTTTATCTATGATCTTCATAAATTTATTTTTCTCTTGGTGCAGCTTCGCCTCAACCATGAGCTTATCAATGAGACCCTCAACTTTATATACCATAACTTGGACTTCCTTGACAAAGTGTTTCCATTGTTCGCTGTTGCTTTGACGATATTTTGCAGCATCCTTTAGGAAGGCCTTTAAACGATTAAGTTCTCCCAACAGTTGTTGTGTAGAATCTTCTTTTGCACCATCAATATACTTCCAAGTTTCCTTTATTATCGGAACCAGGATCTCCACTACGAATTGTAGTGCTACATCCGCCATACTTCCTTTTTTGCCAGAATGGCAATTGAAAAGGGGAACAAAAAGAACAGATCAAAGCATAGCATGTGTAGTGAGTGATAAAGGAACTTCTCAGATCAAAACTCTACGAAAAGAGCCAAGTAGGTTCTTGGACTTAAAGAAGATAACTTTATACCTCAAAGACATTAACTTTCTTCAACTAGCTTGAATCTGTGTTTCTC
>Php00a00004.00163	CDD_uid:144508	domain description: "NB-ARC domain"	[organism=Physalis peruviana]
CCACTCTTATTTAGTTGGAATAACATATTTCTTTCAACAAATCACTGATAGAAAAACTACTTAGAGATAACCAAATACAACCATAACGACGTGGAGTACATTTATTTAACAATCTCCAAAATCATGCAGAGACTAATTCTCAACTTAATAATACACCCAACAGATATCTCTTACTGCAATGATCACATCAGATTGAAATGCTTGTGGTGACACCATATCTAATACTCCATAAACACAAGCTGTCAGCAAGGCCAACATTTTCTTGATTCTCTCCTTTTTTCAACTTCACTGTGTGCCGCTGCAATCAGCCGTTTCAGGGGGGAATATAGTGAGCTTGAATTTGAAACTCTCTGTAGCTGTACTCACTTTTTTCTTGTCTTGAGTTTCGGTCATGTGTTCTTGATGCATCTCTTGCTTCCTGCGTCTGATAGCTTTTGCAGATTTAACTGCCTTGTCTGTGTTCTCCAGCGTCATCTCTTGAAGGGTATGTATATCAGCAACTCAATTGGCACAGACTCAAGCTCATTGCAGGATTTAATCACAAGGTACTTAAGACTTTGAAATTGACGATCTGCGACCTTCCAGGATTTAAGGTCTGCCCTTTCAATCCACAATACCTTGAGTTGGTTAAAACCTCCAATCTCTGAATCCCAGATCGTTCCATAAATGCATTTTCTTTTAGCTTTAGGACCTCAAGCAATTCCAACTGCCCCAATCTATTAACCTCACTCCAAGCAAACCTTGTATTTGACAAAGTTAGATTCTTCAGTTTGCATAGAAACCTGTGGAATGGAGGAACTTGAAGAACTTTGCTCGTGGAGCTGCTTAGATCATTCAACAGTTTCAAATTCTCCAGGCACTTTAGCTTTTGAAAGTTGTTGAACCCACCCTTGTTAGTTTCAAAGAAGTTAGTCATTTGCCCTTGAATAGTGACTTTTCTGAGATTGCAAGCCCTCGCTAGCACATCTTCTCTGCAACTTTCTGGTGAAACTATAGACAGAGTTTGTAGGCGAGAAGATTCATCTACTGTCTGGTTAGTAGGGGATGGCAATTTTGCAGGGACATTGGTGTGTACATGCCTCTACTGTGGCATGTTCCATATTTCTGCTTTTATTTCAACGCCGGACGTCTTTGTATTAATTATAAGAGTTTGTAAATTCCAGAACTTTCCGAAGAACATCGGAAGGGAATTGCTTTCAACTGAGATAGAAAGGTACCTCAAATGAAATAGCTCTCTGAAATACTTTGTGAAACTAAATTCAAGGAATTCAACATCCAAGACCCTAACCAGTGGAAATGCTTTGTGCAGTCGTTGAATGTTACTAAGCTTCTCACTTTCTTTTTGTTTTGTGGAAAAACATAAGAAAGACCTAACATGCTCAGCAGATGGTTCTGTGGAGATAAAAGTTTTCAAGAGAGAGGGTTGAATACACAATCGGCGAGAAGTATCTAGATCTGGGATAGAAAGACCAGGCTGATCTGGTTTTTCACATACTTCTTGGAAAAGACCTCCGTTATTAGCCTCCATCTTGCAGAACTGGCGCAACAAGTCATGAAGACGGCATGTCTTTACTTGACCATTAGCCCTTTTCTGCACTACTATTACTAAGTTCCTGTTGACAAGGTCATTCAAGTAGTACTCCGCTATATCCTCAGGGCTGCCAGTTAAGTTGGAGCTTATCAATCCCTCGGAAATCCATAGGCGAATCAACTTCCAAGCAGGGACTTCAAAGCCCTGTGGAAAGGCGCCACAATATAGGAAGCATGCCTTCATCTCTTCGGGTAGATGACCATAACTCATTTCCACAAATTTCAAGCAGCTGTTTTGGTCATCTTTATTTATAAGGTGTTTCCCTACATTGTCTTCAACTATTTTCCACTCGCTTGCTTGTGTACGTCCTCTTAGAGCTCCTGCAATTACCACTACTGCAAGTGGCACTCCACTACATTTTTCTGCGATACTTCTCCCATGTGCTACTAACTCTTCAGGACACCTTCGGACGTTACTGCCAAAAACTCTATTTTCCAACAATTGGAAACTTTCCTCGTTGCTCAGAAATTTCAACATGTGAGGATTAGCATTGGCATACCTACCAACGCGTCCATCGCGAGTGGTGAGCATTATACGGTGACCTTTGCTTTTCTTCGGGAAAACATTCATGACTGCATCCACAACATCTGTTGTCCACACATCATCCAACACAATGAGACATTTGCCTCCTTTGTCAATGAGTGCACATATTTCCTTTGGCAATTCCTTCACATCCATGTCTTGATATTCTGTTGTGTTTTTCTTGAATGCTTTGAGAATACTGAGAAAGACACCCTTCAGTTTGTATTGTGGGCCTACGCTAACCCAAATGGTCAGGAAAAACTCAAAGGAAATCCGAGGGTCTTTAGATATTTTTATTGCCAATGTGGTTTTGCCAAGTCCAGCAAGCCCACCACAGGAATAACATCTAAATCAGCGGTTCCTTCAGCAAGTCGTTTGATCACTATTTTTGCTTCCTCGTCAAAGCCGACAACTTCATTTTCTTCCAGCAAAGTATCCTGTGTGCCAGTGGTAACAATTTCCGGCTTACAATCAAGAGTTGGCTTTGCCTGGAAAGCCAGTGGATTATCTTCACGAATCTTCTTCACTTGTTCAAGGGCGGCTTTGATGCCTTCTGAAAGATCCCAGACGGTTTTGTGATATTTAGGTTTATCTATGATCTTCATAAATTTATTTTTCTCTTGGTGCAGCTTCGCCTCAACCATGAGCTTATCAATGAGACCCTCAACTTTATATACCATAACTTGGACTTCCTTGACAAAGTGTTTCCATTGTTCGCTGTTGCTTTGACGATATTTTGCAGCATCCTTTAGGAAGGCCTTTAAACGATTAAGTTCTCCCAACAGTTGTTGTGTAGAATCTTCTTTTGCACCATCAATATACTTCCAAGTTTCCTTTATTATCGGAACCAGGATCTCCACTACGAATTGTAGTGCTACATCCGCCATACTTCCTTTTTTGCCAGAATGGCAATTGAAAAGGGGAACAAAAAGAACAGATCAAAACTCTACGAAAAGAGCCAAGTAGGTTCTTGGACTTAAAGAAGATAACTTTATACCTCAAAGACATTAACTTTCTTCAACTAGCTTGAATCTGTGTTTCTCAGAAAATC
>Php00a00004.00164	CDD_uid:144508	domain description: "NB-ARC domain"	[organism=Physalis peruviana]
AGATGACATTAGTGAAGACTATTAAGACAAGCACCACTCTTATTTAGTTGGAATAACATATTTCTTTCAACAAATCACTGATAGAAAAACTACTTAGAGATAACCAAATACAACCATAACGACGTGGAGTACATTTATTTAACAATCTCCAAAATCATGCAGAGACTAATTCTCTACTACAATGATCACATCAGATTGAAATGCTTGTGGTGACACCATATCTAATACTCCATAAACCCAAGCGGTCAGCAAGGTCAACATTTTCTTGATTCTCTCCTTTTTTCAACTTCACTGTGTGGCGCTGCAATCAGCCGTTTCAGGGGGGAATATAGTGAGCTTGAATTTGAAACTCTCTGTAGCTGTACTCACTTTTTTCTTGTCTTGAGTTTCGGTCATGTGTTCTTGATGCATCTCTTGCTTCCTGCGTCTGGTAGCTTTTGCAGATTTAACTGCCTTGTCTGTGTTCTCCAGCGTCATCTCTTGAAGGGTATGTATATCAGCTAACTCAATTGGCACAGACTCAAGCTCATTGCAGGATTTAATCACAAGGTACTTAAGACTTTGAAATTGACGATCTGCGACCTTCCAGGATTTAAGGTCTGCCCTTTCAATCCATAATACCTTCAGTTGGTTAAAACCTCCAATCTCTGAATCCCAGATCGTTCCACTAAATGCATTTTCTTTTAGCTTTAGGACCTCAAGAATTCCAACTGCCCCAATCTATTCACCTCACTCCAAGCAAACCTTGTATTTGACAAAGTTAGATTCTTCAGTTTGCATGGAAACTTGTGGAATGGAGGAACTTGAAGAACTTTGCTCATGGAGCTGGGTTCATTCAACAGTTTCAAATTCTCCAGGCACTTTAGCTTTTGAAAGTTGTTGAACCCACCCTTGTTAGTTTCAAAGAAGTTAGTCATTTGCCCTTGAATAGTCACTTTTCTGAGATTGCAAGCCCTCGCGAGCACATCTTCTCTGCAACTTTCTGGTGAAACTTAGACAGTGTTTGTAGGCAAGACGATTCGTCTACTATCTGGCTAGTAGAGGATGATAATTTTACAGGGACAAATTTTGCAGGGACATTGGTGTGTACATGCCTCAATTGTGGCATGTTTCCATATTTCTGCTTTCATTTCAATGTTGGGCGCCTTTGTATTAATTATAAGAGTTTGTAAATTCCAGAACTTTCCGAAGAACATCGGAAGGGAATTGCTTTCAACTGAGATAGAAAGGTACCTCAAATGAAATAGCTCTCTGAAATACTTTGTGAAACTAAATTCAAGGAATTCAACATCCAAGACCCTAACCAGTGGAAATGCTTTGTGCAGTCGTTGAATGTTACTAAGCTTCTCACTTTCTTTTTGTTTTGTGGAAAAACATAAGAAAGACCTAACATGCTCAGCAGATGGTTCTGTGGAGATAAAAGTTTTCAAGAGAGAGGGTTGAATACACAATCGGCGAGAAGTATCTAGATCTGGGATAGAAAGACCAGGCTGATCTGGTTTTTCACATACTTCTTGGAAAAGACCTCCGTTATTAGCCTCCATCTTGCAGAACTGGCGCAACAAGTCATGAAGACGGCATGTCTTTACTTGACCATTAGCCCTTTTCTGCACTACTATTACTAAGTTCCTGTTGACAAGGTCATTCAAGTAGTACTCCGCTATATCCTCAGGGCTGCCAGTTAAGTTGGAGCTTATCAATCCCTCGGAAATCCATAGGCGAATCAACTTCCAAGCAGGGACTTCAAAGCCCTGTGGAAAGGCGCCACAATATAGGAAGCATGCCTTCATCTCTTCGGGTAGATGACCATAACTCATTTCCACAAATTTCAAGCAGCTGTTTTGGTCATCTTTATTTATAAGGTGTTTCCCTACATTGTCTTCAACTATTTTCCACTCGCTTGCTTGTGTACGTCCTCTTAGAGCTCCTGCAATTACCACTACTGCAAGTGGCACTCCACTACATTTTTCTGCGATACTTCTCCCATGTGCTACTAACTCTTCAGGACACCTTCGGACGTTACTGCCAAAAACTCTATTTTCCAACAATTGGAAACTTTCCTCGTTGCTCAGAAATTTCAACATGTGAGGATTAGCATTGGCATACCTACCAACGCGTCCATCGCGAGTGGTGAGCATTATACGGTGACCTTTGCTTTTCTTCGGGAAAACATTCATGACTGCATCCACAACATCTGTTGTCCACACATCATCCAACACAATGAGACATTTGCCTCCTTTGTCAATGAGTGCACATATTTCCTTTGGCAATTCCTTCACATCCATGTCTTGATATTCTGTTGTGTTTTTCTTGAATGCTTTGAGAATACTGAGAAAGACACCCTTCAGTTTGTATTGTGGGCCTACGCTAACCCAAATGGTCAGGAAAAACTCAAAGGAAATCCGAGGGTCTTTAGATATTTTTATTGCCAATGTGGTTTTGCCAAGTCCAGCAAGCCCACCACAGGAATAACATCTAAATCAGCGGTTCCTTCAGCAAGTCGTTTGATCACTATTTTTGCTTCCTCGTCAAAGCCGACAACTTCATTTTCTTCCAGCAAAGTATCCTGTGTGCCAGTGGTAACAATTTCCGGCTTACAATCAAGAGTTGGCTTTGCCTGGAAAGCCAGTGGATTATCTTCACGAATCTTCTTCACTTGTTCAAGGGCGGCTTTGATGCCTTCTGAAAGATCCCAGACGGTTTTGTGATATTTAGGTTTATCTATGATCTTCATAAATTTATTTTTCTCTTGGTGCAGCTTCGCCTCAACCATGAGCTTATCAATGAGACCCTCAACTTTATATACCATAACTTGGACTTCCTTGACAAAGTGTTTCCATTGTTCGCTGTTGCTTTGACGATATTTTGCAGCATCCTTTAGGAAGGCCTTTAAACGATTAAGTTCTCCCAACAGTTGTTGTGTAGAATCTTCTTTTGCACCATCAATATACTTCCAAGTTTCCTTTATTATCGGAACCAGGATCTCCACTACGAATTGTAGTGCTACATCCGCCATACTTCCTTTTTTGCCAGAATGGCAATTGAAAAGGGGAACAAAAAGAACAGATCAAAGCATAGCATGTGTAGTGAGTGATAAAGGAACTTCTCAGATCAAAACTCTACGAAAAGAGCCAAGTAGGTTCTTGGACTTAAAGAAGATAACTTTATACCTCAAAGACATTAACTTTCTTCAACTAGCTTGAATCTGTGTTTCTC
>Php00a00004.00165	CDD_uid:144508	domain description: "NB-ARC domain"	[organism=Physalis peruviana]
CCACTCTTATTTAGTTGGAATAACATATTTCTTTCAACAAATCACTGATAGAAAAACTACTTAGAGATAACCAAATACAACCATAACGACGTGGAGTACATTTATTTAACAATCTCCAAAATCATGCAGAGACTAATTCTCAACTTAATAATACACCCAACAGATATCTCTTACTGCAATGATCACATCAGATTGAAATGCTTGTGGTGACACCATATCTAATACTCCATAAACACAAGCTGTCAGCAAGGCCAACATTTTCTTGATTCTCTCCTTTTTTCAACTTCACTGTGTGCCGCTGCAATCAGCCGTTTCAGGGGGGAATATAGTGAGCTTGAATTTGAAACTCTCTGTAGCTGTACTCACTTTTTTCTTGTCTTGAGTTTCGGTCATGTGTTCTTGATGCATCTCTTGCTTCCTGCGTCTGATAGCTTTTGCAGATTTAACTGCCTTGTCTGTGTTCTCCAGCGTCATCTCTTGAAGGGTATGTATATCAGCAACTCAATTGGCACAGACTCAAGCTCATTGCAGGATTTAATCACAAGGTACTTAAGACTTTGAAATTGACGATCTGCGACCTTCCAGGATTTAAGGTCTGCCCTTTCAATCCACAATACCTTGAGTTGGTTAAAACCTCCAATCTCTGAATCCCAGATCGTTCCATAAATGCATTTTCTTTTAGCTTTAGGACCTCAAGCAATTCCAACTGCCCCAATCTATTAACCTCACTCCAAGCAAACCTTGTATTTGACAAAGTTAGATTCTTCAGTTTGCATAGAAACCTGTGGAATGGAGGAACTTGAAGAACTTTGCTCGTGGAGCTGCTTAGATCATTCAACAGTTTCAAATTCTCCAGGCACTTTAGCTTTTGAAAGTTGTTGAACCCACCCTTGTTAGTTTCAAAGAAGTTAGTCATTTGCCCTTGAATAGTGACTTTTCTGAGATTGCAAGCCCTCGCTAGCACATCTTCTCTGCAACTTTCTGGTGAAACTATAGACAGAGTTTGTAGGCGAGAAGATTCATCTACTGTCTGGTTAGTAGGGGATGGCAATTTTGCAGGGACATTGGTGTGTACATGCCTCTACTGTGGCATGTTCCATATTTCTGCTTTTATTTCAACGCCGGACGTCTTTGTATTAATTATAAGAGTTTGTAAATTCCAGAACTTTCCGAAGAACATCGGAAGGGAATTGCTTTCAACTGAGATAGAAAGGTACCTCAAATGAAATAGCTCTCTGAAATACTTTGTGAAACTAAATTCAAGGAATTCAACATCCAAGACCCTAACCAGTGGAAATGCTTTGTGCAGTCGTTGAATGTTACTAAGCTTCTCACCATAAGAAAGACCTAACATGCTCAGCAGATGGTTCTGTGGAGATGAAAGTTTTCAAGAGAGAGGGTTGAATACACAATCGGCGAGAAGTATCTAGATCTGGGATAGAAAGACCAGGCTGATCTGGTCTTTCACATACTTCTTGGAAAAGACCTCCGTTATTAGCCTCCATCTTGCAGAACTGGTGCAACAAGTCATGAAGACGGCATGTTTTCACTTGACCATTAGCCCTTTTCTGCATTACTATTACTAAGTTCCTGTTGACAAGGTCATTCAAGTAGTACTCCGCTATATCCTCGGGGCTGCCTTTTAAGTTGGAGCTTATCAATCCCTCGGAAATCCATAGGCGAATCAACTTCCAAGCAGGGATTTCAAAGCCTTGTGGAAAGGCGCCACAATATAGGAAGCATGCCTTCATCTCTTCAGGTAGATGACCATAACTCATCTCCACAAATTTCAAGCAGCTTTTTGGGTCATCTTTATTTATAAGGTGTTTCCCTACATTGTCTTCAACTATTTTCCACTCGCTTGGTCCTGTACGTCCTCTTAGAGCTCCTGCAATTACCACTACTGCAAGTGGCACTCCACTACATTTTTCTGCGATACTTCTCCCATGTGCTACTAACTCTTCAGGACACCTTCGGACGTTACTGCCAAAAACTCTATTTTCCAACAATTGGAAACTTTCCTCGTTGCTCAGAAATTTCAACATGTGAGGATTAGCATTGGCATACCTACCAACGCGTCCATCGCGAGTGGTGAGCATTATACGGTGACCTTTGCTTTTCTTCGGGAAAACATTCATGACTGCATCCACAACATCTGTTGTCCACACATCATCCAACACAATGAGACATTTGCCTCCTTTGTCAATGAGTGCACATATTTCCTTTGGCAATTCCTTCACATCCATGTCTTGATATTCTGTTGTGTTTTTCTTGAATGCTTTGAGAATACTGAGAAAGACACCCTTCAGTTTGTATTGTGGGCCTACGCTAACCCAAATGGTCAGGAAAAACTCAAAGGAAATCCGAGGGTCTTTAGATATTTTTATTGCCAATGTGGTTTTGCCAAGTCCAGCAAGCCCACCACAGGAATAACATCTAAATCAGCGGTTCCTTCAGCAAGTCGTTTGATCACTATTTTTGCTTCCTCGTCAAAGCCGACAACTTCATTTTCTTCCAGCAAAGTATCCTGTGTGCCAGTGGTAACAATTTCCGGCTTACAATCAAGAGTTGGCTTTGCCTGGAAAGCCAGTGGATTATCTTCACGAATCTTCTTCACTTGTTCAAGGGCGGCTTTGATGCCTTCTGAAAGATCCCAGACGGTTTTGTGATATTTAGGTTTATCTATGATCTTCATAAATTTATTTTTCTCTTGGTGCAGCTTCGCCTCAACCATGAGCTTATCAATGAGACCCTCAACTTTATATACCATAACTTGGACTTCCTTGACAAAGTGTTTCCATTGTTCGCTGTTGCTTTGACGATATTTTGCAGCATCCTTTAGGAAGGCCTTTAAACGATTAAGTTCTCCCAACAGTTGTTGTGTAGAATCTTCTTTTGCACCATCAATATACTTCCAAGTTTCCTTTATTATCGGAACCAGGATCTCCACTACGAATTGTAGTGCTACATCCGCCATACTTCCTTTTTTGCCAGAATGGCAATTGAAAAGGGGAACAAAAAGAACAGATCAAAACTCTACGAAAAGAGCCAAGTAGGTTCTTGGACTTAAAGAAGATAACTTTATACCTCAAAGACATTAACTTTCTTCAACTAGCTTGAATCTGTGTTTCTCAGAAAATC
>Php00a00004.00166	CDD_uid:144508	domain description: "NB-ARC domain"	[organism=Physalis peruviana]
AGATGACATTAGTGAAGACTATTAAGACAAGCACCACTCTTATTTAGTTGGAATAACATATTTCTTTCAACAAATCACTGATAGAAAAACTACTTAGAGATAACCAAATACAACCATAACGACGTGGAGTACATTTATTTAACAATCTCCAAAATCATGCAGAGACTAATTCTCTACTACAATGATCACATCAGATTGAAATGCTTGTGGTGACACCATATCTAATACTCCATAAACCCAAGCGGTCAGCAAGGTCAACATTTTCTTGATTCTCTCCTTTTTTCAACTTCACTGTGTGGCGCTGCAATCAGCCGTTTCAGGGGGGAATATAGTGAGCTTGAATTTGAAACTCTCTGTAGCTGTACTCACTTTTTTCTTGTCTTGAGTTTCGGTCATGTGTTCTTGATGCATCTCTTGCTTCCTGCGTCTGGTAGCTTTTGCAGATTTAACTGCCTTGTCTGTGTTCTCCAGCGTCATCTCTTGAAGGGTATGTATATCAGCTAACTCAATTGGCACAGACTCAAGCTCATTGCAGGATTTAATCACAAGGTACTTAAGACTTTGAAATTGACGATCTGCGACCTTCCAGGATTTAAGGTCTGCCCTTTCAATCCATAATACCTTCAGTTGGTTAAAACCTCCAATCTCTGAATCCCAGATCGTTCCACTAAATGCATTTTCTTTTAGCTTTAGGACCTCAAGAATTCCAACTGCCCCAATCTATTCACCTCACTCCAAGCAAACCTTGTATTTGACAAAGTTAGATTCTTCAGTTTGCATGGAAACTTGTGGAATGGAGGAACTTGAAGAACTTTGCTCATGGAGCTGGGTTCATTCAACAGTTTCAAATTCTCCAGGCACTTTAGCTTTTGAAAGTTGTTGAACCCACCCTTGTTAGTTTCAAAGAAGTTAGTCATTTGCCCTTGAATAGTCACTTTTCTGAGATTGCAAGCCCTCGCGAGCACATCTTCTCTGCAACTTTCTGGTGAAACTTAGACAGTGTTTGTAGGCAAGACGATTCGTCTACTATCTGGCTAGTAGAGGATGATAATTTTACAGGGACAAATTTTGCAGGGACATTGGTGTGTACATGCCTCAATTGTGGCATGTTTCCATATTTCTGCTTTCATTTCAATGTTGGGCGCCTTTGTATTAATTATAAGAGTTTGTAAATTCCAGAACTTTCCGAAGAACATCGGAAGGGAATTGCTTTCAACTGAGATAGAAAGGTACCTCAAATGAAATAGCTCTCTGAAATACTTTGTGAAACTAAATTCAAGGAATTCAACATCCAAGACCCTAACCAGTGGAAATGCTTTGTGCAGTCGTTGAATGTTACTAAGCTTCTCACCATAAGAAAGACCTAACATGCTCAGCAGATGGTTCTGTGGAGATGAAAGTTTTCAAGAGAGAGGGTTGAATACACAATCGGCGAGAAGTATCTAGATCTGGGATAGAAAGACCAGGCTGATCTGGTCTTTCACATACTTCTTGGAAAAGACCTCCGTTATTAGCCTCCATCTTGCAGAACTGGTGCAACAAGTCATGAAGACGGCATGTTTTCACTTGACCATTAGCCCTTTTCTGCATTACTATTACTAAGTTCCTGTTGACAAGGTCATTCAAGTAGTACTCCGCTATATCCTCGGGGCTGCCTTTTAAGTTGGAGCTTATCAATCCCTCGGAAATCCATAGGCGAATCAACTTCCAAGCAGGGATTTCAAAGCCTTGTGGAAAGGCGCCACAATATAGGAAGCATGCCTTCATCTCTTCAGGTAGATGACCATAACTCATCTCCACAAATTTCAAGCAGCTTTTTGGGTCATCTTTATTTATAAGGTGTTTCCCTACATTGTCTTCAACTATTTTCCACTCGCTTGGTCCTGTACGTCCTCTTAGAGCTCCTGCAATTACCACTACTGCAAGTGGCACTCCACTACATTTTTCTGCGATACTTCTCCCATGTGCTACTAACTCTTCAGGACACCTTCGGACGTTACTGCCAAAAACTCTATTTTCCAACAATTGGAAACTTTCCTCGTTGCTCAGAAATTTCAACATGTGAGGATTAGCATTGGCATACCTACCAACGCGTCCATCGCGAGTGGTGAGCATTATACGGTGACCTTTGCTTTTCTTCGGGAAAACATTCATGACTGCATCCACAACATCTGTTGTCCACACATCATCCAACACAATGAGACATTTGCCTCCTTTGTCAATGAGTGCACATATTTCCTTTGGCAATTCCTTCACATCCATGTCTTGATATTCTGTTGTGTTTTTCTTGAATGCTTTGAGAATACTGAGAAAGACACCCTTCAGTTTGTATTGTGGGCCTACGCTAACCCAAATGGTCAGGAAAAACTCAAAGGAAATCCGAGGGTCTTTAGATATTTTTATTGCCAATGTGGTTTTGCCAAGTCCAGCAAGCCCACCACAGGAATAACATCTAAATCAGCGGTTCCTTCAGCAAGTCGTTTGATCACTATTTTTGCTTCCTCGTCAAAGCCGACAACTTCATTTTCTTCCAGCAAAGTATCCTGTGTGCCAGTGGTAACAATTTCCGGCTTACAATCAAGAGTTGGCTTTGCCTGGAAAGCCAGTGGATTATCTTCACGAATCTTCTTCACTTGTTCAAGGGCGGCTTTGATGCCTTCTGAAAGATCCCAGACGGTTTTGTGATATTTAGGTTTATCTATGATCTTCATAAATTTATTTTTCTCTTGGTGCAGCTTCGCCTCAACCATGAGCTTATCAATGAGACCCTCAACTTTATATACCATAACTTGGACTTCCTTGACAAAGTGTTTCCATTGTTCGCTGTTGCTTTGACGATATTTTGCAGCATCCTTTAGGAAGGCCTTTAAACGATTAAGTTCTCCCAACAGTTGTTGTGTAGAATCTTCTTTTGCACCATCAATATACTTCCAAGTTTCCTTTATTATCGGAACCAGGATCTCCACTACGAATTGTAGTGCTACATCCGCCATACTTCCTTTTTTGCCAGAATGGCAATTGAAAAGGGGAACAAAAAGAACAGATCAAAGCATAGCATGTGTAGTGAGTGATAAAGGAACTTCTCAGATCAAAACTCTACGAAAAGAGCCAAGTAGGTTCTTGGACTTAAAGAAGATAACTTTATACCTCAAAGACATTAACTTTCTTCAACTAGCTTGAATCTGTGTTTCTC
>Php00a00004.00167	CDD_uid:144508	domain description: "NB-ARC domain"	[organism=Physalis peruviana]
CCACTCTTATTTAGTTGGAATAACATATTTCTTTCAACAAATCACTGATAGAAAAACTACTTAGAGATAACCAAATACAACCATAACGACGTGGAGTACATTTATTTAACAATCTCCAAAATCATGCAGAGACTAATTCTCAACTTAATAATACACCCAACAGATATCTCTTACTGCAATGATCACATCAGATTGAAATGCTTGTGGTGACACCATATCTAATACTCCATAAACACAAGCTGTCAGCAAGGCCAACATTTTCTTGATTCTCTCCTTTTTTCAACTTCACTGTGTGCCGCTGCAATCAGCCGTTTCAGGGGGGAATATAGTGAGCTTGAATTTGAAACTCTCTGTAGCTGTACTCACTTTTTTCTTGTCTTGAGTTTCGGTCATGTGTTCTTGATGCATCTCTTGCTTCCTGCGTCTGATAGCTTTTGCAGATTTAACTGCCTTGTCTGTGTTCTCCAGCGTCATCTCTTGAAGGGTATGTATATCAGCAACTCAATTGGCACAGACTCAAGCTCATTGCAGGATTTAATCACAAGGTACTTAAGACTTTGAAATTGACGATCTGCGACCTTCCAGGATTTAAGGTCTGCCCTTTCAATCCAAATACCTTGAGTTGGTTAAAACCTCCAATCTCTGAATCCCAGATCATTCCACTAAATGCATTTTCTTTTAGCTTTAGGACCTCAAGCAATTCCAACTGCCCCAATCTATTCACCTCACTCCAAGCAAACCTTGTATTTGACAAAGTTAGATTCTTCAGTTTGCATAGAATCTCGTGGAATGGAGGAACTTTGCTCATGGAGCTGCCTACATCATTCAACAGTTTCAAATTCTCCAGGAACTTTAGCTTTTGAAAGTTGTTGAACCCACCCTTGTTAGTTTCAAAGAAGTTAGTCATTTGCCCTTGAATAGTGACTTTTCTGAGATTGCAAGCCCTCGCTAGCACATCTTCTCTGCAACTTTCTGGTGAAACTATAGACAGAGTTTGTAGGCGAGAAGATTCATCTACTGTCTGGTTAGTAGGGGATGGCAATTTTGCAGGGACATTGGTGTGTACATGCCTCAACTGTGGCATGTTCCATATTTCTGCTTTTATTTCAACGCCGGACGTCTTTGTATTAATTATAAGAGTTTGTAAATTCCAGAACTTTCCGAAGAACATCGGAAGGGAATTGCTTTCAACTGAGATAGAAAGGTACCTCAAATGAAATAGCTCTCTGAAATACTTTGTGAAACTAAATTCAAGGAATTCAACATCCAAGACCCTAACCAGTGGAAATGCTTTGTGCAGTCGTTGAATGTTACTAAGCTTCTCACTTTCTTTTTGTTTTGTGGAAAAACATAAGAAAGACCTAACATGCTCAGCAGATGGTTCTGTGGAGATAAAAGTTTTCAAGAGAGAGGGTTGAATACACAATCGGCGAGAAGTATCTAGATCTGGGATAGAAAGACCAGGCTGATCTGGTTTTTCACATACTTCTTGGAAAAGACCTCCGTTATTAGCCTCCATCTTGCAGAACTGGCGCAACAAGTCATGAAGACGGCATGTCTTTACTTGACCATTAGCCCTTTTCTGCACTACTATTACTAAGTTCCTGTTGACAAGGTCATTCAAGTAGTACTCCGCTATATCCTCAGGGCTGCCAGTTAAGTTGGAGCTTATCAATCCCTCGGAAATCCATAGGCGAATCAACTTCCAAGCAGGGACTTCAAAGCCCTGTGGAAAGGCGCCACAATATAGGAAGCATGCCTTCATCTCTTCGGGTAGATGACCATAACTCATTTCCACAAATTTCAAGCAGCTGTTTTGGTCATCTTTATTTATAAGGTGTTTCCCTACATTGTCTTCAACTATTTTCCACTCGCTTGCTTGTGTACGTCCTCTTAGAGCTCCTGCAATTACCACTACTGCAAGTGGCACTCCACTACATTTTTCTGCGATACTTCTCCCATGTGCTACTAACTCTTCAGGACACCTTCGGACGTTACTGCCAAAAACTCTATTTTCCAACAATTGGAAACTTTCCTCGTTGCTCAGAAATTTCAACATGTGAGGATTAGCATTGGCATACCTACCAACGCGTCCATCGCGAGTGGTGAGCATTATACGGTGACCTTTGCTTTTCTTCGGGAAAACATTCATGACTGCATCCACAACATCTGTTGTCCACACATCATCCAACACAATGAGACATTTGCCTCCTTTGTCAATGAGTGCACATATTTCCTTTGGCAATTCCTTCACATCCATGTCTTGATATTCTGTTGTGTTTTTCTTGAATGCTTTGAGAATACTGAGAAAGACACCCTTCAGTTTGTATTGTGGGCCTACGCTAACCCAAATGGTCAGGAAAAACTCAAAGGAAATCCGAGGGTCTTTAGATATTTTTATTGCCAATGTGGTTTTGCCAAGTCCAGCAAGCCCACCACAGGAATAACATCTAAATCAGCGGTTCCTTCAGCAAGTCGTTTGATCACTATTTTTGCTTCCTCGTCAAAGCCGACAACTTCATTTTCTTCCAGCAAAGTATCCTGTGTGCCAGTGGTAACAATTTCCGGCTTACAATCAAGAGTTGGCTTTGCCTGGAAAGCCAGTGGATTATCTTCACGAATCTTCTTCACTTGTTCAAGGGCGGCTTTGATGCCTTCTGAAAGATCCCAGACGGTTTTGTGATATTTAGGTTTATCTATGATCTTCATAAATTTATTTTTCTCTTGGTGCAGCTTCGCCTCAACCATGAGCTTATCAATGAGACCCTCAACTTTATATACCATAACTTGGACTTCCTTGACAAAGTGTTTCCATTGTTCGCTGTTGCTTTGACGATATTTTGCAGCATCCTTTAGGAAGGCCTTTAAACGATTAAGTTCTCCCAACAGTTGTTGTGTAGAATCTTCTTTTGCACCATCAATATACTTCCAAGTTTCCTTTATTATCGGAACCAGGATCTCCACTACGAATTGTAGTGCTACATCCGCCATACTTCCTTTTTTGCCAGAATGGCAATTGAAAAGGGGAACAAAAAGAACAGATCAAAACTCTACGAAAAGAGCCAAGTAGGTTCTTGGACTTAAAGAAGATAACTTTATACCTCAAAGACATTAACTTTCTTCAACTAGCTTGAATCTGTGTTTCTCAGAAAATC
>Php00a00004.00168	CDD_uid:144508	domain description: "NB-ARC domain"	[organism=Physalis peruviana]
CCACTCTTATTTAGTTGGAATAACATATTTCTTTCAACAAATCACTGATAGAAAAACTACTTAGAGATAACCAAATACAACCATAACGACGTGGAGTACATTTATTTAACAATCTCCAAAATCATGCAGAGACTAATTCTCAACTTAATAATACACCCAACAGATATCTCTTACTGCAATGATCACATCAGATTGAAATGCTTGTGGTGACACCATATCTAATACTCCATAAACACAAGCTGTCAGCAAGGCCAACATTTTCTTGATTCTCTCCTTTTTTCAACTTCACTGTGTGCCGCTGCAATCAGCCGTTTCAGGGGGGAATATAGTGAGCTTGAATTTGAAACTCTCTGTAGCTGTACTCACTTTTTTCTTGTCTTGAGTTTCGGTCATGTGTTCTTGATGCATCTCTTGCTTCCTGCGTCTGATAGCTTTTGCAGATTTAACTGCCTTGTCTGTGTTCTCCAGCGTCATCTCTTGAAGGGTATGTATATCAGCAACTCAATTGGCACAGACTCAAGCTCATTGCAGGATTTAATCACAAGGTACTTAAGACTTTGAAATTGACGATCTGCGACCTTCCAGGATTTAAGGTCTGCCCTTTCAATCCAAATACCTTGAGTTGGTTAAAACCTCCAATCTCTGAATCCCAGATCATTCCACTAAATGCATTTTCTTTTAGCTTTAGGACCTCAAGCAATTCCAACTGCCCCAATCTATTCACCTCACTCCAAGCAAACCTTGTATTTGACAAAGTTAGATTCTTCAGTTTGCATAGAATCTCGTGGAATGGAGGAACTTTGCTCATGGAGCTGCCTACATCATTCAACAGTTTCAAATTCTCCAGGAACTTTAGCTTTTGAAAGTTGTTGAACCCACCCTTGTTAGTTTCAAAGAAGTTAGTCATTTGCCCTTGAATAGTGACTTTTCTGAGATTGCAAGCCCTCGCTAGCACATCTTCTCTGCAACTTTCTGGTGAAACTATAGACAGAGTTTGTAGGCGAGAAGATTCATCTACTGTCTGGTTAGTAGGGGATGGCAATTTTGCAGGGACATTGGTGTGTACATGCCTCAACTGTGGCATGTTCCATATTTCTGCTTTTATTTCAACGCCGGACGTCTTTGTATTAATTATAAGAGTTTGTAAATTCCAGAACTTTCCGAAGAACATCGGAAGGGAATTGCTTTCAACTGAGATAGAAAGGTACCTCAAATGAAATAGCTCTCTGAAATACTTTGTGAAACTAAATTCAAGGAATTCAACATCCAAGACCCTAACCAGTGGAAATGCTTTGTGCAGTCGTTGAATGTTACTAAGCTTCTCACCATAAGAAAGACCTAACATGCTCAGCAGATGGTTCTGTGGAGATGAAAGTTTTCAAGAGAGAGGGTTGAATACACAATCGGCGAGAAGTATCTAGATCTGGGATAGAAAGACCAGGCTGATCTGGTCTTTCACATACTTCTTGGAAAAGACCTCCGTTATTAGCCTCCATCTTGCAGAACTGGTGCAACAAGTCATGAAGACGGCATGTTTTCACTTGACCATTAGCCCTTTTCTGCATTACTATTACTAAGTTCCTGTTGACAAGGTCATTCAAGTAGTACTCCGCTATATCCTCGGGGCTGCCTTTTAAGTTGGAGCTTATCAATCCCTCGGAAATCCATAGGCGAATCAACTTCCAAGCAGGGATTTCAAAGCCTTGTGGAAAGGCGCCACAATATAGGAAGCATGCCTTCATCTCTTCAGGTAGATGACCATAACTCATCTCCACAAATTTCAAGCAGCTTTTTGGGTCATCTTTATTTATAAGGTGTTTCCCTACATTGTCTTCAACTATTTTCCACTCGCTTGGTCCTGTACGTCCTCTTAGAGCTCCTGCAATTACCACTACTGCAAGTGGCACTCCACTACATTTTTCTGCGATACTTCTCCCATGTGCTACTAACTCTTCAGGACACCTTCGGACGTTACTGCCAAAAACTCTATTTTCCAACAATTGGAAACTTTCCTCGTTGCTCAGAAATTTCAACATGTGAGGATTAGCATTGGCATACCTACCAACGCGTCCATCGCGAGTGGTGAGCATTATACGGTGACCTTTGCTTTTCTTCGGGAAAACATTCATGACTGCATCCACAACATCTGTTGTCCACACATCATCCAACACAATGAGACATTTGCCTCCTTTGTCAATGAGTGCACATATTTCCTTTGGCAATTCCTTCACATCCATGTCTTGATATTCTGTTGTGTTTTTCTTGAATGCTTTGAGAATACTGAGAAAGACACCCTTCAGTTTGTATTGTGGGCCTACGCTAACCCAAATGGTCAGGAAAAACTCAAAGGAAATCCGAGGGTCTTTAGATATTTTTATTGCCAATGTGGTTTTGCCAAGTCCAGCAAGCCCACCACAGGAATAACATCTAAATCAGCGGTTCCTTCAGCAAGTCGTTTGATCACTATTTTTGCTTCCTCGTCAAAGCCGACAACTTCATTTTCTTCCAGCAAAGTATCCTGTGTGCCAGTGGTAACAATTTCCGGCTTACAATCAAGAGTTGGCTTTGCCTGGAAAGCCAGTGGATTATCTTCACGAATCTTCTTCACTTGTTCAAGGGCGGCTTTGATGCCTTCTGAAAGATCCCAGACGGTTTTGTGATATTTAGGTTTATCTATGATCTTCATAAATTTATTTTTCTCTTGGTGCAGCTTCGCCTCAACCATGAGCTTATCAATGAGACCCTCAACTTTATATACCATAACTTGGACTTCCTTGACAAAGTGTTTCCATTGTTCGCTGTTGCTTTGACGATATTTTGCAGCATCCTTTAGGAAGGCCTTTAAACGATTAAGTTCTCCCAACAGTTGTTGTGTAGAATCTTCTTTTGCACCATCAATATACTTCCAAGTTTCCTTTATTATCGGAACCAGGATCTCCACTACGAATTGTAGTGCTACATCCGCCATACTTCCTTTTTTGCCAGAATGGCAATTGAAAAGGGGAACAAAAAGAACAGATCAAAACTCTACGAAAAGAGCCAAGTAGGTTCTTGGACTTAAAGAAGATAACTTTATACCTCAAAGACATTAACTTTCTTCAACTAGCTTGAATCTGTGTTTCTCAGAAAATC
>Php00a00004.00169	CDD_uid:144508	domain description: "NB-ARC domain"	[organism=Physalis peruviana]
AGATGACATTAGTGAAGACTATTAAGACAAGCACCACTCTTATTTAGTTGGAATAACATATTTCTTTCAACAAATCACTGATAGAAAAACTACTTAGAGATAACCAAATACAACCATAACGACGTGGAGTACATTTATTTAACAATCTCCAAAATCATGCAGAGACTAATTCTCTACTACAATGATCACATCAGATTGAAATGCTTGTGGTGACACCATATCTAATACTCCATAAACCCAAGCGGTCAGCAAGGTCAACATTTTCTTGATTCTCTCCTTTTTTCAACTTCACTGTGTGGCGCTGCAATCAGCCGTTTCAGGGGGGAATATAGTGAGCTTGAATTTGAAACTCTCTGTAGCTGTACTCACTTTTTTCTTGTCTTGAGTTTCGGTCATGTGTTCTTGATGCATCTCTTGCTTCCTGCGTCTGGTAGCTTTTGCAGATTTAACTGCCTTGTCTGTGTTCTCCAGCGTCATCTCTTGAAGGGTATGTATATCAGCTAACTCAATTGGCACAGACTCAAGCTCATTGCAGGATTTAATCACAAGGTACTTAAGACTTTGAAATTGACGATCTGCGACCTTCCAGGATTTAAGGTCTGCCCTTTCAATCCATAATACCTTCAGTTGGTTAAAACCTCCAATCTCTGAATCCCAGATCGTTCCACTAAATGCATTTTCTTTTAGCTTTAGGACCTCAAGAATTCCAACTGCCCCAATCTATTCACCTCACTCCAAGCAAACCTTGTATTTGACAAAGTTAGATTCTTCAGTTTGCATGGAAACTTGTGGAATGGAGGAACTTGAAGAACTTTGCTCATGGAGCTGGGTTCATTCAACAGTTTCAAATTCTCCAGGCACTTTAGCTTTTGAAAGTTGTTGAACCCACCCTTGTTAGTTTCAAAGAAGTTAGTCATTTGCCCTTGAATAGTCACTTTTCTGAGATTGCAAGCCCTCGCGAGCACATCTTCTCTGCAACTTTCTGGTGAAACTTAGACAGTGTTTGTAGGCAAGACGATTCGTCTACTATCTGGCTAGTAGAGGATGATAATTTTACAGGGACAAATTTTGCAGGGACATTGGTGTGTACATGCCTCAATTGTGGCATGTTTCCATATTTCTGCTTTCATTTCAATGTTGGGCGCCTTTGTATTAATTATAAGAGTTTGTAAATTCCAGAACTTTCCGAAGAACATCGGAAGGGAATTGCTTTCAACTGAGATAGAAAGGTACCTCAAATGAAATAGCTCTCTGAAATACTTTGTGAAACTAAATTCAAGGAATTCAACATCCAAGACCCTAACCAGTGGAAATGCTTTGTGCAGTCGTTGAATGTTACTAAGCTTCTCACTTTCTTTTTGTTTTGTGGAAAAACATAAGAAAGACCTAACATGCTCAGCAGATGGTTCTGTGGAGATAAAAGTTTTCAAGAGAGAGGGTTGAATACACAATCGGCGAGAAGTATCTAGATCTGGGATAGAAAGACCAGGCTGATCTGGTTTTTCACATACTTCTTGGAAAAGACCTCCGTTATTAGCCTCCATCTTGCAGAACTGGCGCAACAAGTCATGAAGACGGCATGTCTTTACTTGACCATTAGCCCTTTTCTGCACTACTATTACTAAGTTCCTGTTGACAAGGTCATTCAAGTAGTACTCCGCTATATCCTCAGGGCTGCCAGTTAAGTTGGAGCTTATCAATCCCTCGGAAATCCATAGGCGAATCAACTTCCAAGCAGGGACTTCAAAGCCCTGTGGAAAGGCGCCACAATATAGGAAGCATGCCTTCATCTCTTCGGGTAGATGACCATAACTCATTTCCACAAATTTCAAGCAGCTGTTTTGGTCATCTTTATTTATAAGGTGTTTCCCTACATTGTCTTCAACTATTTTCCACTCGCTTGCTTGTGTACGTCCTCTTAGAGCTCCTGCAATTACCACTACTGCAAGTGGCACTCCACTACATTTTTCTGCGATACTTCTCCCATGTGCTACTAACTCTTCAGGACACCTTCGGACGTTACTGCCAAAAACTCTATTTTCCAACAATTGGAAACTTTCCTCGTTGCTCAGAAATTTCAACATGTGAGGATTAGCATTGGCATACCTACCAACGCGTCCATCGCGAGTGGTGAGCATTATACGGTGACCTTTGCTTTTCTTCGGGAAAACATTCATGACTGCATCCACAACATCTGTTGTCCACACATCATCCAACACAATGAGACATTTGCCTCCTTTGTCAATGAGTGCACATATTTCCTTTGGCAATTCCTTCACATCCATGTCTTGATATTCTGTTGTGTTTTTCTTGAATGCTTTGAGAATACTGAGAAAGACACCCTTCAGTTTGTATTGTGGGCCTACGCTAACCCAAATGGTCAGGAAAAACTCAAAGGAAATCCGAGGGTCTTTAGATATTTTTATTGCCAATGTGGTTTTGCCAAGTCCAGCAAGCCCACCACAGGAATAACATCTAAATCAGCGGTTCCTTCAGCAAGTCGTTTGATCACTATTTTTGCTTCCTCGTCAAAGCCGACAACTTCATTTTCTTCCAGCAAAGTATCCTGTGTGCCAGTGGTAACAATTTCCGGCTTACAATCAAGAGTTGGCTTTGCCTGGAAAGCCAGTGGATTATCTTCACGAATCTTCTTCACTTGTTCAAGGGCGGCTTTGATGCCTTCTGAAAGATCCCAGACGGTTTTGTGATATTTAGGTTTATCTATGATCTTCATAAATTTATTTTTCTCTTGGTGCAGCTTCGCCTCAACCATGAGCTTATCAATGAGACCCTCAACTTTATATACCATAACTTGGACTTCCTTGACAAAGTGTTTCCATTGTTCGCTGTTGCTTTGACGATATTTTGCAGCATCCTTTAGGAAGGCCTTTAAACGATTAAGTTCTCCCAACAGTTGTTGTGTAGAATCTTCTTTTGCACCATCAATATACTTCCAAGTTTCCTTTATTATCGGAACCAGGATCTCCACTACGAATTGTAGTGCTACATCCGCCATACTTCCTTTTTTGCCAGAATGGCAATTGAAAAGGGGAACAAAAAGAACAGATCAAAACTCTACGAAAAGAGCCAAGTAGGTTCTTGGACTTAAAGAAGATAACTTTATACCTCAAAGACATTAACTTTCTTCAACTAGCTTGAATCTGTGTTTCTCAGAAAATC
>Php00a00004.00170	CDD_uid:144508	domain description: "NB-ARC domain"	[organism=Physalis peruviana]
AGATGACATTAGTGAAGACTATTAAGACAAGCACCACTCTTATTTAGTTGGAATAACATATTTCTTTCAACAAATCACTGATAGAAAAACTACTTAGAGATAACCAAATACAACCATAACGACGTGGAGTACATTTATTTAACAATCTCCAAAATCATGCAGAGACTAATTCTCTACTACAATGATCACATCAGATTGAAATGCTTGTGGTGACACCATATCTAATACTCCATAAACCCAAGCGGTCAGCAAGGTCAACATTTTCTTGATTCTCTCCTTTTTTCAACTTCACTGTGTGGCGCTGCAATCAGCCGTTTCAGGGGGGAATATAGTGAGCTTGAATTTGAAACTCTCTGTAGCTGTACTCACTTTTTTCTTGTCTTGAGTTTCGGTCATGTGTTCTTGATGCATCTCTTGCTTCCTGCGTCTGGTAGCTTTTGCAGATTTAACTGCCTTGTCTGTGTTCTCCAGCGTCATCTCTTGAAGGGTATGTATATCAGCTAACTCAATTGGCACAGACTCAAGCTCATTGCAGGATTTAATCACAAGGTACTTAAGACTTTGAAATTGACGATCTGCGACCTTCCAGGATTTAAGGTCTGCCCTTTCAATCCATAATACCTTCAGTTGGTTAAAACCTCCAATCTCTGAATCCCAGATCGTTCCACTAAATGCATTTTCTTTTAGCTTTAGGACCTCAAGAATTCCAACTGCCCCAATCTATTCACCTCACTCCAAGCAAACCTTGTATTTGACAAAGTTAGATTCTTCAGTTTGCATGGAAACTTGTGGAATGGAGGAACTTGAAGAACTTTGCTCATGGAGCTGGGTTCATTCAACAGTTTCAAATTCTCCAGGCACTTTAGCTTTTGAAAGTTGTTGAACCCACCCTTGTTAGTTTCAAAGAAGTTAGTCATTTGCCCTTGAATAGTGACTTTTCTGAGATTGCAAGCCCTCGCTAGCACATCTTCTCTGCAACTTTCTGGTGAAACTATAGACAGAGTTTGTAGGCGAGAAGATTCATCTACTGTCTGGTTAGTAGGGGATGGCAATTTTGCAGGGACATTGGTGTGTACATGCCTCTACTGTGGCATGTTCCATATTTCTGCTTTTATTTCAACGCCGGACGTCTTTGTATTAATTATAAGAGTTTGTAAATTCCAGAACTTTCCGAAGAACATCGGAAGGGAATTGCTTTCAACTGAGATAGAAAGGTACCTCAAATGAAATAGCTCTCTGAAATACTTTGTGAAACTAAATTCAAGGAATTCAACATCCAAGACCCTAACCAGTGGAAATGCTTTGTGCAGTCGTTGAATGTTACTAAGCTTCTCACTTTCTTTTTGTTTTGTGGAAAAACATAAGAAAGACCTAACATGCTCAGCAGATGGTTCTGTGGAGATAAAAGTTTTCAAGAGAGAGGGTTGAATACACAATCGGCGAGAAGTATCTAGATCTGGGATAGAAAGACCAGGCTGATCTGGTTTTTCACATACTTCTTGGAAAAGACCTCCGTTATTAGCCTCCATCTTGCAGAACTGGCGCAACAAGTCATGAAGACGGCATGTCTTTACTTGACCATTAGCCCTTTTCTGCACTACTATTACTAAGTTCCTGTTGACAAGGTCATTCAAGTAGTACTCCGCTATATCCTCAGGGCTGCCAGTTAAGTTGGAGCTTATCAATCCCTCGGAAATCCATAGGCGAATCAACTTCCAAGCAGGGACTTCAAAGCCCTGTGGAAAGGCGCCACAATATAGGAAGCATGCCTTCATCTCTTCGGGTAGATGACCATAACTCATTTCCACAAATTTCAAGCAGCTGTTTTGGTCATCTTTATTTATAAGGTGTTTCCCTACATTGTCTTCAACTATTTTCCACTCGCTTGCTTGTGTACGTCCTCTTAGAGCTCCTGCAATTACCACTACTGCAAGTGGCACTCCACTACATTTTTCTGCGATACTTCTCCCATGTGCTACTAACTCTTCAGGACACCTTCGGACGTTACTGCCAAAAACTCTATTTTCCAACAATTGGAAACTTTCCTCGTTGCTCAGAAATTTCAACATGTGAGGATTAGCATTGGCATACCTACCAACGCGTCCATCGCGAGTGGTGAGCATTATACGGTGACCTTTGCTTTTCTTCGGGAAAACATTCATGACTGCATCCACAACATCTGTTGTCCACACATCATCCAACACAATGAGACATTTGCCTCCTTTGTCAATGAGTGCACATATTTCCTTTGGCAATTCCTTCACATCCATGTCTTGATATTCTGTTGTGTTTTTCTTGAATGCTTTGAGAATACTGAGAAAGACACCCTTCAGTTTGTATTGTGGGCCTACGCTAACCCAAATGGTCAGGAAAAACTCAAAGGAAATCCGAGGGTCTTTAGATATTTTTATTGCCAATGTGGTTTTGCCAAGTCCAGCAAGCCCACCACAGGAATAACATCTAAATCAGCGGTTCCTTCAGCAAGTCGTTTGATCACTATTTTTGCTTCCTCGTCAAAGCCGACAACTTCATTTTCTTCCAGCAAAGTATCCTGTGTGCCAGTGGTAACAATTTCCGGCTTACAATCAAGAGTTGGCTTTGCCTGGAAAGCCAGTGGATTATCTTCACGAATCTTCTTCACTTGTTCAAGGGCGGCTTTGATGCCTTCTGAAAGATCCCAGACGGTTTTGTGATATTTAGGTTTATCTATGATCTTCATAAATTTATTTTTCTCTTGGTGCAGCTTCGCCTCAACCATGAGCTTATCAATGAGACCCTCAACTTTATATACCATAACTTGGACTTCCTTGACAAAGTGTTTCCATTGTTCGCTGTTGCTTTGACGATATTTTGCAGCATCCTTTAGGAAGGCCTTTAAACGATTAAGTTCTCCCAACAGTTGTTGTGTAGAATCTTCTTTTGCACCATCAATATACTTCCAAGTTTCCTTTATTATCGGAACCAGGATCTCCACTACGAATTGTAGTGCTACATCCGCCATACTTCCTTTTTTGCCAGAATGGCAATTGAAAAGGGGAACAAAAAGAACAGATCAAAGCATAGCATGTGTAGTGAGTGATAAAGGAACTTCTCAGATCAAAACTCTACGAAAAGAGCCAAGTAGGTTCTTGGACTTAAAGAAGATAACTTTATACCTCAAAGACATTAACTTTCTTCAACTAGCTTGAATCTGTGTTTCTC
>Php00a00004.00171	CDD_uid:144508	domain description: "NB-ARC domain"	[organism=Physalis peruviana]
AGATGACATTAGTGAAGACTATTAAGACAAGCACCACTCTTATTTAGTTGGAATAACATATTTCTTTCAACAAATCACTGATAGAAAAACTACTTAGAGATAACCAAATACAACCATAACGACGTGGAGTACATTTATTTAACAATCTCCAAAATCATGCAGAGACTAATTCTCTACTACAATGATCACATCAGATTGAAATGCTTGTGGTGACACCATATCTAATACTCCATAAACCCAAGCGGTCAGCAAGGTCAACATTTTCTTGATTCTCTCCTTTTTTCAACTTCACTGTGTGGCGCTGCAATCAGCCGTTTCAGGGGGGAATATAGTGAGCTTGAATTTGAAACTCTCTGTAGCTGTACTCACTTTTTTCTTGTCTTGAGTTTCGGTCATGTGTTCTTGATGCATCTCTTGCTTCCTGCGTCTGGTAGCTTTTGCAGATTTAACTGCCTTGTCTGTGTTCTCCAGCGTCATCTCTTGAAGGGTATGTATATCAGCTAACTCAATTGGCACAGACTCAAGCTCATTGCAGGATTTAATCACAAGGTACTTAAGACTTTGAAATTGACGATCTGCGACCTTCCAGGATTTAAGGTCTGCCCTTTCAATCCATAATACCTTCAGTTGGTTAAAACCTCCAATCTCTGAATCCCAGATCGTTCCACTAAATGCATTTTCTTTTAGCTTTAGGACCTCAAGAATTCCAACTGCCCCAATCTATTCACCTCACTCCAAGCAAACCTTGTATTTGACAAAGTTAGATTCTTCAGTTTGCATGGAAACTTGTGGAATGGAGGAACTTGAAGAACTTTGCTCATGGAGCTGGGTTCATTCAACAGTTTCAAATTCTCCAGGCACTTTAGCTTTTGAAAGTTGTTGAACCCACCCTTGTTAGTTTCAAAGAAGTTAGTCATTTGCCCTTGAATAGTCACTTTTCTGAGATTGCAAGCCCTCGCGAGCACATCTTCTCTGCAACTTTCTGGTGAAACTTAGACAGTGTTTGTAGGCAAGACGATTCGTCTACTATCTGGCTAGTAGAGGATGATAATTTTACAGGGACAAATTTTGCAGGGACATTGGTGTGTACATGCCTCAATTGTGGCATGTTTCCATATTTCTGCTTTCATTTCAATGTTGGGCGCCTTTGTATTAATTATAAGAGTTTGTAAATTCCAGAACTTTCCGAAGAACATCGGAAGGGAATTGCTTTCAACTGAGATAGAAAGGTACCTCAAATGAAATAGCTCTCTGAAATACTTTGTGAAACTAAATTCAAGGAATTCAACATCCAAGACCCTAACCAGTGGAAATGCTTTGTGCAGTCGTTGAATGTTACTAAGCTTCTCACCATAAGAAAGACCTAACATGCTCAGCAGATGGTTCTGTGGAGATGAAAGTTTTCAAGAGAGAGGGTTGAATACACAATCGGCGAGAAGTATCTAGATCTGGGATAGAAAGACCAGGCTGATCTGGTCTTTCACATACTTCTTGGAAAAGACCTCCGTTATTAGCCTCCATCTTGCAGAACTGGTGCAACAAGTCATGAAGACGGCATGTTTTCACTTGACCATTAGCCCTTTTCTGCATTACTATTACTAAGTTCCTGTTGACAAGGTCATTCAAGTAGTACTCCGCTATATCCTCGGGGCTGCCTTTTAAGTTGGAGCTTATCAATCCCTCGGAAATCCATAGGCGAATCAACTTCCAAGCAGGGATTTCAAAGCCTTGTGGAAAGGCGCCACAATATAGGAAGCATGCCTTCATCTCTTCAGGTAGATGACCATAACTCATCTCCACAAATTTCAAGCAGCTTTTTGGGTCATCTTTATTTATAAGGTGTTTCCCTACATTGTCTTCAACTATTTTCCACTCGCTTGGTCCTGTACGTCCTCTTAGAGCTCCTGCAATTACCACTACTGCAAGTGGCACTCCACTACATTTTTCTGCGATACTTCTCCCATGTGCTACTAACTCTTCAGGACACCTTCGGACGTTACTGCCAAAAACTCTATTTTCCAACAATTGGAAACTTTCCTCGTTGCTCAGAAATTTCAACATGTGAGGATTAGCATTGGCATACCTACCAACGCGTCCATCGCGAGTGGTGAGCATTATACGGTGACCTTTGCTTTTCTTCGGGAAAACATTCATGACTGCATCCACAACATCTGTTGTCCACACATCATCCAACACAATGAGACATTTGCCTCCTTTGTCAATGAGTGCACATATTTCCTTTGGCAATTCCTTCACATCCATGTCTTGATATTCTGTTGTGTTTTTCTTGAATGCTTTGAGAATACTGAGAAAGACACCCTTCAGTTTGTATTGTGGGCCTACGCTAACCCAAATGGTCAGGAAAAACTCAAAGGAAATCCGAGGGTCTTTAGATATTTTTATTGCCAATGTGGTTTTGCCAAGTCCAGCAAGCCCACCACAGGAATAACATCTAAATCAGCGGTTCCTTCAGCAAGTCGTTTGATCACTATTTTTGCTTCCTCGTCAAAGCCGACAACTTCATTTTCTTCCAGCAAAGTATCCTGTGTGCCAGTGGTAACAATTTCCGGCTTACAATCAAGAGTTGGCTTTGCCTGGAAAGCCAGTGGATTATCTTCACGAATCTTCTTCACTTGTTCAAGGGCGGCTTTGATGCCTTCTGAAAGATCCCAGACGGTTTTGTGATATTTAGGTTTATCTATGATCTTCATAAATTTATTTTTCTCTTGGTGCAGCTTCGCCTCAACCATGAGCTTATCAATGAGACCCTCAACTTTATATACCATAACTTGGACTTCCTTGACAAAGTGTTTCCATTGTTCGCTGTTGCTTTGACGATATTTTGCAGCATCCTTTAGGAAGGCCTTTAAACGATTAAGTTCTCCCAACAGTTGTTGTGTAGAATCTTCTTTTGCACCATCAATATACTTCCAAGTTTCCTTTATTATCGGAACCAGGATCTCCACTACGAATTGTAGTGCTACATCCGCCATACTTCCTTTTTTGCCAGAATGGCAATTGAAAAGGGGAACAAAAAGAACAGATCAAAACTCTACGAAAAGAGCCAAGTAGGTTCTTGGACTTAAAGAAGATAACTTTATACCTCAAAGACATTAACTTTCTTCAACTAGCTTGAATCTGTGTTTCTCAGAAAATC
>Php00a00004.00172	CDD_uid:144508	domain description: "NB-ARC domain"	[organism=Physalis peruviana]
AGATGACATTAGTGAAGACTATTAAGACAAGCACCACTCTTATTTAGTTGGAATAACATATTTCTTTCAACAAATCACTGATAGAAAAACTACTTAGAGATAACCAAATACAACCATAACGACGTGGAGTACATTTATTTAACAATCTCCAAAATCATGCAGAGACTAATTCTCTACTACAATGATCACATCAGATTGAAATGCTTGTGGTGACACCATATCTAATACTCCATAAACCCAAGCGGTCAGCAAGGTCAACATTTTCTTGATTCTCTCCTTTTTTCAACTTCACTGTGTGGCGCTGCAATCAGCCGTTTCAGGGGGGAATATAGTGAGCTTGAATTTGAAACTCTCTGTAGCTGTACTCACTTTTTTCTTGTCTTGAGTTTCGGTCATGTGTTCTTGATGCATCTCTTGCTTCCTGCGTCTGGTAGCTTTTGCAGATTTAACTGCCTTGTCTGTGTTCTCCAGCGTCATCTCTTGAAGGGTATGTATATCAGCTAACTCAATTGGCACAGACTCAAGCTCATTGCAGGATTTAATCACAAGGTACTTAAGACTTTGAAATTGACGATCTGCGACCTTCCAGGATTTAAGGTCTGCCCTTTCAATCCATAATACCTTCAGTTGGTTAAAACCTCCAATCTCTGAATCCCAGATCGTTCCACTAAATGCATTTTCTTTTAGCTTTAGGACCTCAAGAATTCCAACTGCCCCAATCTATTCACCTCACTCCAAGCAAACCTTGTATTTGACAAAGTTAGATTCTTCAGTTTGCATGGAAACTTGTGGAATGGAGGAACTTGAAGAACTTTGCTCATGGAGCTGGGTTCATTCAACAGTTTCAAATTCTCCAGGCACTTTAGCTTTTGAAAGTTGTTGAACCCACCCTTGTTAGTTTCAAAGAAGTTAGTCATTTGCCCTTGAATAGTGACTTTTCTGAGATTGCAAGCCCTCGCTAGCACATCTTCTCTGCAACTTTCTGGTGAAACTATAGACAGAGTTTGTAGGCGAGAAGATTCATCTACTGTCTGGTTAGTAGGGGATGGCAATTTTGCAGGGACATTGGTGTGTACATGCCTCTACTGTGGCATGTTCCATATTTCTGCTTTTATTTCAACGCCGGACGTCTTTGTATTAATTATAAGAGTTTGTAAATTCCAGAACTTTCCGAAGAACATCGGAAGGGAATTGCTTTCAACTGAGATAGAAAGGTACCTCAAATGAAATAGCTCTCTGAAATACTTTGTGAAACTAAATTCAAGGAATTCAACATCCAAGACCCTAACCAGTGGAAATGCTTTGTGCAGTCGTTGAATGTTACTAAGCTTCTCACCATAAGAAAGACCTAACATGCTCAGCAGATGGTTCTGTGGAGATGAAAGTTTTCAAGAGAGAGGGTTGAATACACAATCGGCGAGAAGTATCTAGATCTGGGATAGAAAGACCAGGCTGATCTGGTCTTTCACATACTTCTTGGAAAAGACCTCCGTTATTAGCCTCCATCTTGCAGAACTGGTGCAACAAGTCATGAAGACGGCATGTTTTCACTTGACCATTAGCCCTTTTCTGCATTACTATTACTAAGTTCCTGTTGACAAGGTCATTCAAGTAGTACTCCGCTATATCCTCGGGGCTGCCTTTTAAGTTGGAGCTTATCAATCCCTCGGAAATCCATAGGCGAATCAACTTCCAAGCAGGGATTTCAAAGCCTTGTGGAAAGGCGCCACAATATAGGAAGCATGCCTTCATCTCTTCAGGTAGATGACCATAACTCATCTCCACAAATTTCAAGCAGCTTTTTGGGTCATCTTTATTTATAAGGTGTTTCCCTACATTGTCTTCAACTATTTTCCACTCGCTTGGTCCTGTACGTCCTCTTAGAGCTCCTGCAATTACCACTACTGCAAGTGGCACTCCACTACATTTTTCTGCGATACTTCTCCCATGTGCTACTAACTCTTCAGGACACCTTCGGACGTTACTGCCAAAAACTCTATTTTCCAACAATTGGAAACTTTCCTCGTTGCTCAGAAATTTCAACATGTGAGGATTAGCATTGGCATACCTACCAACGCGTCCATCGCGAGTGGTGAGCATTATACGGTGACCTTTGCTTTTCTTCGGGAAAACATTCATGACTGCATCCACAACATCTGTTGTCCACACATCATCCAACACAATGAGACATTTGCCTCCTTTGTCAATGAGTGCACATATTTCCTTTGGCAATTCCTTCACATCCATGTCTTGATATTCTGTTGTGTTTTTCTTGAATGCTTTGAGAATACTGAGAAAGACACCCTTCAGTTTGTATTGTGGGCCTACGCTAACCCAAATGGTCAGGAAAAACTCAAAGGAAATCCGAGGGTCTTTAGATATTTTTATTGCCAATGTGGTTTTGCCAAGTCCAGCAAGCCCACCACAGGAATAACATCTAAATCAGCGGTTCCTTCAGCAAGTCGTTTGATCACTATTTTTGCTTCCTCGTCAAAGCCGACAACTTCATTTTCTTCCAGCAAAGTATCCTGTGTGCCAGTGGTAACAATTTCCGGCTTACAATCAAGAGTTGGCTTTGCCTGGAAAGCCAGTGGATTATCTTCACGAATCTTCTTCACTTGTTCAAGGGCGGCTTTGATGCCTTCTGAAAGATCCCAGACGGTTTTGTGATATTTAGGTTTATCTATGATCTTCATAAATTTATTTTTCTCTTGGTGCAGCTTCGCCTCAACCATGAGCTTATCAATGAGACCCTCAACTTTATATACCATAACTTGGACTTCCTTGACAAAGTGTTTCCATTGTTCGCTGTTGCTTTGACGATATTTTGCAGCATCCTTTAGGAAGGCCTTTAAACGATTAAGTTCTCCCAACAGTTGTTGTGTAGAATCTTCTTTTGCACCATCAATATACTTCCAAGTTTCCTTTATTATCGGAACCAGGATCTCCACTACGAATTGTAGTGCTACATCCGCCATACTTCCTTTTTTGCCAGAATGGCAATTGAAAAGGGGAACAAAAAGAACAGATCAAAGCATAGCATGTGTAGTGAGTGATAAAGGAACTTCTCAGATCAAAACTCTACGAAAAGAGCCAAGTAGGTTCTTGGACTTAAAGAAGATAACTTTATACCTCAAAGACATTAACTTTCTTCAACTAGCTTGAATCTGTGTTTCTC
>Php00a00004.00173	CDD_uid:144508	domain description: "NB-ARC domain"	[organism=Physalis peruviana]
CCACTCTTATTTAGTTGGAATAACATATTTCTTTCAACAAATCACTGATAGAAAAACTACTTAGAGATAACCAAATACAACCATAACGACGTGGAGTACATTTATTTAACAATCTCCAAAATCATGCAGAGACTAATTCTCAACTTAATAATACACCCAACAGATATCTCTTACTGCAATGATCACATCAGATTGAAATGCTTGTGGTGACACCATATCTAATACTCCATAAACACAAGCTGTCAGCAAGGCCAACATTTTCTTGATTCTCTCCTTTTTTCAACTTCACTGTGTGCCGCTGCAATCAGCCGTTTCAGGGGGGAATATAGTGAGCTTGAATTTGAAACTCTCTGTAGCTGTACTCACTTTTTTCTTGTCTTGAGTTTCGGTCATGTGTTCTTGATGCATCTCTTGCTTCCTGCGTCTGATAGCTTTTGCAGATTTAACTGCCTTGTCTGTGTTCTCCAGCGTCATCTCTTGAAGGGTATGTATATCAGCAACTCAATTGGCACAGACTCAAGCTCATTGCAGGATTTAATCACAAGGTACTTAAGACTTTGAAATTGACGATCTGCGACCTTCCAGGATTTAAGGTCTGCCCTTTCAATCCACAATACCTTGAGTTGGTTAAAACCTCCAATCTCTGAATCCCAGATCGTTCCATAAATGCATTTTCTTTTAGCTTTAGGACCTCAAGCAATTCCAACTGCCCCAATCTATTAACCTCACTCCAAGCAAACCTTGTATTTGACAAAGTTAGATTCTTCAGTTTGCATAGAAACCTGTGGAATGGAGGAACTTGAAGAACTTTGCTCGTGGAGCTGCTTAGATCATTCAACAGTTTCAAATTCTCCAGGCACTTTAGCTTTTGAAAGTTGTTGAACCCACCCTTGTTAGTTTCAAAGAAGTTAGTCATTTGCCCTTGAATAGTCACTTTTCTGAGATTGCAAGCCCTCGCGAGCACATCTTCTCTGCAACTTTCTGGTGAAACTTAGACAGTGTTTGTAGGCAAGACGATTCGTCTACTATCTGGCTAGTAGAGGATGATAATTTTACAGGGACAAATTTTGCAGGGACATTGGTGTGTACATGCCTCAATTGTGGCATGTTTCCATATTTCTGCTTTCATTTCAATGTTGGGCGCCTTTGTATTAATTATAAGAGTTTGTAAATTCCAGAACTTTCCGAAGAACATCGGAAGGGAATTGCTTTCAACTGAGATAGAAAGGTACCTCAAATGAAATAGCTCTCTGAAATACTTTGTGAAACTAAATTCAAGGAATTCAACATCCAAGACCCTAACCAGTGGAAATGCTTTGTGCAGTCGTTGAATGTTACTAAGCTTCTCACTTTCTTTTTGTTTTGTGGAAAAACATAAGAAAGACCTAACATGCTCAGCAGATGGTTCTGTGGAGATAAAAGTTTTCAAGAGAGAGGGTTGAATACACAATCGGCGAGAAGTATCTAGATCTGGGATAGAAAGACCAGGCTGATCTGGTTTTTCACATACTTCTTGGAAAAGACCTCCGTTATTAGCCTCCATCTTGCAGAACTGGCGCAACAAGTCATGAAGACGGCATGTCTTTACTTGACCATTAGCCCTTTTCTGCACTACTATTACTAAGTTCCTGTTGACAAGGTCATTCAAGTAGTACTCCGCTATATCCTCAGGGCTGCCAGTTAAGTTGGAGCTTATCAATCCCTCGGAAATCCATAGGCGAATCAACTTCCAAGCAGGGACTTCAAAGCCCTGTGGAAAGGCGCCACAATATAGGAAGCATGCCTTCATCTCTTCGGGTAGATGACCATAACTCATTTCCACAAATTTCAAGCAGCTGTTTTGGTCATCTTTATTTATAAGGTGTTTCCCTACATTGTCTTCAACTATTTTCCACTCGCTTGCTTGTGTACGTCCTCTTAGAGCTCCTGCAATTACCACTACTGCAAGTGGCACTCCACTACATTTTTCTGCGATACTTCTCCCATGTGCTACTAACTCTTCAGGACACCTTCGGACGTTACTGCCAAAAACTCTATTTTCCAACAATTGGAAACTTTCCTCGTTGCTCAGAAATTTCAACATGTGAGGATTAGCATTGGCATACCTACCAACACGTCCATCGCGAGTGGTGAGCATTATACGGTGACATTTGCTTTTCTTCGGGAAAACATTCATGACTGCATCCACAACATCTGTTGTCCACACATCATCCAACACAATGAGACATTTGCCTCCTTTGTCAATGAGTTCACATATTTCCTTTGGCAATTCCTTCACATCCATGTCTTGATATTCTGTTGTGTTTTTCTTGAATGCTTTGAGAATACTAAGAAAGACACCCTTCAGTTTGTATTGTGGGCCTACGTTAACCCAAATGGTCAAGAAAAACTCAAAGGAAATCTGAGGGTCTTTAGATATTTTTATTGCCAATGTGGTTTTGCCAAGTCCAGGCAAGCCCACCACAGGGATTACATCTAAATCGTCGGTTCCTTCAGCAAGTCGTTTGATCAGTGTTTTTGCTTCCTCGTCAAAGCCGATAACTTCATTTTCTTCCAACAAGGTATCCTGTGTGCCTGTGGCAACAATTTCGGGCTGATAATCAAGCATTGGCTGTGCTTGGAAAGCCTGAGGATTATCTTCGCGAATCTTCTTAACCTGTTCAAGGGCGGCTTTGATGGCCACTCCGAAATCCTTCATCTTATTCTTATATTTTAAACTATCTATCGTCTGCATCACTGTACTTTTATCTTGGTGCAGCTTTGCCTCAACCATGAGCTTATCAATGAGACCCTCAGCTTTATATACCATAACTTGGACTTCCTTGACAAAGTGTTTCCACTGTTGGCTGTTGCTTTGACGATATTTTGCAGCATCTTGTAGGAAGGCCTTTAAACGATTAAGTTCTCCCACCAGTTGATCTACAGTCTCTTGTTTCACTCCATCAATTAACTTATAAGCTTCCTTTACTATCGGAACCAGGATCTCCACTACAAATTGTAGTGCTACATCCGCCATACTTGCTCAATTGTAAACAAGAGATCAAAGCAAAGTATGTGTAGTGATAAAGGAACTTGTCAGATCAAAACTCAATGGATAGAGCCAAGTAGGTTGGTTCTTGGACTT
>Php00a00004.00174	CDD_uid:144508	domain description: "NB-ARC domain"	[organism=Physalis peruviana]
CCACTCTTATTTAGTTGGAATAACATATTTCTTTCAACAAATCACTGATAGAAAAACTACTTAGAGATAACCAAATACAACCATAACGACGTGGAGTACATTTATTTAACAATCTCCAAAATCATGCAGAGACTAATTCTCAACTTAATAATACACCCAACAGATATCTCTTACTGCAATGATCACATCAGATTGAAATGCTTGTGGTGACACCATATCTAATACTCCATAAACACAAGCTGTCAGCAAGGCCAACATTTTCTTGATTCTCTCCTTTTTTCAACTTCACTGTGTGCCGCTGCAATCAGCCGTTTCAGGGGGGAATATAGTGAGCTTGAATTTGAAACTCTCTGTAGCTGTACTCACTTTTTTCTTGTCTTGAGTTTCGGTCATGTGTTCTTGATGCATCTCTTGCTTCCTGCGTCTGATAGCTTTTGCAGATTTAACTGCCTTGTCTGTGTTCTCCAGCGTCATCTCTTGAAGGGTATGTATATCAGCAACTCAATTGGCACAGACTCAAGCTCATTGCAGGATTTAATCACAAGGTACTTAAGACTTTGAAATTGACGATCTGCGACCTTCCAGGATTTAAGGTCTGCCCTTTCAATCCACAATACCTTGAGTTGGTTAAAACCTCCAATCTCTGAATCCCAGATCGTTCCATAAATGCATTTTCTTTTAGCTTTAGGACCTCAAGCAATTCCAACTGCCCCAATCTATTAACCTCACTCCAAGCAAACCTTGTATTTGACAAAGTTAGATTCTTCAGTTTGCATAGAAACCTGTGGAATGGAGGAACTTGAAGAACTTTGCTCGTGGAGCTGCTTAGATCATTCAACAGTTTCAAATTCTCCAGGCACTTTAGCTTTTGAAAGTTGTTGAACCCACCCTTGTTAGTTTCAAAGAAGTTAGTCATTTGCCCTTGAATAGTCACTTTTCTGAGATTGCAAGCCCTCGCGAGCACATCTTCTCTGCAACTTTCTGGTGAAACTTAGACAGTGTTTGTAGGCAAGACGATTCGTCTACTATCTGGCTAGTAGAGGATGATAATTTTACAGGGACAAATTTTGCAGGGACATTGGTGTGTACATGCCTCAATTGTGGCATGTTTCCATATTTCTGCTTTCATTTCAATGTTGGGCGCCTTTGTATTAATTATAAGAGTTTGTAAATTCCAGAACTTTCCGAAGAACATCGGAAGGGAATTGCTTTCAACTGAGATAGAAAGGTACCTCAAATGAAATAGCTCTCTGAAATACTTTGTGAAACTAAATTCAAGGAATTCAACATCCAAGACCCTAACCAGTGGAAATGCTTTGTGCAGTCGTTGAATGTTACTAAGCTTCTCACCATAAGAAAGACCTAACATGCTCAGCAGATGGTTCTGTGGAGATGAAAGTTTTCAAGAGAGAGGGTTGAATACACAATCGGCGAGAAGTATCTAGATCTGGGATAGAAAGACCAGGCTGATCTGGTCTTTCACATACTTCTTGGAAAAGACCTCCGTTATTAGCCTCCATCTTGCAGAACTGGTGCAACAAGTCATGAAGACGGCATGTTTTCACTTGACCATTAGCCCTTTTCTGCATTACTATTACTAAGTTCCTGTTGACAAGGTCATTCAAGTAGTACTCCGCTATATCCTCGGGGCTGCCTTTTAAGTTGGAGCTTATCAATCCCTCGGAAATCCATAGGCGAATCAACTTCCAAGCAGGGATTTCAAAGCCTTGTGGAAAGGCGCCACAATATAGGAAGCATGCCTTCATCTCTTCAGGTAGATGACCATAACTCATCTCCACAAATTTCAAGCAGCTTTTTGGGTCATCTTTATTTATAAGGTGTTTCCCTACATTGTCTTCAACTATTTTCCACTCGCTTGGTCCTGTACGTCCTCTTAGAGCTCCTGCAATTACCACTACTGCAAGTGGCACTCCACTACATTTTTCTGCGATACTTCTCCCATGTGCTACTAACTCTTCAGGACACCTTCGGACGTTACTGCCAAAAACTCTATTTTCCAACAATTGGAAACTTTCCTCGTTGCTCAGAAATTTCAACATGTGAGGATTAGCATTGGCATACCTACCAACACGTCCATCGCGAGTGGTGAGCATTATACGGTGACATTTGCTTTTCTTCGGGAAAACATTCATGACTGCATCCACAACATCTGTTGTCCACACATCATCCAACACAATGAGACATTTGCCTCCTTTGTCAATGAGTTCACATATTTCCTTTGGCAATTCCTTCACATCCATGTCTTGATATTCTGTTGTGTTTTTCTTGAATGCTTTGAGAATACTAAGAAAGACACCCTTCAGTTTGTATTGTGGGCCTACGTTAACCCAAATGGTCAAGAAAAACTCAAAGGAAATCTGAGGGTCTTTAGATATTTTTATTGCCAATGTGGTTTTGCCAAGTCCAGGCAAGCCCACCACAGGGATTACATCTAAATCGTCGGTTCCTTCAGCAAGTCGTTTGATCAGTGTTTTTGCTTCCTCGTCAAAGCCGATAACTTCATTTTCTTCCAACAAGGTATCCTGTGTGCCTGTGGCAACAATTTCGGGCTGATAATCAAGCATTGGCTGTGCTTGGAAAGCCTGAGGATTATCTTCGCGAATCTTCTTAACCTGTTCAAGGGCGGCTTTGATGGCCACTCCGAAATCCTTCATCTTATTCTTATATTTTAAACTATCTATCGTCTGCATCACTGTACTTTTATCTTGGTGCAGCTTTGCCTCAACCATGAGCTTATCAATGAGACCCTCAGCTTTATATACCATAACTTGGACTTCCTTGACAAAGTGTTTCCACTGTTGGCTGTTGCTTTGACGATATTTTGCAGCATCTTGTAGGAAGGCCTTTAAACGATTAAGTTCTCCCACCAGTTGATCTACAGTCTCTTGTTTCACTCCATCAATTAACTTATAAGCTTCCTTTACTATCGGAACCAGGATCTCCACTACAAATTGTAGTGCTACATCCGCCATACTTGCTCAATTGTAAACAAGAGATCAAAGCAAAGTATGTGTAGTGATAAAGGAACTTGTCAGATCAAAACTCAATGGATAGAGCCAAGTAGGTTGGTTCTTGGACTT
>Php00a00004.00175	CDD_uid:144508	domain description: "NB-ARC domain"	[organism=Physalis peruviana]
AGATGACATTAGTGAAGACTATTAAGACAAGCACCACTCTTATTTAGTTGGAATAACATATTTCTTTCAACAAATCACTGATAGAAAAACTACTTAGAGATAACCAAATACAACCATAACGACGTGGAGTACATTTATTTAACAATCTCCAAAATCATGCAGAGACTAATTCTCTACTACAATGATCACATCAGATTGAAATGCTTGTGGTGACACCATATCTAATACTCCATAAACCCAAGCGGTCAGCAAGGTCAACATTTTCTTGATTCTCTCCTTTTTTCAACTTCACTGTGTGGCGCTGCAATCAGCCGTTTCAGGGGGGAATATAGTGAGCTTGAATTTGAAACTCTCTGTAGCTGTACTCACTTTTTTCTTGTCTTGAGTTTCGGTCATGTGTTCTTGATGCATCTCTTGCTTCCTGCGTCTGGTAGCTTTTGCAGATTTAACTGCCTTGTCTGTGTTCTCCAGCGTCATCTCTTGAAGGGTATGTATATCAGCTAACTCAATTGGCACAGACTCAAGCTCATTGCAGGATTTAATCACAAGGTACTTAAGACTTTGAAATTGACGATCTGCGACCTTCCAGGATTTAAGGTCTGCCCTTTCAATCCATAATACCTTCAGTTGGTTAAAACCTCCAATCTCTGAATCCCAGATCGTTCCACTAAATGCATTTTCTTTTAGCTTTAGGACCTCAAGAATTCCAACTGCCCCAATCTATTCACCTCACTCCAAGCAAACCTTGTATTTGACAAAGTTAGATTCTTCAGTTTGCATGGAAACTTGTGGAATGGAGGAACTTGAAGAACTTTGCTCATGGAGCTGGGTTCATTCAACAGTTTCAAATTCTCCAGGCACTTTAGCTTTTGAAAGTTGTTGAACCCACCCTTGTTAGTTTCAAAGAAGTTAGTCATTTGCCCTTGAATAGTGACTTTTCTGAGATTGCAAGCCCTCGCTAGCACATCTTCTCTGCAACTTTCTGGTGAAACTATAGACAGAGTTTGTAGGCGAGAAGATTCATCTACTGTCTGGTTAGTAGGGGATGGCAATTTTGCAGGGACATTGGTGTGTACATGCCTCTACTGTGGCATGTTCCATATTTCTGCTTTTATTTCAACGCCGGACGTCTTTGTATTAATTATAAGAGTTTGTAAATTCCAGAACTTTCCGAAGAACATCGGAAGGGAATTGCTTTCAACTGAGATAGAAAGGTACCTCAAATGAAATAGCTCTCTGAAATACTTTGTGAAACTAAATTCAAGGAATTCAACATCCAAGACCCTAACCAGTGGAAATGCTTTGTGCAGTCGTTGAATGTTACTAAGCTTCTCACTTTCTTTTTGTTTTGTGGAAAAACATAAGAAAGACCTAACATGCTCAGCAGATGGTTCTGTGGAGATAAAAGTTTTCAAGAGAGAGGGTTGAATACACAATCGGCGAGAAGTATCTAGATCTGGGATAGAAAGACCAGGCTGATCTGGTTTTTCACATACTTCTTGGAAAAGACCTCCGTTATTAGCCTCCATCTTGCAGAACTGGCGCAACAAGTCATGAAGACGGCATGTCTTTACTTGACCATTAGCCCTTTTCTGCACTACTATTACTAAGTTCCTGTTGACAAGGTCATTCAAGTAGTACTCCGCTATATCCTCAGGGCTGCCAGTTAAGTTGGAGCTTATCAATCCCTCGGAAATCCATAGGCGAATCAACTTCCAAGCAGGGACTTCAAAGCCCTGTGGAAAGGCGCCACAATATAGGAAGCATGCCTTCATCTCTTCGGGTAGATGACCATAACTCATTTCCACAAATTTCAAGCAGCTGTTTTGGTCATCTTTATTTATAAGGTGTTTCCCTACATTGTCTTCAACTATTTTCCACTCGCTTGCTTGTGTACGTCCTCTTAGAGCTCCTGCAATTACCACTACTGCAAGTGGCACTCCACTACATTTTTCTGCGATACTTCTCCCATGTGCTACTAACTCTTCAGGACACCTTCGGACGTTACTGCCAAAAACTCTATTTTCCAACAATTGGAAACTTTCCTCGTTGCTCAGAAATTTCAACATGTGAGGATTAGCATTGGCATACCTACCAACGCGTCCATCGCGAGTGGTGAGCATTATACGGTGACCTTTGCTTTTCTTCGGGAAAACATTCATGACTGCATCCACAACATCTGTTGTCCACACATCATCCAACACAATGAGACATTTGCCTCCTTTGTCAATGAGTGCACATATTTCCTTTGGCAATTCCTTCACATCCATGTCTTGATATTCTGTTGTGTTTTTCTTGAATGCTTTGAGAATACTGAGAAAGACACCCTTCAGTTTGTATTGTGGGCCTACGCTAACCCAAATGGTCAGGAAAAACTCAAAGGAAATCCGAGGGTCTTTAGATATTTTTATTGCCAATGTGGTTTTGCCAAGTCCAGCAAGCCCACCACAGGAATAACATCTAAATCAGCGGTTCCTTCAGCAAGTCGTTTGATCACTATTTTTGCTTCCTCGTCAAAGCCGACAACTTCATTTTCTTCCAGCAAAGTATCCTGTGTGCCAGTGGTAACAATTTCCGGCTTACAATCAAGAGTTGGCTTTGCCTGGAAAGCCAGTGGATTATCTTCACGAATCTTCTTCACTTGTTCAAGGGCGGCTTTGATGCCTTCTGAAAGATCCCAGACGGTTTTGTGATATTTAGGTTTATCTATGATCTTCATAAATTTATTTTTCTCTTGGTGCAGCTTCGCCTCAACCATGAGCTTATCAATGAGACCCTCAACTTTATATACCATAACTTGGACTTCCTTGACAAAGTGTTTCCATTGTTCGCTGTTGCTTTGACGATATTTTGCAGCATCCTTTAGGAAGGCCTTTAAACGATTAAGTTCTCCCAACAGTTGTTGTGTAGAATCTTCTTTTGCACCATCAATATACTTCCAAGTTTCCTTTATTATCGGAACCAGGATCTCCACTACGAATTGTAGTGCTACATCCGCCATACTTCCTTTTTTGCCAGAATGGCAATTGAAAAGGGGAACAAAAAGAACAGATCAAAACTCTACGAAAAGAGCCAAGTAGGTTCTTGGACTTAAAGAAGATAACTTTATACCTCAAAGACATTAACTTTCTTCAACTAGCTTGAATCTGTGTTTCTCAGAAAATC
>Php00a00004.00176	CDD_uid:144508	domain description: "NB-ARC domain"	[organism=Physalis peruviana]
AGATGACATTAGTGAAGACTATTAAGACAAGCACCACTCTTATTTAGTTGGAATAACATATTTCTTTCAACAAATCACTGATAGAAAAACTACTTAGAGATAACCAAATACAACCATAACGACGTGGAGTACATTTATTTAACAATCTCCAAAATCATGCAGAGACTAATTCTCTACTACAATGATCACATCAGATTGAAATGCTTGTGGTGACACCATATCTAATACTCCATAAACCCAAGCGGTCAGCAAGGTCAACATTTTCTTGATTCTCTCCTTTTTTCAACTTCACTGTGTGGCGCTGCAATCAGCCGTTTCAGGGGGGAATATAGTGAGCTTGAATTTGAAACTCTCTGTAGCTGTACTCACTTTTTTCTTGTCTTGAGTTTCGGTCATGTGTTCTTGATGCATCTCTTGCTTCCTGCGTCTGGTAGCTTTTGCAGATTTAACTGCCTTGTCTGTGTTCTCCAGCGTCATCTCTTGAAGGGTATGTATATCAGCTAACTCAATTGGCACAGACTCAAGCTCATTGCAGGATTTAATCACAAGGTACTTAAGACTTTGAAATTGACGATCTGCGACCTTCCAGGATTTAAGGTCTGCCCTTTCAATCCATAATACCTTCAGTTGGTTAAAACCTCCAATCTCTGAATCCCAGATCGTTCCACTAAATGCATTTTCTTTTAGCTTTAGGACCTCAAGAATTCCAACTGCCCCAATCTATTCACCTCACTCCAAGCAAACCTTGTATTTGACAAAGTTAGATTCTTCAGTTTGCATGGAAACTTGTGGAATGGAGGAACTTGAAGAACTTTGCTCATGGAGCTGGGTTCATTCAACAGTTTCAAATTCTCCAGGCACTTTAGCTTTTGAAAGTTGTTGAACCCACCCTTGTTAGTTTCAAAGAAGTTAGTCATTTGCCCTTGAATAGTGACTTTTCTGAGATTGCAAGCCCTCGCTAGCACATCTTCTCTGCAACTTTCTGGTGAAACTATAGACAGAGTTTGTAGGCGAGAAGATTCATCTACTGTCTGGTTAGTAGGGGATGGCAATTTTGCAGGGACATTGGTGTGTACATGCCTCTACTGTGGCATGTTCCATATTTCTGCTTTTATTTCAACGCCGGACGTCTTTGTATTAATTATAAGAGTTTGTAAATTCCAGAACTTTCCGAAGAACATCGGAAGGGAATTGCTTTCAACTGAGATAGAAAGGTACCTCAAATGAAATAGCTCTCTGAAATACTTTGTGAAACTAAATTCAAGGAATTCAACATCCAAGACCCTAACCAGTGGAAATGCTTTGTGCAGTCGTTGAATGTTACTAAGCTTCTCACCATAAGAAAGACCTAACATGCTCAGCAGATGGTTCTGTGGAGATGAAAGTTTTCAAGAGAGAGGGTTGAATACACAATCGGCGAGAAGTATCTAGATCTGGGATAGAAAGACCAGGCTGATCTGGTCTTTCACATACTTCTTGGAAAAGACCTCCGTTATTAGCCTCCATCTTGCAGAACTGGTGCAACAAGTCATGAAGACGGCATGTTTTCACTTGACCATTAGCCCTTTTCTGCATTACTATTACTAAGTTCCTGTTGACAAGGTCATTCAAGTAGTACTCCGCTATATCCTCGGGGCTGCCTTTTAAGTTGGAGCTTATCAATCCCTCGGAAATCCATAGGCGAATCAACTTCCAAGCAGGGATTTCAAAGCCTTGTGGAAAGGCGCCACAATATAGGAAGCATGCCTTCATCTCTTCAGGTAGATGACCATAACTCATCTCCACAAATTTCAAGCAGCTTTTTGGGTCATCTTTATTTATAAGGTGTTTCCCTACATTGTCTTCAACTATTTTCCACTCGCTTGGTCCTGTACGTCCTCTTAGAGCTCCTGCAATTACCACTACTGCAAGTGGCACTCCACTACATTTTTCTGCGATACTTCTCCCATGTGCTACTAACTCTTCAGGACACCTTCGGACGTTACTGCCAAAAACTCTATTTTCCAACAATTGGAAACTTTCCTCGTTGCTCAGAAATTTCAACATGTGAGGATTAGCATTGGCATACCTACCAACGCGTCCATCGCGAGTGGTGAGCATTATACGGTGACCTTTGCTTTTCTTCGGGAAAACATTCATGACTGCATCCACAACATCTGTTGTCCACACATCATCCAACACAATGAGACATTTGCCTCCTTTGTCAATGAGTGCACATATTTCCTTTGGCAATTCCTTCACATCCATGTCTTGATATTCTGTTGTGTTTTTCTTGAATGCTTTGAGAATACTGAGAAAGACACCCTTCAGTTTGTATTGTGGGCCTACGCTAACCCAAATGGTCAGGAAAAACTCAAAGGAAATCCGAGGGTCTTTAGATATTTTTATTGCCAATGTGGTTTTGCCAAGTCCAGCAAGCCCACCACAGGAATAACATCTAAATCAGCGGTTCCTTCAGCAAGTCGTTTGATCACTATTTTTGCTTCCTCGTCAAAGCCGACAACTTCATTTTCTTCCAGCAAAGTATCCTGTGTGCCAGTGGTAACAATTTCCGGCTTACAATCAAGAGTTGGCTTTGCCTGGAAAGCCAGTGGATTATCTTCACGAATCTTCTTCACTTGTTCAAGGGCGGCTTTGATGCCTTCTGAAAGATCCCAGACGGTTTTGTGATATTTAGGTTTATCTATGATCTTCATAAATTTATTTTTCTCTTGGTGCAGCTTCGCCTCAACCATGAGCTTATCAATGAGACCCTCAACTTTATATACCATAACTTGGACTTCCTTGACAAAGTGTTTCCATTGTTCGCTGTTGCTTTGACGATATTTTGCAGCATCCTTTAGGAAGGCCTTTAAACGATTAAGTTCTCCCAACAGTTGTTGTGTAGAATCTTCTTTTGCACCATCAATATACTTCCAAGTTTCCTTTATTATCGGAACCAGGATCTCCACTACGAATTGTAGTGCTACATCCGCCATACTTCCTTTTTTGCCAGAATGGCAATTGAAAAGGGGAACAAAAAGAACAGATCAAAACTCTACGAAAAGAGCCAAGTAGGTTCTTGGACTTAAAGAAGATAACTTTATACCTCAAAGACATTAACTTTCTTCAACTAGCTTGAATCTGTGTTTCTCAGAAAATC
>Php00a00004.00177	CDD_uid:144508	domain description: "NB-ARC domain"	[organism=Physalis peruviana]
CCACTCTTATTTAGTTGGAATAACATATTTCTTTCAACAAATCACTGATAGAAAAACTACTTAGAGATAACCAAATACAACCATAACGACGTGGAGTACATTTATTTAACAATCTCCAAAATCATGCAGAGACTAATTCTCAACTTAATAATACACCCAACAGATATCTCTTACTGCAATGATCACATCAGATTGAAATGCTTGTGGTGACACCATATCTAATACTCCATAAACACAAGCTGTCAGCAAGGCCAACATTTTCTTGATTCTCTCCTTTTTTCAACTTCACTGTGTGCCGCTGCAATCAGCCGTTTCAGGGGGGAATATAGTGAGCTTGAATTTGAAACTCTCTGTAGCTGTACTCACTTTTTTCTTGTCTTGAGTTTCGGTCATGTGTTCTTGATGCATCTCTTGCTTCCTGCGTCTGATAGCTTTTGCAGATTTAACTGCCTTGTCTGTGTTCTCCAGCGTCATCTCTTGAAGGGTATGTATATCAGCAACTCAATTGGCACAGACTCAAGCTCATTGCAGGATTTAATCACAAGGTACTTAAGACTTTGAAATTGACGATCTGCGACCTTCCAGGATTTAAGGTCTGCCCTTTCAATCCAAATACCTTGAGTTGGTTAAAACCTCCAATCTCTGAATCCCAGATCATTCCACTAAATGCATTTTCTTTTAGCTTTAGGACCTCAAGCAATTCCAACTGCCCCAATCTATTCACCTCACTCCAAGCAAACCTTGTATTTGACAAAGTTAGATTCTTCAGTTTGCATAGAATCTCGTGGAATGGAGGAACTTTGCTCATGGAGCTGCCTACATCATTCAACAGTTTCAAATTCTCCAGGAACTTTAGCTTTTGAAAGTTGTTGAACCCACCCTTGTTAGTTTCAAAGAAGTTAGTCATTTGCCCTTGAATAGTCACTTTTCTGAGATTGCAAGCCCTCGCGAGCACATCTTCTCTGCAACTTTCTGGTGAAACTTAGACAGTGTTTGTAGGCAAGACGATTCGTCTACTATCTGGCTAGTAGAGGATGATAATTTTACAGGGACAAATTTTGCAGGGACATTGGTGTGTACATGCCTCAATTGTGGCATGTTTCCATATTTCTGCTTTCATTTCAATGTTGGGCGCCTTTGTATTAATTATAAGAGTTTGTAAATTCCAGAACTTTCCGAAGAACATCGGAAGGGAATTGCTTTCAACTGAGATAGAAAGGTACCTCAAATGAAATAGCTCTCTGAAATACTTTGTGAAACTAAATTCAAGGAATTCAACATCCAAGACCCTAACCAGTGGAAATGCTTTGTGCAGTCGTTGAATGTTACTAAGCTTCTCACTTTCTTTTTGTTTTGTGGAAAAACATAAGAAAGACCTAACATGCTCAGCAGATGGTTCTGTGGAGATAAAAGTTTTCAAGAGAGAGGGTTGAATACACAATCGGCGAGAAGTATCTAGATCTGGGATAGAAAGACCAGGCTGATCTGGTTTTTCACATACTTCTTGGAAAAGACCTCCGTTATTAGCCTCCATCTTGCAGAACTGGCGCAACAAGTCATGAAGACGGCATGTCTTTACTTGACCATTAGCCCTTTTCTGCACTACTATTACTAAGTTCCTGTTGACAAGGTCATTCAAGTAGTACTCCGCTATATCCTCAGGGCTGCCAGTTAAGTTGGAGCTTATCAATCCCTCGGAAATCCATAGGCGAATCAACTTCCAAGCAGGGACTTCAAAGCCCTGTGGAAAGGCGCCACAATATAGGAAGCATGCCTTCATCTCTTCGGGTAGATGACCATAACTCATTTCCACAAATTTCAAGCAGCTGTTTTGGTCATCTTTATTTATAAGGTGTTTCCCTACATTGTCTTCAACTATTTTCCACTCGCTTGCTTGTGTACGTCCTCTTAGAGCTCCTGCAATTACCACTACTGCAAGTGGCACTCCACTACATTTTTCTGCGATACTTCTCCCATGTGCTACTAACTCTTCAGGACACCTTCGGACGTTACTGCCAAAAACTCTATTTTCCAACAATTGGAAACTTTCCTCGTTGCTCAGAAATTTCAACATGTGAGGATTAGCATTGGCATACCTACCAACACGTCCATCGCGAGTGGTGAGCATTATACGGTGACATTTGCTTTTCTTCGGGAAAACATTCATGACTGCATCCACAACATCTGTTGTCCACACATCATCCAACACAATGAGACATTTGCCTCCTTTGTCAATGAGTTCACATATTTCCTTTGGCAATTCCTTCACATCCATGTCTTGATATTCTGTTGTGTTTTTCTTGAATGCTTTGAGAATACTAAGAAAGACACCCTTCAGTTTGTATTGTGGGCCTACGTTAACCCAAATGGTCAAGAAAAACTCAAAGGAAATCTGAGGGTCTTTAGATATTTTTATTGCCAATGTGGTTTTGCCAAGTCCAGGCAAGCCCACCACAGGGATTACATCTAAATCGTCGGTTCCTTCAGCAAGTCGTTTGATCAGTGTTTTTGCTTCCTCGTCAAAGCCGATAACTTCATTTTCTTCCAACAAGGTATCCTGTGTGCCTGTGGCAACAATTTCGGGCTGATAATCAAGCATTGGCTGTGCTTGGAAAGCCTGAGGATTATCTTCGCGAATCTTCTTAACCTGTTCAAGGGCGGCTTTGATGGCCACTCCGAAATCCTTCATCTTATTCTTATATTTTAAACTATCTATCGTCTGCATCACTGTACTTTTATCTTGGTGCAGCTTTGCCTCAACCATGAGCTTATCAATGAGACCCTCAGCTTTATATACCATAACTTGGACTTCCTTGACAAAGTGTTTCCACTGTTGGCTGTTGCTTTGACGATATTTTGCAGCATCTTGTAGGAAGGCCTTTAAACGATTAAGTTCTCCCACCAGTTGATCTACAGTCTCTTGTTTCACTCCATCAATTAACTTATAAGCTTCCTTTACTATCGGAACCAGGATCTCCACTACAAATTGTAGTGCTACATCCGCCATACTTGCTCAATTGTAAACAAGAGATCAAAGCAAAGTATGTGTAGTGATAAAGGAACTTGTCAGATCAAAACTCAATGGATAGAGCCAAGTAGGTTGGTTCTTGGACTT
>Php00a00004.00178	CDD_uid:144508	domain description: "NB-ARC domain"	[organism=Physalis peruviana]
CCACTCTTATTTAGTTGGAATAACATATTTCTTTCAACAAATCACTGATAGAAAAACTACTTAGAGATAACCAAATACAACCATAACGACGTGGAGTACATTTATTTAACAATCTCCAAAATCATGCAGAGACTAATTCTCAACTTAATAATACACCCAACAGATATCTCTTACTGCAATGATCACATCAGATTGAAATGCTTGTGGTGACACCATATCTAATACTCCATAAACACAAGCTGTCAGCAAGGCCAACATTTTCTTGATTCTCTCCTTTTTTCAACTTCACTGTGTGCCGCTGCAATCAGCCGTTTCAGGGGGGAATATAGTGAGCTTGAATTTGAAACTCTCTGTAGCTGTACTCACTTTTTTCTTGTCTTGAGTTTCGGTCATGTGTTCTTGATGCATCTCTTGCTTCCTGCGTCTGATAGCTTTTGCAGATTTAACTGCCTTGTCTGTGTTCTCCAGCGTCATCTCTTGAAGGGTATGTATATCAGCAACTCAATTGGCACAGACTCAAGCTCATTGCAGGATTTAATCACAAGGTACTTAAGACTTTGAAATTGACGATCTGCGACCTTCCAGGATTTAAGGTCTGCCCTTTCAATCCAAATACCTTGAGTTGGTTAAAACCTCCAATCTCTGAATCCCAGATCATTCCACTAAATGCATTTTCTTTTAGCTTTAGGACCTCAAGCAATTCCAACTGCCCCAATCTATTCACCTCACTCCAAGCAAACCTTGTATTTGACAAAGTTAGATTCTTCAGTTTGCATAGAATCTCGTGGAATGGAGGAACTTTGCTCATGGAGCTGCCTACATCATTCAACAGTTTCAAATTCTCCAGGAACTTTAGCTTTTGAAAGTTGTTGAACCCACCCTTGTTAGTTTCAAAGAAGTTAGTCATTTGCCCTTGAATAGTCACTTTTCTGAGATTGCAAGCCCTCGCGAGCACATCTTCTCTGCAACTTTCTGGTGAAACTTAGACAGTGTTTGTAGGCAAGACGATTCGTCTACTATCTGGCTAGTAGAGGATGATAATTTTACAGGGACAAATTTTGCAGGGACATTGGTGTGTACATGCCTCAATTGTGGCATGTTTCCATATTTCTGCTTTCATTTCAATGTTGGGCGCCTTTGTATTAATTATAAGAGTTTGTAAATTCCAGAACTTTCCGAAGAACATCGGAAGGGAATTGCTTTCAACTGAGATAGAAAGGTACCTCAAATGAAATAGCTCTCTGAAATACTTTGTGAAACTAAATTCAAGGAATTCAACATCCAAGACCCTAACCAGTGGAAATGCTTTGTGCAGTCGTTGAATGTTACTAAGCTTCTCACCATAAGAAAGACCTAACATGCTCAGCAGATGGTTCTGTGGAGATGAAAGTTTTCAAGAGAGAGGGTTGAATACACAATCGGCGAGAAGTATCTAGATCTGGGATAGAAAGACCAGGCTGATCTGGTCTTTCACATACTTCTTGGAAAAGACCTCCGTTATTAGCCTCCATCTTGCAGAACTGGTGCAACAAGTCATGAAGACGGCATGTTTTCACTTGACCATTAGCCCTTTTCTGCATTACTATTACTAAGTTCCTGTTGACAAGGTCATTCAAGTAGTACTCCGCTATATCCTCGGGGCTGCCTTTTAAGTTGGAGCTTATCAATCCCTCGGAAATCCATAGGCGAATCAACTTCCAAGCAGGGATTTCAAAGCCTTGTGGAAAGGCGCCACAATATAGGAAGCATGCCTTCATCTCTTCAGGTAGATGACCATAACTCATCTCCACAAATTTCAAGCAGCTTTTTGGGTCATCTTTATTTATAAGGTGTTTCCCTACATTGTCTTCAACTATTTTCCACTCGCTTGGTCCTGTACGTCCTCTTAGAGCTCCTGCAATTACCACTACTGCAAGTGGCACTCCACTACATTTTTCTGCGATACTTCTCCCATGTGCTACTAACTCTTCAGGACACCTTCGGACGTTACTGCCAAAAACTCTATTTTCCAACAATTGGAAACTTTCCTCGTTGCTCAGAAATTTCAACATGTGAGGATTAGCATTGGCATACCTACCAACACGTCCATCGCGAGTGGTGAGCATTATACGGTGACATTTGCTTTTCTTCGGGAAAACATTCATGACTGCATCCACAACATCTGTTGTCCACACATCATCCAACACAATGAGACATTTGCCTCCTTTGTCAATGAGTTCACATATTTCCTTTGGCAATTCCTTCACATCCATGTCTTGATATTCTGTTGTGTTTTTCTTGAATGCTTTGAGAATACTAAGAAAGACACCCTTCAGTTTGTATTGTGGGCCTACGTTAACCCAAATGGTCAAGAAAAACTCAAAGGAAATCTGAGGGTCTTTAGATATTTTTATTGCCAATGTGGTTTTGCCAAGTCCAGGCAAGCCCACCACAGGGATTACATCTAAATCGTCGGTTCCTTCAGCAAGTCGTTTGATCAGTGTTTTTGCTTCCTCGTCAAAGCCGATAACTTCATTTTCTTCCAACAAGGTATCCTGTGTGCCTGTGGCAACAATTTCGGGCTGATAATCAAGCATTGGCTGTGCTTGGAAAGCCTGAGGATTATCTTCGCGAATCTTCTTAACCTGTTCAAGGGCGGCTTTGATGGCCACTCCGAAATCCTTCATCTTATTCTTATATTTTAAACTATCTATCGTCTGCATCACTGTACTTTTATCTTGGTGCAGCTTTGCCTCAACCATGAGCTTATCAATGAGACCCTCAGCTTTATATACCATAACTTGGACTTCCTTGACAAAGTGTTTCCACTGTTGGCTGTTGCTTTGACGATATTTTGCAGCATCTTGTAGGAAGGCCTTTAAACGATTAAGTTCTCCCACCAGTTGATCTACAGTCTCTTGTTTCACTCCATCAATTAACTTATAAGCTTCCTTTACTATCGGAACCAGGATCTCCACTACAAATTGTAGTGCTACATCCGCCATACTTGCTCAATTGTAAACAAGAGATCAAAGCAAAGTATGTGTAGTGATAAAGGAACTTGTCAGATCAAAACTCAATGGATAGAGCCAAGTAGGTTGGTTCTTGGACTT
>Php00a00004.00179	CDD_uid:144508	domain description: "NB-ARC domain"	[organism=Physalis peruviana]
CCACTCTTATTTAGTTGGAATAACATATTTCTTTCAACAAATCACTGATAGAAAAACTACTTAGAGATAACCAAATACAACCATAACGACGTGGAGTACATTTATTTAACAATCTCCAAAATCATGCAGAGACTAATTCTCAACTTAATAATACACCCAACAGATATCTCTTACTGCAATGATCACATCAGATTGAAATGCTTGTGGTGACACCATATCTAATACTCCATAAACACAAGCTGTCAGCAAGGCCAACATTTTCTTGATTCTCTCCTTTTTTCAACTTCACTGTGTGCCGCTGCAATCAGCCGTTTCAGGGGGGAATATAGTGAGCTTGAATTTGAAACTCTCTGTAGCTGTACTCACTTTTTTCTTGTCTTGAGTTTCGGTCATGTGTTCTTGATGCATCTCTTGCTTCCTGCGTCTGATAGCTTTTGCAGATTTAACTGCCTTGTCTGTGTTCTCCAGCGTCATCTCTTGAAGGGTATGTATATCAGCAACTCAATTGGCACAGACTCAAGCTCATTGCAGGATTTAATCACAAGGTACTTAAGACTTTGAAATTGACGATCTGCGACCTTCCAGGATTTAAGGTCTGCCCTTTCAATCCACAATACCTTGAGTTGGTTAAAACCTCCAATCTCTGAATCCCAGATCGTTCCATAAATGCATTTTCTTTTAGCTTTAGGACCTCAAGCAATTCCAACTGCCCCAATCTATTAACCTCACTCCAAGCAAACCTTGTATTTGACAAAGTTAGATTCTTCAGTTTGCATAGAAACCTGTGGAATGGAGGAACTTGAAGAACTTTGCTCGTGGAGCTGCTTAGATCATTCAACAGTTTCAAATTCTCCAGGCACTTTAGCTTTTGAAAGTTGTTGAACCCACCCTTGTTAGTTTCAAAGAAGTTAGTCATTTGCCCTTGAATAGTGACTTTTCTGAGATTGCAAGCCCTCGCTAGCACATCTTCTCTGCAACTTTCTGGTGAAACTATAGACAGAGTTTGTAGGCGAGAAGATTCATCTACTGTCTGGTTAGTAGGGGATGGCAATTTTGCAGGGACATTGGTGTGTACATGCCTCTACTGTGGCATGTTCCATATTTCTGCTTTTATTTCAACGCCGGACGTCTTTGTATTAATTATAAGAGTTTGTAAATTCCAGAACTTTCCGAAGAACATCGGAAGGGAATTGCTTTCAACTGAGATAGAAAGGTACCTCAAATGAAATAGCTCTCTGAAATACTTTGTGAAACTAAATTCAAGGAATTCAACATCCAAGACCCTAACCAGTGGAAATGCTTTGTGCAGTCGTTGAATGTTACTAAGCTTCTCACTTTCTTTTTGTTTTGTGGAAAAACATAAGAAAGACCTAACATGCTCAGCAGATGGTTCTGTGGAGATAAAAGTTTTCAAGAGAGAGGGTTGAATACACAATCGGCGAGAAGTATCTAGATCTGGGATAGAAAGACCAGGCTGATCTGGTTTTTCACATACTTCTTGGAAAAGACCTCCGTTATTAGCCTCCATCTTGCAGAACTGGCGCAACAAGTCATGAAGACGGCATGTCTTTACTTGACCATTAGCCCTTTTCTGCACTACTATTACTAAGTTCCTGTTGACAAGGTCATTCAAGTAGTACTCCGCTATATCCTCAGGGCTGCCAGTTAAGTTGGAGCTTATCAATCCCTCGGAAATCCATAGGCGAATCAACTTCCAAGCAGGGACTTCAAAGCCCTGTGGAAAGGCGCCACAATATAGGAAGCATGCCTTCATCTCTTCGGGTAGATGACCATAACTCATTTCCACAAATTTCAAGCAGCTGTTTTGGTCATCTTTATTTATAAGGTGTTTCCCTACATTGTCTTCAACTATTTTCCACTCGCTTGCTTGTGTACGTCCTCTTAGAGCTCCTGCAATTACCACTACTGCAAGTGGCACTCCACTACATTTTTCTGCGATACTTCTCCCATGTGCTACTAACTCTTCAGGACACCTTCGGACGTTACTGCCAAAAACTCTATTTTCCAACAATTGGAAACTTTCCTCGTTGCTCAGAAATTTCAACATGTGAGGATTAGCATTGGCATACCTACCAACACGTCCATCGCGAGTGGTGAGCATTATACGGTGACATTTGCTTTTCTTCGGGAAAACATTCATGACTGCATCCACAACATCTGTTGTCCACACATCATCCAACACAATGAGACATTTGCCTCCTTTGTCAATGAGTTCACATATTTCCTTTGGCAATTCCTTCACATCCATGTCTTGATATTCTGTTGTGTTTTTCTTGAATGCTTTGAGAATACTAAGAAAGACACCCTTCAGTTTGTATTGTGGGCCTACGTTAACCCAAATGGTCAAGAAAAACTCAAAGGAAATCTGAGGGTCTTTAGATATTTTTATTGCCAATGTGGTTTTGCCAAGTCCAGGCAAGCCCACCACAGGGATTACATCTAAATCGTCGGTTCCTTCAGCAAGTCGTTTGATCAGTGTTTTTGCTTCCTCGTCAAAGCCGATAACTTCATTTTCTTCCAACAAGGTATCCTGTGTGCCTGTGGCAACAATTTCGGGCTGATAATCAAGCATTGGCTGTGCTTGGAAAGCCTGAGGATTATCTTCGCGAATCTTCTTAACCTGTTCAAGGGCGGCTTTGATGGCCACTCCGAAATCCTTCATCTTATTCTTATATTTTAAACTATCTATCGTCTGCATCACTGTACTTTTATCTTGGTGCAGCTTTGCCTCAACCATGAGCTTATCAATGAGACCCTCAGCTTTATATACCATAACTTGGACTTCCTTGACAAAGTGTTTCCACTGTTGGCTGTTGCTTTGACGATATTTTGCAGCATCTTGTAGGAAGGCCTTTAAACGATTAAGTTCTCCCACCAGTTGATCTACAGTCTCTTGTTTCACTCCATCAATTAACTTATAAGCTTCCTTTACTATCGGAACCAGGATCTCCACTACAAATTGTAGTGCTACATCCGCCATACTTGCTCAATTGTAAACAAGAGATCAAAGCAAAGTATGTGTAGTGATAAAGGAACTTGTCAGATCAAAACTCAATGGATAGAGCCAAGTAGGTTGGTTCTTGGACTT
>Php00a00004.00180	CDD_uid:144508	domain description: "NB-ARC domain"	[organism=Physalis peruviana]
CCACTCTTATTTAGTTGGAATAACATATTTCTTTCAACAAATCACTGATAGAAAAACTACTTAGAGATAACCAAATACAACCATAACGACGTGGAGTACATTTATTTAACAATCTCCAAAATCATGCAGAGACTAATTCTCAACTTAATAATACACCCAACAGATATCTCTTACTGCAATGATCACATCAGATTGAAATGCTTGTGGTGACACCATATCTAATACTCCATAAACACAAGCTGTCAGCAAGGCCAACATTTTCTTGATTCTCTCCTTTTTTCAACTTCACTGTGTGCCGCTGCAATCAGCCGTTTCAGGGGGGAATATAGTGAGCTTGAATTTGAAACTCTCTGTAGCTGTACTCACTTTTTTCTTGTCTTGAGTTTCGGTCATGTGTTCTTGATGCATCTCTTGCTTCCTGCGTCTGATAGCTTTTGCAGATTTAACTGCCTTGTCTGTGTTCTCCAGCGTCATCTCTTGAAGGGTATGTATATCAGCAACTCAATTGGCACAGACTCAAGCTCATTGCAGGATTTAATCACAAGGTACTTAAGACTTTGAAATTGACGATCTGCGACCTTCCAGGATTTAAGGTCTGCCCTTTCAATCCACAATACCTTGAGTTGGTTAAAACCTCCAATCTCTGAATCCCAGATCGTTCCATAAATGCATTTTCTTTTAGCTTTAGGACCTCAAGCAATTCCAACTGCCCCAATCTATTAACCTCACTCCAAGCAAACCTTGTATTTGACAAAGTTAGATTCTTCAGTTTGCATAGAAACCTGTGGAATGGAGGAACTTGAAGAACTTTGCTCGTGGAGCTGCTTAGATCATTCAACAGTTTCAAATTCTCCAGGCACTTTAGCTTTTGAAAGTTGTTGAACCCACCCTTGTTAGTTTCAAAGAAGTTAGTCATTTGCCCTTGAATAGTGACTTTTCTGAGATTGCAAGCCCTCGCTAGCACATCTTCTCTGCAACTTTCTGGTGAAACTATAGACAGAGTTTGTAGGCGAGAAGATTCATCTACTGTCTGGTTAGTAGGGGATGGCAATTTTGCAGGGACATTGGTGTGTACATGCCTCTACTGTGGCATGTTCCATATTTCTGCTTTTATTTCAACGCCGGACGTCTTTGTATTAATTATAAGAGTTTGTAAATTCCAGAACTTTCCGAAGAACATCGGAAGGGAATTGCTTTCAACTGAGATAGAAAGGTACCTCAAATGAAATAGCTCTCTGAAATACTTTGTGAAACTAAATTCAAGGAATTCAACATCCAAGACCCTAACCAGTGGAAATGCTTTGTGCAGTCGTTGAATGTTACTAAGCTTCTCACCATAAGAAAGACCTAACATGCTCAGCAGATGGTTCTGTGGAGATGAAAGTTTTCAAGAGAGAGGGTTGAATACACAATCGGCGAGAAGTATCTAGATCTGGGATAGAAAGACCAGGCTGATCTGGTCTTTCACATACTTCTTGGAAAAGACCTCCGTTATTAGCCTCCATCTTGCAGAACTGGTGCAACAAGTCATGAAGACGGCATGTTTTCACTTGACCATTAGCCCTTTTCTGCATTACTATTACTAAGTTCCTGTTGACAAGGTCATTCAAGTAGTACTCCGCTATATCCTCGGGGCTGCCTTTTAAGTTGGAGCTTATCAATCCCTCGGAAATCCATAGGCGAATCAACTTCCAAGCAGGGATTTCAAAGCCTTGTGGAAAGGCGCCACAATATAGGAAGCATGCCTTCATCTCTTCAGGTAGATGACCATAACTCATCTCCACAAATTTCAAGCAGCTTTTTGGGTCATCTTTATTTATAAGGTGTTTCCCTACATTGTCTTCAACTATTTTCCACTCGCTTGGTCCTGTACGTCCTCTTAGAGCTCCTGCAATTACCACTACTGCAAGTGGCACTCCACTACATTTTTCTGCGATACTTCTCCCATGTGCTACTAACTCTTCAGGACACCTTCGGACGTTACTGCCAAAAACTCTATTTTCCAACAATTGGAAACTTTCCTCGTTGCTCAGAAATTTCAACATGTGAGGATTAGCATTGGCATACCTACCAACACGTCCATCGCGAGTGGTGAGCATTATACGGTGACATTTGCTTTTCTTCGGGAAAACATTCATGACTGCATCCACAACATCTGTTGTCCACACATCATCCAACACAATGAGACATTTGCCTCCTTTGTCAATGAGTTCACATATTTCCTTTGGCAATTCCTTCACATCCATGTCTTGATATTCTGTTGTGTTTTTCTTGAATGCTTTGAGAATACTAAGAAAGACACCCTTCAGTTTGTATTGTGGGCCTACGTTAACCCAAATGGTCAAGAAAAACTCAAAGGAAATCTGAGGGTCTTTAGATATTTTTATTGCCAATGTGGTTTTGCCAAGTCCAGGCAAGCCCACCACAGGGATTACATCTAAATCGTCGGTTCCTTCAGCAAGTCGTTTGATCAGTGTTTTTGCTTCCTCGTCAAAGCCGATAACTTCATTTTCTTCCAACAAGGTATCCTGTGTGCCTGTGGCAACAATTTCGGGCTGATAATCAAGCATTGGCTGTGCTTGGAAAGCCTGAGGATTATCTTCGCGAATCTTCTTAACCTGTTCAAGGGCGGCTTTGATGGCCACTCCGAAATCCTTCATCTTATTCTTATATTTTAAACTATCTATCGTCTGCATCACTGTACTTTTATCTTGGTGCAGCTTTGCCTCAACCATGAGCTTATCAATGAGACCCTCAGCTTTATATACCATAACTTGGACTTCCTTGACAAAGTGTTTCCACTGTTGGCTGTTGCTTTGACGATATTTTGCAGCATCTTGTAGGAAGGCCTTTAAACGATTAAGTTCTCCCACCAGTTGATCTACAGTCTCTTGTTTCACTCCATCAATTAACTTATAAGCTTCCTTTACTATCGGAACCAGGATCTCCACTACAAATTGTAGTGCTACATCCGCCATACTTGCTCAATTGTAAACAAGAGATCAAAGCAAAGTATGTGTAGTGATAAAGGAACTTGTCAGATCAAAACTCAATGGATAGAGCCAAGTAGGTTGGTTCTTGGACTT
>Php00a00004.00181	CDD_uid:144508	domain description: "NB-ARC domain"	[organism=Physalis peruviana]
CCACTCTTATTTAGTTGGAATAACATATTTCTTTCAACAAATCACTGATAGAAAAACTACTTAGAGATAACCAAATACAACCATAACGACGTGGAGTACATTTATTTAACAATCTCCAAAATCATGCAGAGACTAATTCTCAACTTAATAATACACCCAACAGATATCTCTTACTGCAATGATCACATCAGATTGAAATGCTTGTGGTGACACCATATCTAATACTCCATAAACACAAGCTGTCAGCAAGGCCAACATTTTCTTGATTCTCTCCTTTTTTCAACTTCACTGTGTGCCGCTGCAATCAGCCGTTTCAGGGGGGAATATAGTGAGCTTGAATTTGAAACTCTCTGTAGCTGTACTCACTTTTTTCTTGTCTTGAGTTTCGGTCATGTGTTCTTGATGCATCTCTTGCTTCCTGCGTCTGATAGCTTTTGCAGATTTAACTGCCTTGTCTGTGTTCTCCAGCGTCATCTCTTGAAGGGTATGTATATCAGCAACTCAATTGGCACAGACTCAAGCTCATTGCAGGATTTAATCACAAGGTACTTAAGACTTTGAAATTGACGATCTGCGACCTTCCAGGATTTAAGGTCTGCCCTTTCAATCCAAATACCTTGAGTTGGTTAAAACCTCCAATCTCTGAATCCCAGATCATTCCACTAAATGCATTTTCTTTTAGCTTTAGGACCTCAAGCAATTCCAACTGCCCCAATCTATTCACCTCACTCCAAGCAAACCTTGTATTTGACAAAGTTAGATTCTTCAGTTTGCATAGAATCTCGTGGAATGGAGGAACTTTGCTCATGGAGCTGCCTACATCATTCAACAGTTTCAAATTCTCCAGGAACTTTAGCTTTTGAAAGTTGTTGAACCCACCCTTGTTAGTTTCAAAGAAGTTAGTCATTTGCCCTTGAATAGTGACTTTTCTGAGATTGCAAGCCCTCGCTAGCACATCTTCTCTGCAACTTTCTGGTGAAACTATAGACAGAGTTTGTAGGCGAGAAGATTCATCTACTGTCTGGTTAGTAGGGGATGGCAATTTTGCAGGGACATTGGTGTGTACATGCCTCAACTGTGGCATGTTCCATATTTCTGCTTTTATTTCAACGCCGGACGTCTTTGTATTAATTATAAGAGTTTGTAAATTCCAGAACTTTCCGAAGAACATCGGAAGGGAATTGCTTTCAACTGAGATAGAAAGGTACCTCAAATGAAATAGCTCTCTGAAATACTTTGTGAAACTAAATTCAAGGAATTCAACATCCAAGACCCTAACCAGTGGAAATGCTTTGTGCAGTCGTTGAATGTTACTAAGCTTCTCACTTTCTTTTTGTTTTGTGGAAAAACATAAGAAAGACCTAACATGCTCAGCAGATGGTTCTGTGGAGATAAAAGTTTTCAAGAGAGAGGGTTGAATACACAATCGGCGAGAAGTATCTAGATCTGGGATAGAAAGACCAGGCTGATCTGGTTTTTCACATACTTCTTGGAAAAGACCTCCGTTATTAGCCTCCATCTTGCAGAACTGGCGCAACAAGTCATGAAGACGGCATGTCTTTACTTGACCATTAGCCCTTTTCTGCACTACTATTACTAAGTTCCTGTTGACAAGGTCATTCAAGTAGTACTCCGCTATATCCTCAGGGCTGCCAGTTAAGTTGGAGCTTATCAATCCCTCGGAAATCCATAGGCGAATCAACTTCCAAGCAGGGACTTCAAAGCCCTGTGGAAAGGCGCCACAATATAGGAAGCATGCCTTCATCTCTTCGGGTAGATGACCATAACTCATTTCCACAAATTTCAAGCAGCTGTTTTGGTCATCTTTATTTATAAGGTGTTTCCCTACATTGTCTTCAACTATTTTCCACTCGCTTGCTTGTGTACGTCCTCTTAGAGCTCCTGCAATTACCACTACTGCAAGTGGCACTCCACTACATTTTTCTGCGATACTTCTCCCATGTGCTACTAACTCTTCAGGACACCTTCGGACGTTACTGCCAAAAACTCTATTTTCCAACAATTGGAAACTTTCCTCGTTGCTCAGAAATTTCAACATGTGAGGATTAGCATTGGCATACCTACCAACACGTCCATCGCGAGTGGTGAGCATTATACGGTGACATTTGCTTTTCTTCGGGAAAACATTCATGACTGCATCCACAACATCTGTTGTCCACACATCATCCAACACAATGAGACATTTGCCTCCTTTGTCAATGAGTTCACATATTTCCTTTGGCAATTCCTTCACATCCATGTCTTGATATTCTGTTGTGTTTTTCTTGAATGCTTTGAGAATACTAAGAAAGACACCCTTCAGTTTGTATTGTGGGCCTACGTTAACCCAAATGGTCAAGAAAAACTCAAAGGAAATCTGAGGGTCTTTAGATATTTTTATTGCCAATGTGGTTTTGCCAAGTCCAGGCAAGCCCACCACAGGGATTACATCTAAATCGTCGGTTCCTTCAGCAAGTCGTTTGATCAGTGTTTTTGCTTCCTCGTCAAAGCCGATAACTTCATTTTCTTCCAACAAGGTATCCTGTGTGCCTGTGGCAACAATTTCGGGCTGATAATCAAGCATTGGCTGTGCTTGGAAAGCCTGAGGATTATCTTCGCGAATCTTCTTAACCTGTTCAAGGGCGGCTTTGATGGCCACTCCGAAATCCTTCATCTTATTCTTATATTTTAAACTATCTATCGTCTGCATCACTGTACTTTTATCTTGGTGCAGCTTTGCCTCAACCATGAGCTTATCAATGAGACCCTCAGCTTTATATACCATAACTTGGACTTCCTTGACAAAGTGTTTCCACTGTTGGCTGTTGCTTTGACGATATTTTGCAGCATCTTGTAGGAAGGCCTTTAAACGATTAAGTTCTCCCACCAGTTGATCTACAGTCTCTTGTTTCACTCCATCAATTAACTTATAAGCTTCCTTTACTATCGGAACCAGGATCTCCACTACAAATTGTAGTGCTACATCCGCCATACTTGCTCAATTGTAAACAAGAGATCAAAGCAAAGTATGTGTAGTGATAAAGGAACTTGTCAGATCAAAACTCAATGGATAGAGCCAAGTAGGTTGGTTCTTGGACTT
>Php00a00004.00182	CDD_uid:144508	domain description: "NB-ARC domain"	[organism=Physalis peruviana]
[truncated: 47,593,387 more chars]
