# Supplementary material for: The Physalis peruviana leaf transcriptome: assembly, annotation and gene model prediction
Source: BMC Genomics. 2012 Apr 25;13:151. doi: 10.1186/1471-2164-13-151 (PMC3488962; doi:10.1186/1471-2164-13-151)
Supplement: Additional file 3: — Cape gooseberry gene model predictions using the tomato genome. Gene model predictions using Splign from cDNA to genome alignments to the tomato genome. [file 1471-2164-13-151-S3.zip]

Archive with 1 entries (1 files):
- Pph_genemodels_ref_tomato.gff
