# Supplementary material for: The Physalis peruviana leaf transcriptome: assembly, annotation and gene model prediction
Source: BMC Genomics. 2012 Apr 25;13:151. doi: 10.1186/1471-2164-13-151 (PMC3488962; doi:10.1186/1471-2164-13-151)
Supplement: Additional file 3: — Cape gooseberry gene model predictions using the tomato genome. Gene model predictions using Splign from cDNA to genome alignments to the tomato genome. [file 1471-2164-13-151-S3.zip › Pph_genemodels_ref_tomato.gff]

lcl|SL2.40ch00	Splign	mRNA	10334512	10348361	.	-	.	model=100;ID=100;TargetLen=3312;flags=EST;name=Php00a00623.05268;identity=0.7869;exons=26;consensusintron=25;polyA=none
lcl|SL2.40ch00	Splign	exon	10334512	10334715	.	-	.	model=100;Parent=100;Target=lcl|100| 304 506 +
lcl|SL2.40ch00	Splign	exon	10335271	10335342	.	-	.	model=100;Parent=100;Target=lcl|100| 507 578 +
lcl|SL2.40ch00	Splign	exon	10336264	10336429	.	-	.	model=100;Parent=100;Target=lcl|100| 579 744 +
lcl|SL2.40ch00	Splign	exon	10336907	10337104	.	-	.	model=100;Parent=100;Target=lcl|100| 745 942 +
lcl|SL2.40ch00	Splign	exon	10338375	10338451	.	-	.	model=100;Parent=100;Target=lcl|100| 943 1019 +
lcl|SL2.40ch00	Splign	exon	10338529	10338624	.	-	.	model=100;Parent=100;Target=lcl|100| 1020 1115 +
lcl|SL2.40ch00	Splign	exon	10338725	10338768	.	-	.	model=100;Parent=100;Target=lcl|100| 1116 1159 +
lcl|SL2.40ch00	Splign	exon	10340126	10340213	.	-	.	model=100;Parent=100;Target=lcl|100| 1160 1247 +
lcl|SL2.40ch00	Splign	exon	10341066	10341147	.	-	.	model=100;Parent=100;Target=lcl|100| 1248 1329 +
lcl|SL2.40ch00	Splign	exon	10341226	10341356	.	-	.	model=100;Parent=100;Target=lcl|100| 1330 1460 +
lcl|SL2.40ch00	Splign	exon	10341717	10341842	.	-	.	model=100;Parent=100;Target=lcl|100| 1461 1586 +
lcl|SL2.40ch00	Splign	exon	10342539	10342622	.	-	.	model=100;Parent=100;Target=lcl|100| 1587 1670 +
lcl|SL2.40ch00	Splign	exon	10344103	10344271	.	-	.	model=100;Parent=100;Target=lcl|100| 1671 1839 +
lcl|SL2.40ch00	Splign	exon	10344363	10344535	.	-	.	model=100;Parent=100;Target=lcl|100| 1840 2012 +
lcl|SL2.40ch00	Splign	exon	10344662	10344838	.	-	.	model=100;Parent=100;Target=lcl|100| 2013 2189 +
lcl|SL2.40ch00	Splign	exon	10344938	10345047	.	-	.	model=100;Parent=100;Target=lcl|100| 2190 2299 +
lcl|SL2.40ch00	Splign	exon	10345138	10345240	.	-	.	model=100;Parent=100;Target=lcl|100| 2300 2402 +
lcl|SL2.40ch00	Splign	exon	10345322	10345375	.	-	.	model=100;Parent=100;Target=lcl|100| 2403 2456 +
lcl|SL2.40ch00	Splign	exon	10346327	10346389	.	-	.	model=100;Parent=100;Target=lcl|100| 2457 2519 +
lcl|SL2.40ch00	Splign	exon	10346484	10346551	.	-	.	model=100;Parent=100;Target=lcl|100| 2520 2587 +
lcl|SL2.40ch00	Splign	exon	10346640	10346697	.	-	.	model=100;Parent=100;Target=lcl|100| 2588 2645 +
lcl|SL2.40ch00	Splign	exon	10346879	10346945	.	-	.	model=100;Parent=100;Target=lcl|100| 2646 2712 +
lcl|SL2.40ch00	Splign	exon	10347318	10347394	.	-	.	model=100;Parent=100;Target=lcl|100| 2713 2789 +
lcl|SL2.40ch00	Splign	exon	10347875	10347958	.	-	.	model=100;Parent=100;Target=lcl|100| 2790 2873 +
lcl|SL2.40ch00	Splign	exon	10348088	10348156	.	-	.	model=100;Parent=100;Target=lcl|100| 2874 2942 +
lcl|SL2.40ch00	Splign	exon	10348254	10348361	.	-	.	model=100;Parent=100;Target=lcl|100| 2943 3050 +
lcl|SL2.40ch00	Splign	mRNA	10334512	10348361	.	-	.	model=101;ID=101;TargetLen=3312;flags=EST;name=Php00a00623.05269;identity=0.788107;exons=26;consensusintron=25;polyA=none
lcl|SL2.40ch00	Splign	exon	10334512	10334715	.	-	.	model=101;Parent=101;Target=lcl|101| 304 506 +
lcl|SL2.40ch00	Splign	exon	10335271	10335342	.	-	.	model=101;Parent=101;Target=lcl|101| 507 578 +
lcl|SL2.40ch00	Splign	exon	10336264	10336429	.	-	.	model=101;Parent=101;Target=lcl|101| 579 744 +
lcl|SL2.40ch00	Splign	exon	10336907	10337104	.	-	.	model=101;Parent=101;Target=lcl|101| 745 942 +
lcl|SL2.40ch00	Splign	exon	10338375	10338451	.	-	.	model=101;Parent=101;Target=lcl|101| 943 1019 +
lcl|SL2.40ch00	Splign	exon	10338529	10338624	.	-	.	model=101;Parent=101;Target=lcl|101| 1020 1115 +
lcl|SL2.40ch00	Splign	exon	10338725	10338768	.	-	.	model=101;Parent=101;Target=lcl|101| 1116 1159 +
lcl|SL2.40ch00	Splign	exon	10340126	10340213	.	-	.	model=101;Parent=101;Target=lcl|101| 1160 1247 +
lcl|SL2.40ch00	Splign	exon	10341066	10341147	.	-	.	model=101;Parent=101;Target=lcl|101| 1248 1329 +
lcl|SL2.40ch00	Splign	exon	10341226	10341356	.	-	.	model=101;Parent=101;Target=lcl|101| 1330 1460 +
lcl|SL2.40ch00	Splign	exon	10341717	10341842	.	-	.	model=101;Parent=101;Target=lcl|101| 1461 1586 +
lcl|SL2.40ch00	Splign	exon	10342539	10342622	.	-	.	model=101;Parent=101;Target=lcl|101| 1587 1670 +
lcl|SL2.40ch00	Splign	exon	10344103	10344271	.	-	.	model=101;Parent=101;Target=lcl|101| 1671 1839 +
lcl|SL2.40ch00	Splign	exon	10344363	10344535	.	-	.	model=101;Parent=101;Target=lcl|101| 1840 2012 +
lcl|SL2.40ch00	Splign	exon	10344662	10344838	.	-	.	model=101;Parent=101;Target=lcl|101| 2013 2189 +
lcl|SL2.40ch00	Splign	exon	10344938	10345047	.	-	.	model=101;Parent=101;Target=lcl|101| 2190 2299 +
lcl|SL2.40ch00	Splign	exon	10345138	10345240	.	-	.	model=101;Parent=101;Target=lcl|101| 2300 2402 +
lcl|SL2.40ch00	Splign	exon	10345322	10345375	.	-	.	model=101;Parent=101;Target=lcl|101| 2403 2456 +
lcl|SL2.40ch00	Splign	exon	10346327	10346389	.	-	.	model=101;Parent=101;Target=lcl|101| 2457 2519 +
lcl|SL2.40ch00	Splign	exon	10346484	10346551	.	-	.	model=101;Parent=101;Target=lcl|101| 2520 2587 +
lcl|SL2.40ch00	Splign	exon	10346640	10346697	.	-	.	model=101;Parent=101;Target=lcl|101| 2588 2645 +
lcl|SL2.40ch00	Splign	exon	10346879	10346945	.	-	.	model=101;Parent=101;Target=lcl|101| 2646 2712 +
lcl|SL2.40ch00	Splign	exon	10347318	10347394	.	-	.	model=101;Parent=101;Target=lcl|101| 2713 2789 +
lcl|SL2.40ch00	Splign	exon	10347875	10347958	.	-	.	model=101;Parent=101;Target=lcl|101| 2790 2873 +
lcl|SL2.40ch00	Splign	exon	10348088	10348156	.	-	.	model=101;Parent=101;Target=lcl|101| 2874 2942 +
lcl|SL2.40ch00	Splign	exon	10348254	10348361	.	-	.	model=101;Parent=101;Target=lcl|101| 2943 3050 +
lcl|SL2.40ch00	Splign	mRNA	10334512	10348361	.	-	.	model=102;ID=102;TargetLen=3309;flags=EST;name=Php00a00623.05270;identity=0.787613;exons=26;consensusintron=25;polyA=none
lcl|SL2.40ch00	Splign	exon	10334512	10334715	.	-	.	model=102;Parent=102;Target=lcl|102| 304 506 +
lcl|SL2.40ch00	Splign	exon	10335271	10335342	.	-	.	model=102;Parent=102;Target=lcl|102| 507 578 +
lcl|SL2.40ch00	Splign	exon	10336264	10336429	.	-	.	model=102;Parent=102;Target=lcl|102| 579 744 +
lcl|SL2.40ch00	Splign	exon	10336907	10337104	.	-	.	model=102;Parent=102;Target=lcl|102| 745 942 +
lcl|SL2.40ch00	Splign	exon	10338375	10338451	.	-	.	model=102;Parent=102;Target=lcl|102| 943 1019 +
lcl|SL2.40ch00	Splign	exon	10338529	10338624	.	-	.	model=102;Parent=102;Target=lcl|102| 1020 1115 +
lcl|SL2.40ch00	Splign	exon	10338725	10338768	.	-	.	model=102;Parent=102;Target=lcl|102| 1116 1159 +
lcl|SL2.40ch00	Splign	exon	10340126	10340213	.	-	.	model=102;Parent=102;Target=lcl|102| 1160 1247 +
lcl|SL2.40ch00	Splign	exon	10341066	10341147	.	-	.	model=102;Parent=102;Target=lcl|102| 1248 1329 +
lcl|SL2.40ch00	Splign	exon	10341226	10341356	.	-	.	model=102;Parent=102;Target=lcl|102| 1330 1460 +
lcl|SL2.40ch00	Splign	exon	10341717	10341842	.	-	.	model=102;Parent=102;Target=lcl|102| 1461 1586 +
lcl|SL2.40ch00	Splign	exon	10342539	10342622	.	-	.	model=102;Parent=102;Target=lcl|102| 1587 1670 +
lcl|SL2.40ch00	Splign	exon	10344103	10344271	.	-	.	model=102;Parent=102;Target=lcl|102| 1671 1839 +
lcl|SL2.40ch00	Splign	exon	10344363	10344535	.	-	.	model=102;Parent=102;Target=lcl|102| 1840 2012 +
lcl|SL2.40ch00	Splign	exon	10344662	10344838	.	-	.	model=102;Parent=102;Target=lcl|102| 2013 2189 +
lcl|SL2.40ch00	Splign	exon	10344938	10345047	.	-	.	model=102;Parent=102;Target=lcl|102| 2190 2299 +
lcl|SL2.40ch00	Splign	exon	10345138	10345240	.	-	.	model=102;Parent=102;Target=lcl|102| 2300 2402 +
lcl|SL2.40ch00	Splign	exon	10345322	10345375	.	-	.	model=102;Parent=102;Target=lcl|102| 2403 2456 +
lcl|SL2.40ch00	Splign	exon	10346327	10346389	.	-	.	model=102;Parent=102;Target=lcl|102| 2457 2519 +
lcl|SL2.40ch00	Splign	exon	10346484	10346551	.	-	.	model=102;Parent=102;Target=lcl|102| 2520 2587 +
lcl|SL2.40ch00	Splign	exon	10346640	10346697	.	-	.	model=102;Parent=102;Target=lcl|102| 2588 2645 +
lcl|SL2.40ch00	Splign	exon	10346879	10346945	.	-	.	model=102;Parent=102;Target=lcl|102| 2646 2712 +
lcl|SL2.40ch00	Splign	exon	10347318	10347394	.	-	.	model=102;Parent=102;Target=lcl|102| 2713 2789 +
lcl|SL2.40ch00	Splign	exon	10347875	10347958	.	-	.	model=102;Parent=102;Target=lcl|102| 2790 2873 +
lcl|SL2.40ch00	Splign	exon	10348088	10348156	.	-	.	model=102;Parent=102;Target=lcl|102| 2874 2942 +
lcl|SL2.40ch00	Splign	exon	10348254	10348361	.	-	.	model=102;Parent=102;Target=lcl|102| 2943 3050 +
lcl|SL2.40ch00	Splign	mRNA	10334512	10348361	.	-	.	model=103;ID=103;TargetLen=3309;flags=EST;name=Php00a00623.05271;identity=0.788822;exons=26;consensusintron=25;polyA=none
lcl|SL2.40ch00	Splign	exon	10334512	10334715	.	-	.	model=103;Parent=103;Target=lcl|103| 304 506 +
lcl|SL2.40ch00	Splign	exon	10335271	10335342	.	-	.	model=103;Parent=103;Target=lcl|103| 507 578 +
lcl|SL2.40ch00	Splign	exon	10336264	10336429	.	-	.	model=103;Parent=103;Target=lcl|103| 579 744 +
lcl|SL2.40ch00	Splign	exon	10336907	10337104	.	-	.	model=103;Parent=103;Target=lcl|103| 745 942 +
lcl|SL2.40ch00	Splign	exon	10338375	10338451	.	-	.	model=103;Parent=103;Target=lcl|103| 943 1019 +
lcl|SL2.40ch00	Splign	exon	10338529	10338624	.	-	.	model=103;Parent=103;Target=lcl|103| 1020 1115 +
lcl|SL2.40ch00	Splign	exon	10338725	10338768	.	-	.	model=103;Parent=103;Target=lcl|103| 1116 1159 +
lcl|SL2.40ch00	Splign	exon	10340126	10340213	.	-	.	model=103;Parent=103;Target=lcl|103| 1160 1247 +
lcl|SL2.40ch00	Splign	exon	10341066	10341147	.	-	.	model=103;Parent=103;Target=lcl|103| 1248 1329 +
lcl|SL2.40ch00	Splign	exon	10341226	10341356	.	-	.	model=103;Parent=103;Target=lcl|103| 1330 1460 +
lcl|SL2.40ch00	Splign	exon	10341717	10341842	.	-	.	model=103;Parent=103;Target=lcl|103| 1461 1586 +
lcl|SL2.40ch00	Splign	exon	10342539	10342622	.	-	.	model=103;Parent=103;Target=lcl|103| 1587 1670 +
lcl|SL2.40ch00	Splign	exon	10344103	10344271	.	-	.	model=103;Parent=103;Target=lcl|103| 1671 1839 +
lcl|SL2.40ch00	Splign	exon	10344363	10344535	.	-	.	model=103;Parent=103;Target=lcl|103| 1840 2012 +
lcl|SL2.40ch00	Splign	exon	10344662	10344838	.	-	.	model=103;Parent=103;Target=lcl|103| 2013 2189 +
lcl|SL2.40ch00	Splign	exon	10344938	10345047	.	-	.	model=103;Parent=103;Target=lcl|103| 2190 2299 +
lcl|SL2.40ch00	Splign	exon	10345138	10345240	.	-	.	model=103;Parent=103;Target=lcl|103| 2300 2402 +
lcl|SL2.40ch00	Splign	exon	10345322	10345375	.	-	.	model=103;Parent=103;Target=lcl|103| 2403 2456 +
lcl|SL2.40ch00	Splign	exon	10346327	10346389	.	-	.	model=103;Parent=103;Target=lcl|103| 2457 2519 +
lcl|SL2.40ch00	Splign	exon	10346484	10346551	.	-	.	model=103;Parent=103;Target=lcl|103| 2520 2587 +
lcl|SL2.40ch00	Splign	exon	10346640	10346697	.	-	.	model=103;Parent=103;Target=lcl|103| 2588 2645 +
lcl|SL2.40ch00	Splign	exon	10346879	10346945	.	-	.	model=103;Parent=103;Target=lcl|103| 2646 2712 +
lcl|SL2.40ch00	Splign	exon	10347318	10347394	.	-	.	model=103;Parent=103;Target=lcl|103| 2713 2789 +
lcl|SL2.40ch00	Splign	exon	10347875	10347958	.	-	.	model=103;Parent=103;Target=lcl|103| 2790 2873 +
lcl|SL2.40ch00	Splign	exon	10348088	10348156	.	-	.	model=103;Parent=103;Target=lcl|103| 2874 2942 +
lcl|SL2.40ch00	Splign	exon	10348254	10348361	.	-	.	model=103;Parent=103;Target=lcl|103| 2943 3050 +
lcl|SL2.40ch00	Splign	mRNA	5828423	5838103	.	-	.	model=104;ID=104;TargetLen=3375;flags=EST;name=Php00a01013.06768;identity=0.853486;exons=4;consensusintron=3;polyA=none
lcl|SL2.40ch00	Splign	exon	5828423	5829512	.	-	.	model=104;Parent=104;Target=lcl|104| 74 1163 +
lcl|SL2.40ch00	Splign	exon	5830009	5830228	.	-	.	model=104;Parent=104;Target=lcl|104| 1164 1383 +
lcl|SL2.40ch00	Splign	exon	5830386	5830957	.	-	.	model=104;Parent=104;Target=lcl|104| 1384 1955 +
lcl|SL2.40ch00	Splign	exon	5836754	5838103	.	-	.	model=104;Parent=104;Target=lcl|104| 1956 3374 +
lcl|SL2.40ch00	Splign	mRNA	5828272	5838103	.	-	.	model=105;ID=105;TargetLen=3291;flags=EST;name=Php00a01013.06769;identity=0.866007;exons=5;consensusintron=3;polyA=none
lcl|SL2.40ch00	Splign	exon	5828272	5828323	.	-	.	model=105;Parent=105;Target=lcl|105| 1 49 +
lcl|SL2.40ch00	Splign	exon	5828465	5829512	.	-	.	model=105;Parent=105;Target=lcl|105| 50 1079 +
lcl|SL2.40ch00	Splign	exon	5830009	5830228	.	-	.	model=105;Parent=105;Target=lcl|105| 1080 1299 +
lcl|SL2.40ch00	Splign	exon	5830386	5830957	.	-	.	model=105;Parent=105;Target=lcl|105| 1300 1871 +
lcl|SL2.40ch00	Splign	exon	5836754	5838103	.	-	.	model=105;Parent=105;Target=lcl|105| 1872 3290 +
lcl|SL2.40ch00	Splign	mRNA	5828423	5837788	.	-	.	model=106;ID=106;TargetLen=2990;flags=EST;name=Php00a01013.06770;identity=0.885323;exons=4;consensusintron=3;polyA=none
lcl|SL2.40ch00	Splign	exon	5828423	5829512	.	-	.	model=106;Parent=106;Target=lcl|106| 74 1163 +
lcl|SL2.40ch00	Splign	exon	5830009	5830228	.	-	.	model=106;Parent=106;Target=lcl|106| 1164 1383 +
lcl|SL2.40ch00	Splign	exon	5830386	5830957	.	-	.	model=106;Parent=106;Target=lcl|106| 1384 1955 +
lcl|SL2.40ch00	Splign	exon	5836754	5837788	.	-	.	model=106;Parent=106;Target=lcl|106| 1956 2990 +
lcl|SL2.40ch00	Splign	mRNA	5828272	5837788	.	-	.	model=107;ID=107;TargetLen=2906;flags=EST;name=Php00a01013.06771;identity=0.900273;exons=5;consensusintron=3;polyA=none
lcl|SL2.40ch00	Splign	exon	5828272	5828323	.	-	.	model=107;Parent=107;Target=lcl|107| 1 49 +
lcl|SL2.40ch00	Splign	exon	5828465	5829512	.	-	.	model=107;Parent=107;Target=lcl|107| 50 1079 +
lcl|SL2.40ch00	Splign	exon	5830009	5830228	.	-	.	model=107;Parent=107;Target=lcl|107| 1080 1299 +
lcl|SL2.40ch00	Splign	exon	5830386	5830957	.	-	.	model=107;Parent=107;Target=lcl|107| 1300 1871 +
lcl|SL2.40ch00	Splign	exon	5836754	5837788	.	-	.	model=107;Parent=107;Target=lcl|107| 1872 2906 +
lcl|SL2.40ch00	Splign	mRNA	15831119	15831806	.	U	.	model=112;ID=112;TargetLen=688;flags=EST;name=Php00a03679.12902;identity=0.853835;exons=1;consensusintron=0;polyA=none
lcl|SL2.40ch00	Splign	exon	15831119	15831806	.	U	.	model=112;Parent=112;Target=lcl|112| 1 688 +
lcl|SL2.40ch00	Splign	mRNA	8742245	8744334	.	+	.	model=113;ID=113;TargetLen=388;flags=EST;name=Php00a03993.13531;identity=0.871287;exons=3;consensusintron=2;polyA=none
lcl|SL2.40ch00	Splign	exon	8742245	8742399	.	+	.	model=113;Parent=113;Target=lcl|113| 1 148 +
lcl|SL2.40ch00	Splign	exon	8743127	8743223	.	+	.	model=113;Parent=113;Target=lcl|113| 149 245 +
lcl|SL2.40ch00	Splign	exon	8744192	8744334	.	+	.	model=113;Parent=113;Target=lcl|113| 246 388 +
lcl|SL2.40ch00	Splign	mRNA	11798689	11799662	.	U	.	model=114;ID=114;TargetLen=962;flags=EST;name=Php00a04392.14326;identity=0.9652;exons=1;consensusintron=0;polyA=none
lcl|SL2.40ch00	Splign	exon	11798689	11799662	.	U	.	model=114;Parent=114;Target=lcl|114| 1 962 +
lcl|SL2.40ch00	Splign	mRNA	5823069	5825999	.	+	.	model=115;ID=115;TargetLen=2363;flags=EST;name=Php00a05365.15318;identity=0.826488;exons=4;consensusintron=2;polyA=none
lcl|SL2.40ch00	Splign	exon	5823069	5823598	.	+	.	model=115;Parent=115;Target=lcl|115| 114 629 +
lcl|SL2.40ch00	Splign	exon	5823933	5824513	.	+	.	model=115;Parent=115;Target=lcl|115| 630 1210 +
lcl|SL2.40ch00	Splign	exon	5824657	5825621	.	+	.	model=115;Parent=115;Target=lcl|115| 1211 2200 +
lcl|SL2.40ch00	Splign	exon	5825867	5825999	.	+	.	model=115;Parent=115;Target=lcl|115| 2201 2340 +
lcl|SL2.40ch00	Splign	mRNA	6556859	6568017	.	-	.	model=116;ID=116;TargetLen=1391;flags=EST;name=Php00a06722.16675;identity=0.953271;exons=17;consensusintron=16;polyA=none
lcl|SL2.40ch00	Splign	exon	6556859	6556975	.	-	.	model=116;Parent=116;Target=lcl|116| 1 117 +
lcl|SL2.40ch00	Splign	exon	6557537	6557603	.	-	.	model=116;Parent=116;Target=lcl|116| 118 184 +
lcl|SL2.40ch00	Splign	exon	6558892	6558984	.	-	.	model=116;Parent=116;Target=lcl|116| 185 277 +
lcl|SL2.40ch00	Splign	exon	6559316	6559409	.	-	.	model=116;Parent=116;Target=lcl|116| 278 371 +
lcl|SL2.40ch00	Splign	exon	6559905	6559977	.	-	.	model=116;Parent=116;Target=lcl|116| 372 444 +
lcl|SL2.40ch00	Splign	exon	6560159	6560267	.	-	.	model=116;Parent=116;Target=lcl|116| 445 553 +
lcl|SL2.40ch00	Splign	exon	6561052	6561151	.	-	.	model=116;Parent=116;Target=lcl|116| 554 653 +
lcl|SL2.40ch00	Splign	exon	6562108	6562206	.	-	.	model=116;Parent=116;Target=lcl|116| 654 752 +
lcl|SL2.40ch00	Splign	exon	6562284	6562354	.	-	.	model=116;Parent=116;Target=lcl|116| 753 823 +
lcl|SL2.40ch00	Splign	exon	6562587	6562664	.	-	.	model=116;Parent=116;Target=lcl|116| 824 901 +
lcl|SL2.40ch00	Splign	exon	6562760	6562846	.	-	.	model=116;Parent=116;Target=lcl|116| 902 988 +
lcl|SL2.40ch00	Splign	exon	6565552	6565658	.	-	.	model=116;Parent=116;Target=lcl|116| 989 1095 +
lcl|SL2.40ch00	Splign	exon	6566483	6566563	.	-	.	model=116;Parent=116;Target=lcl|116| 1096 1176 +
lcl|SL2.40ch00	Splign	exon	6566676	6566709	.	-	.	model=116;Parent=116;Target=lcl|116| 1177 1210 +
lcl|SL2.40ch00	Splign	exon	6566792	6566848	.	-	.	model=116;Parent=116;Target=lcl|116| 1211 1267 +
lcl|SL2.40ch00	Splign	exon	6567000	6567057	.	-	.	model=116;Parent=116;Target=lcl|116| 1268 1325 +
lcl|SL2.40ch00	Splign	exon	6567953	6568017	.	-	.	model=116;Parent=116;Target=lcl|116| 1326 1391 +
lcl|SL2.40ch00	Splign	mRNA	15830233	15830745	.	U	.	model=118;ID=118;TargetLen=509;flags=EST;name=Php00a12441.22394;identity=0.842105;exons=1;consensusintron=0;polyA=none
lcl|SL2.40ch00	Splign	exon	15830233	15830745	.	U	.	model=118;Parent=118;Target=lcl|118| 1 509 +
lcl|SL2.40ch00	Splign	mRNA	20749093	20749446	.	-	.	model=120;ID=120;TargetLen=380;flags=EST;name=F7LC7MZ04IJLLV;identity=0.874346;exons=1;consensusintron=0;polyA=none
lcl|SL2.40ch00	Splign	exon	20749093	20749446	.	-	.	model=120;Parent=120;Target=lcl|120| 1 360 +
lcl|SL2.40ch00	Splign	mRNA	11968936	11969361	.	U	.	model=121;ID=121;TargetLen=432;flags=EST;name=F7LC7MZ04IRIBB;identity=0.965278;exons=1;consensusintron=0;polyA=none
lcl|SL2.40ch00	Splign	exon	11968936	11969361	.	U	.	model=121;Parent=121;Target=lcl|121| 1 432 +
lcl|SL2.40ch00	Splign	mRNA	5779252	5780195	.	+	.	model=123;ID=123;TargetLen=234;flags=EST;name=F7LC7MZ04JVMXU;identity=0.935897;exons=3;consensusintron=2;polyA=none
lcl|SL2.40ch00	Splign	exon	5779252	5779274	.	+	.	model=123;Parent=123;Target=lcl|123| 1 23 +
lcl|SL2.40ch00	Splign	exon	5779369	5779551	.	+	.	model=123;Parent=123;Target=lcl|123| 24 206 +
lcl|SL2.40ch00	Splign	exon	5780168	5780195	.	+	.	model=123;Parent=123;Target=lcl|123| 207 234 +
lcl|SL2.40ch00	Splign	mRNA	8745429	8746174	.	+	.	model=124;ID=124;TargetLen=430;flags=EST;name=F7LC7MZ04JDHXH;identity=0.862069;exons=3;consensusintron=2;polyA=none
lcl|SL2.40ch00	Splign	exon	8745429	8745508	.	+	.	model=124;Parent=124;Target=lcl|124| 1 80 +
lcl|SL2.40ch00	Splign	exon	8745735	8745857	.	+	.	model=124;Parent=124;Target=lcl|124| 81 203 +
lcl|SL2.40ch00	Splign	exon	8745960	8746174	.	+	.	model=124;Parent=124;Target=lcl|124| 204 430 +
lcl|SL2.40ch00	Splign	mRNA	15175337	15176218	.	-	.	model=125;ID=125;TargetLen=409;flags=EST;name=F7LC7MZ04JRXAE;identity=0.929095;exons=3;consensusintron=2;polyA=none
lcl|SL2.40ch00	Splign	exon	15175337	15175349	.	-	.	model=125;Parent=125;Target=lcl|125| 1 13 +
lcl|SL2.40ch00	Splign	exon	15175508	15175786	.	-	.	model=125;Parent=125;Target=lcl|125| 14 292 +
lcl|SL2.40ch00	Splign	exon	15176104	15176218	.	-	.	model=125;Parent=125;Target=lcl|125| 293 409 +
lcl|SL2.40ch00	Splign	mRNA	16695617	16696586	.	+	.	model=126;ID=126;TargetLen=345;flags=EST;name=F7LC7MZ03F7BDK;identity=0.921965;exons=3;consensusintron=2;polyA=none
lcl|SL2.40ch00	Splign	exon	16695617	16695643	.	+	.	model=126;Parent=126;Target=lcl|126| 1 27 +
lcl|SL2.40ch00	Splign	exon	16696092	16696210	.	+	.	model=126;Parent=126;Target=lcl|126| 28 146 +
lcl|SL2.40ch00	Splign	exon	16696394	16696586	.	+	.	model=126;Parent=126;Target=lcl|126| 147 343 +
lcl|SL2.40ch00	Splign	mRNA	14921376	14935633	.	+	.	model=128;ID=128;TargetLen=521;flags=EST;name=F7LC7MZ03GC1AU;identity=0.822857;exons=2;consensusintron=1;polyA=none
lcl|SL2.40ch00	Splign	exon	14921376	14921875	.	+	.	model=128;Parent=128;Target=lcl|128| 15 513 +
lcl|SL2.40ch00	Splign	exon	14935626	14935633	.	+	.	model=128;Parent=128;Target=lcl|128| 514 521 +
lcl|SL2.40ch00	Splign	mRNA	10685289	10685754	.	-	.	model=129;ID=129;TargetLen=456;flags=EST;name=F7LC7MZ03G7HIL;identity=0.898734;exons=1;consensusintron=0;polyA=none
lcl|SL2.40ch00	Splign	exon	10685289	10685754	.	-	.	model=129;Parent=129;Target=lcl|129| 1 454 +
lcl|SL2.40ch00	Splign	mRNA	6710080	6710432	.	U	.	model=131;ID=131;TargetLen=353;flags=EST;name=F6U9T4102EJSCM;identity=0.94051;exons=1;consensusintron=0;polyA=none
lcl|SL2.40ch00	Splign	exon	6710080	6710432	.	U	.	model=131;Parent=131;Target=lcl|131| 1 353 +
lcl|SL2.40ch00	Splign	mRNA	12013316	12015604	.	+	.	model=133;ID=133;TargetLen=379;flags=EST;name=F6U9T4103GSCEK;identity=0.984252;exons=2;consensusintron=0;polyA=none
lcl|SL2.40ch00	Splign	exon	12013316	12013337	.	+	.	model=133;Parent=133;Target=lcl|133| 1 22 +
lcl|SL2.40ch00	Splign	exon	12015246	12015604	.	+	.	model=133;Parent=133;Target=lcl|133| 23 379 +
lcl|SL2.40ch00	Splign	mRNA	6709320	6710144	.	-	.	model=137;ID=137;TargetLen=398;flags=EST;name=F6U9T4104JTFIC;identity=0.954774;exons=3;consensusintron=2;polyA=none
lcl|SL2.40ch00	Splign	exon	6709320	6709406	.	-	.	model=137;Parent=137;Target=lcl|137| 1 87 +
lcl|SL2.40ch00	Splign	exon	6709499	6709546	.	-	.	model=137;Parent=137;Target=lcl|137| 88 135 +
lcl|SL2.40ch00	Splign	exon	6709884	6710144	.	-	.	model=137;Parent=137;Target=lcl|137| 136 396 +
lcl|SL2.40ch01	Splign	mRNA	917073	918714	.	+	.	model=138;ID=138;TargetLen=980;flags=EST;name=Php00a00012.00402;identity=0.824526;exons=2;consensusintron=1;polyA=none
lcl|SL2.40ch01	Splign	exon	917073	917544	.	+	.	model=138;Parent=138;Target=lcl|138| 1 467 +
lcl|SL2.40ch01	Splign	exon	918248	918714	.	+	.	model=138;Parent=138;Target=lcl|138| 468 928 +
lcl|SL2.40ch01	Splign	mRNA	83516888	83524848	.	-	.	model=139;ID=139;TargetLen=2586;flags=EST;name=Php00a00048.01000;identity=0.851152;exons=10;consensusintron=9;polyA=none
lcl|SL2.40ch01	Splign	exon	83516888	83517880	.	-	.	model=139;Parent=139;Target=lcl|139| 28 1007 +
lcl|SL2.40ch01	Splign	exon	83519301	83519524	.	-	.	model=139;Parent=139;Target=lcl|139| 1008 1225 +
lcl|SL2.40ch01	Splign	exon	83519709	83519783	.	-	.	model=139;Parent=139;Target=lcl|139| 1226 1300 +
lcl|SL2.40ch01	Splign	exon	83520104	83520220	.	-	.	model=139;Parent=139;Target=lcl|139| 1301 1417 +
lcl|SL2.40ch01	Splign	exon	83520870	83520962	.	-	.	model=139;Parent=139;Target=lcl|139| 1418 1510 +
lcl|SL2.40ch01	Splign	exon	83521951	83522069	.	-	.	model=139;Parent=139;Target=lcl|139| 1511 1624 +
lcl|SL2.40ch01	Splign	exon	83522532	83522720	.	-	.	model=139;Parent=139;Target=lcl|139| 1625 1813 +
lcl|SL2.40ch01	Splign	exon	83522895	83523032	.	-	.	model=139;Parent=139;Target=lcl|139| 1814 1951 +
lcl|SL2.40ch01	Splign	exon	83523158	83523310	.	-	.	model=139;Parent=139;Target=lcl|139| 1952 2104 +
lcl|SL2.40ch01	Splign	exon	83524408	83524848	.	-	.	model=139;Parent=139;Target=lcl|139| 2105 2520 +
lcl|SL2.40ch01	Splign	mRNA	83519374	83524848	.	-	.	model=140;ID=140;TargetLen=1438;flags=EST;name=Php00a00048.01003;identity=0.864038;exons=8;consensusintron=7;polyA=none
lcl|SL2.40ch01	Splign	exon	83519374	83519524	.	-	.	model=140;Parent=140;Target=lcl|140| 1 152 +
lcl|SL2.40ch01	Splign	exon	83520104	83520220	.	-	.	model=140;Parent=140;Target=lcl|140| 153 269 +
lcl|SL2.40ch01	Splign	exon	83520870	83520962	.	-	.	model=140;Parent=140;Target=lcl|140| 270 362 +
lcl|SL2.40ch01	Splign	exon	83521951	83522069	.	-	.	model=140;Parent=140;Target=lcl|140| 363 476 +
lcl|SL2.40ch01	Splign	exon	83522532	83522720	.	-	.	model=140;Parent=140;Target=lcl|140| 477 665 +
lcl|SL2.40ch01	Splign	exon	83522895	83523032	.	-	.	model=140;Parent=140;Target=lcl|140| 666 803 +
lcl|SL2.40ch01	Splign	exon	83523158	83523310	.	-	.	model=140;Parent=140;Target=lcl|140| 804 956 +
lcl|SL2.40ch01	Splign	exon	83524408	83524848	.	-	.	model=140;Parent=140;Target=lcl|140| 957 1372 +
lcl|SL2.40ch01	Splign	mRNA	83292009	83297078	.	+	.	model=141;ID=141;TargetLen=2412;flags=EST;name=Php00a00057.01127;identity=0.846091;exons=4;consensusintron=2;polyA=none
lcl|SL2.40ch01	Splign	exon	83292009	83292675	.	+	.	model=141;Parent=141;Target=lcl|141| 4 720 +
lcl|SL2.40ch01	Splign	exon	83295312	83296416	.	+	.	model=141;Parent=141;Target=lcl|141| 721 1813 +
lcl|SL2.40ch01	Splign	exon	83296506	83296938	.	+	.	model=141;Parent=141;Target=lcl|141| 1814 2226 +
lcl|SL2.40ch01	Splign	exon	83296972	83297078	.	+	.	model=141;Parent=141;Target=lcl|141| 2227 2334 +
lcl|SL2.40ch01	Splign	mRNA	83292009	83297078	.	+	.	model=142;ID=142;TargetLen=2396;flags=EST;name=Php00a00057.01128;identity=0.839984;exons=4;consensusintron=2;polyA=none
lcl|SL2.40ch01	Splign	exon	83292009	83292675	.	+	.	model=142;Parent=142;Target=lcl|142| 4 720 +
lcl|SL2.40ch01	Splign	exon	83295312	83296416	.	+	.	model=142;Parent=142;Target=lcl|142| 721 1797 +
lcl|SL2.40ch01	Splign	exon	83296506	83296938	.	+	.	model=142;Parent=142;Target=lcl|142| 1798 2210 +
lcl|SL2.40ch01	Splign	exon	83296972	83297078	.	+	.	model=142;Parent=142;Target=lcl|142| 2211 2318 +
lcl|SL2.40ch01	Splign	mRNA	83292054	83297078	.	+	.	model=143;ID=143;TargetLen=2380;flags=EST;name=Php00a00057.01129;identity=0.842344;exons=4;consensusintron=2;polyA=none
lcl|SL2.40ch01	Splign	exon	83292054	83292675	.	+	.	model=143;Parent=143;Target=lcl|143| 32 688 +
lcl|SL2.40ch01	Splign	exon	83295312	83296416	.	+	.	model=143;Parent=143;Target=lcl|143| 689 1781 +
lcl|SL2.40ch01	Splign	exon	83296506	83296938	.	+	.	model=143;Parent=143;Target=lcl|143| 1782 2194 +
lcl|SL2.40ch01	Splign	exon	83296972	83297078	.	+	.	model=143;Parent=143;Target=lcl|143| 2195 2302 +
lcl|SL2.40ch01	Splign	mRNA	83292054	83297078	.	+	.	model=144;ID=144;TargetLen=2364;flags=EST;name=Php00a00057.01130;identity=0.836154;exons=4;consensusintron=2;polyA=none
lcl|SL2.40ch01	Splign	exon	83292054	83292675	.	+	.	model=144;Parent=144;Target=lcl|144| 32 688 +
lcl|SL2.40ch01	Splign	exon	83295312	83296416	.	+	.	model=144;Parent=144;Target=lcl|144| 689 1765 +
lcl|SL2.40ch01	Splign	exon	83296506	83296938	.	+	.	model=144;Parent=144;Target=lcl|144| 1766 2178 +
lcl|SL2.40ch01	Splign	exon	83296972	83297078	.	+	.	model=144;Parent=144;Target=lcl|144| 2179 2286 +
lcl|SL2.40ch01	Splign	mRNA	47598373	47607956	.	-	.	model=146;ID=146;TargetLen=3642;flags=EST;name=Php00a00113.01816;identity=0.863366;exons=10;consensusintron=7;polyA=none
lcl|SL2.40ch01	Splign	exon	47598373	47598606	.	-	.	model=146;Parent=146;Target=lcl|146| 1 231 +
lcl|SL2.40ch01	Splign	exon	47599067	47599585	.	-	.	model=146;Parent=146;Target=lcl|146| 232 749 +
lcl|SL2.40ch01	Splign	exon	47601515	47602010	.	-	.	model=146;Parent=146;Target=lcl|146| 809 1281 +
lcl|SL2.40ch01	Splign	exon	47603005	47603496	.	-	.	model=146;Parent=146;Target=lcl|146| 1282 1766 +
lcl|SL2.40ch01	Splign	exon	47603575	47604077	.	-	.	model=146;Parent=146;Target=lcl|146| 1767 2269 +
lcl|SL2.40ch01	Splign	exon	47604309	47604448	.	-	.	model=146;Parent=146;Target=lcl|146| 2270 2409 +
lcl|SL2.40ch01	Splign	exon	47605032	47605260	.	-	.	model=146;Parent=146;Target=lcl|146| 2410 2638 +
lcl|SL2.40ch01	Splign	exon	47605362	47605536	.	-	.	model=146;Parent=146;Target=lcl|146| 2639 2813 +
lcl|SL2.40ch01	Splign	exon	47606342	47606903	.	-	.	model=146;Parent=146;Target=lcl|146| 2814 3365 +
lcl|SL2.40ch01	Splign	exon	47607760	47607956	.	-	.	model=146;Parent=146;Target=lcl|146| 3443 3636 +
lcl|SL2.40ch01	Splign	mRNA	47598373	47607956	.	-	.	model=147;ID=147;TargetLen=3642;flags=EST;name=Php00a00113.01817;identity=0.863636;exons=10;consensusintron=7;polyA=none
lcl|SL2.40ch01	Splign	exon	47598373	47598606	.	-	.	model=147;Parent=147;Target=lcl|147| 1 231 +
lcl|SL2.40ch01	Splign	exon	47599067	47599585	.	-	.	model=147;Parent=147;Target=lcl|147| 232 749 +
lcl|SL2.40ch01	Splign	exon	47601515	47602010	.	-	.	model=147;Parent=147;Target=lcl|147| 809 1281 +
lcl|SL2.40ch01	Splign	exon	47603005	47603496	.	-	.	model=147;Parent=147;Target=lcl|147| 1282 1766 +
lcl|SL2.40ch01	Splign	exon	47603575	47604077	.	-	.	model=147;Parent=147;Target=lcl|147| 1767 2269 +
lcl|SL2.40ch01	Splign	exon	47604309	47604448	.	-	.	model=147;Parent=147;Target=lcl|147| 2270 2409 +
lcl|SL2.40ch01	Splign	exon	47605032	47605260	.	-	.	model=147;Parent=147;Target=lcl|147| 2410 2638 +
lcl|SL2.40ch01	Splign	exon	47605362	47605536	.	-	.	model=147;Parent=147;Target=lcl|147| 2639 2813 +
lcl|SL2.40ch01	Splign	exon	47606342	47606903	.	-	.	model=147;Parent=147;Target=lcl|147| 2814 3365 +
lcl|SL2.40ch01	Splign	exon	47607760	47607956	.	-	.	model=147;Parent=147;Target=lcl|147| 3443 3636 +
lcl|SL2.40ch01	Splign	mRNA	47598373	47607956	.	-	.	model=148;ID=148;TargetLen=3672;flags=EST;name=Php00a00113.01818;identity=0.870671;exons=10;consensusintron=7;polyA=none
lcl|SL2.40ch01	Splign	exon	47598373	47598606	.	-	.	model=148;Parent=148;Target=lcl|148| 1 231 +
lcl|SL2.40ch01	Splign	exon	47599067	47599585	.	-	.	model=148;Parent=148;Target=lcl|148| 232 749 +
lcl|SL2.40ch01	Splign	exon	47601515	47602010	.	-	.	model=148;Parent=148;Target=lcl|148| 809 1304 +
lcl|SL2.40ch01	Splign	exon	47603005	47603496	.	-	.	model=148;Parent=148;Target=lcl|148| 1305 1796 +
lcl|SL2.40ch01	Splign	exon	47603575	47604077	.	-	.	model=148;Parent=148;Target=lcl|148| 1797 2299 +
lcl|SL2.40ch01	Splign	exon	47604309	47604448	.	-	.	model=148;Parent=148;Target=lcl|148| 2300 2439 +
lcl|SL2.40ch01	Splign	exon	47605032	47605260	.	-	.	model=148;Parent=148;Target=lcl|148| 2440 2668 +
lcl|SL2.40ch01	Splign	exon	47605362	47605536	.	-	.	model=148;Parent=148;Target=lcl|148| 2669 2843 +
lcl|SL2.40ch01	Splign	exon	47606342	47606903	.	-	.	model=148;Parent=148;Target=lcl|148| 2844 3395 +
lcl|SL2.40ch01	Splign	exon	47607760	47607956	.	-	.	model=148;Parent=148;Target=lcl|148| 3473 3666 +
lcl|SL2.40ch01	Splign	mRNA	47598373	47607956	.	-	.	model=149;ID=149;TargetLen=3672;flags=EST;name=Php00a00113.01819;identity=0.870942;exons=10;consensusintron=7;polyA=none
lcl|SL2.40ch01	Splign	exon	47598373	47598606	.	-	.	model=149;Parent=149;Target=lcl|149| 1 231 +
lcl|SL2.40ch01	Splign	exon	47599067	47599585	.	-	.	model=149;Parent=149;Target=lcl|149| 232 749 +
lcl|SL2.40ch01	Splign	exon	47601515	47602010	.	-	.	model=149;Parent=149;Target=lcl|149| 809 1304 +
lcl|SL2.40ch01	Splign	exon	47603005	47603496	.	-	.	model=149;Parent=149;Target=lcl|149| 1305 1796 +
lcl|SL2.40ch01	Splign	exon	47603575	47604077	.	-	.	model=149;Parent=149;Target=lcl|149| 1797 2299 +
lcl|SL2.40ch01	Splign	exon	47604309	47604448	.	-	.	model=149;Parent=149;Target=lcl|149| 2300 2439 +
lcl|SL2.40ch01	Splign	exon	47605032	47605260	.	-	.	model=149;Parent=149;Target=lcl|149| 2440 2668 +
lcl|SL2.40ch01	Splign	exon	47605362	47605536	.	-	.	model=149;Parent=149;Target=lcl|149| 2669 2843 +
lcl|SL2.40ch01	Splign	exon	47606342	47606903	.	-	.	model=149;Parent=149;Target=lcl|149| 2844 3395 +
lcl|SL2.40ch01	Splign	exon	47607760	47607956	.	-	.	model=149;Parent=149;Target=lcl|149| 3473 3666 +
lcl|SL2.40ch01	Splign	mRNA	47598373	47607956	.	-	.	model=150;ID=150;TargetLen=3672;flags=EST;name=Php00a00113.01820;identity=0.8704;exons=10;consensusintron=7;polyA=none
lcl|SL2.40ch01	Splign	exon	47598373	47598606	.	-	.	model=150;Parent=150;Target=lcl|150| 1 231 +
lcl|SL2.40ch01	Splign	exon	47599067	47599585	.	-	.	model=150;Parent=150;Target=lcl|150| 232 749 +
lcl|SL2.40ch01	Splign	exon	47601515	47602010	.	-	.	model=150;Parent=150;Target=lcl|150| 809 1304 +
lcl|SL2.40ch01	Splign	exon	47603005	47603496	.	-	.	model=150;Parent=150;Target=lcl|150| 1305 1796 +
lcl|SL2.40ch01	Splign	exon	47603575	47604077	.	-	.	model=150;Parent=150;Target=lcl|150| 1797 2299 +
lcl|SL2.40ch01	Splign	exon	47604309	47604448	.	-	.	model=150;Parent=150;Target=lcl|150| 2300 2439 +
lcl|SL2.40ch01	Splign	exon	47605032	47605260	.	-	.	model=150;Parent=150;Target=lcl|150| 2440 2668 +
lcl|SL2.40ch01	Splign	exon	47605362	47605536	.	-	.	model=150;Parent=150;Target=lcl|150| 2669 2843 +
lcl|SL2.40ch01	Splign	exon	47606342	47606903	.	-	.	model=150;Parent=150;Target=lcl|150| 2844 3395 +
lcl|SL2.40ch01	Splign	exon	47607760	47607956	.	-	.	model=150;Parent=150;Target=lcl|150| 3473 3666 +
lcl|SL2.40ch01	Splign	mRNA	47598373	47607956	.	-	.	model=151;ID=151;TargetLen=3672;flags=EST;name=Php00a00113.01821;identity=0.870671;exons=10;consensusintron=7;polyA=none
lcl|SL2.40ch01	Splign	exon	47598373	47598606	.	-	.	model=151;Parent=151;Target=lcl|151| 1 231 +
lcl|SL2.40ch01	Splign	exon	47599067	47599585	.	-	.	model=151;Parent=151;Target=lcl|151| 232 749 +
lcl|SL2.40ch01	Splign	exon	47601515	47602010	.	-	.	model=151;Parent=151;Target=lcl|151| 809 1304 +
lcl|SL2.40ch01	Splign	exon	47603005	47603496	.	-	.	model=151;Parent=151;Target=lcl|151| 1305 1796 +
lcl|SL2.40ch01	Splign	exon	47603575	47604077	.	-	.	model=151;Parent=151;Target=lcl|151| 1797 2299 +
lcl|SL2.40ch01	Splign	exon	47604309	47604448	.	-	.	model=151;Parent=151;Target=lcl|151| 2300 2439 +
lcl|SL2.40ch01	Splign	exon	47605032	47605260	.	-	.	model=151;Parent=151;Target=lcl|151| 2440 2668 +
lcl|SL2.40ch01	Splign	exon	47605362	47605536	.	-	.	model=151;Parent=151;Target=lcl|151| 2669 2843 +
lcl|SL2.40ch01	Splign	exon	47606342	47606903	.	-	.	model=151;Parent=151;Target=lcl|151| 2844 3395 +
lcl|SL2.40ch01	Splign	exon	47607760	47607956	.	-	.	model=151;Parent=151;Target=lcl|151| 3473 3666 +
lcl|SL2.40ch01	Splign	mRNA	47598373	47607956	.	-	.	model=152;ID=152;TargetLen=3701;flags=EST;name=Php00a00113.01822;identity=0.876363;exons=11;consensusintron=9;polyA=none
lcl|SL2.40ch01	Splign	exon	47598373	47598606	.	-	.	model=152;Parent=152;Target=lcl|152| 1 231 +
lcl|SL2.40ch01	Splign	exon	47599067	47599585	.	-	.	model=152;Parent=152;Target=lcl|152| 232 748 +
lcl|SL2.40ch01	Splign	exon	47601345	47601372	.	-	.	model=152;Parent=152;Target=lcl|152| 749 774 +
lcl|SL2.40ch01	Splign	exon	47601419	47602010	.	-	.	model=152;Parent=152;Target=lcl|152| 775 1340 +
lcl|SL2.40ch01	Splign	exon	47603005	47603496	.	-	.	model=152;Parent=152;Target=lcl|152| 1341 1825 +
lcl|SL2.40ch01	Splign	exon	47603575	47604077	.	-	.	model=152;Parent=152;Target=lcl|152| 1826 2328 +
lcl|SL2.40ch01	Splign	exon	47604309	47604448	.	-	.	model=152;Parent=152;Target=lcl|152| 2329 2468 +
lcl|SL2.40ch01	Splign	exon	47605032	47605260	.	-	.	model=152;Parent=152;Target=lcl|152| 2469 2697 +
lcl|SL2.40ch01	Splign	exon	47605362	47605536	.	-	.	model=152;Parent=152;Target=lcl|152| 2698 2872 +
lcl|SL2.40ch01	Splign	exon	47606342	47606903	.	-	.	model=152;Parent=152;Target=lcl|152| 2873 3424 +
lcl|SL2.40ch01	Splign	exon	47607760	47607956	.	-	.	model=152;Parent=152;Target=lcl|152| 3502 3695 +
lcl|SL2.40ch01	Splign	mRNA	47598373	47607956	.	-	.	model=153;ID=153;TargetLen=3701;flags=EST;name=Php00a00113.01823;identity=0.876629;exons=11;consensusintron=9;polyA=none
lcl|SL2.40ch01	Splign	exon	47598373	47598606	.	-	.	model=153;Parent=153;Target=lcl|153| 1 231 +
lcl|SL2.40ch01	Splign	exon	47599067	47599585	.	-	.	model=153;Parent=153;Target=lcl|153| 232 748 +
lcl|SL2.40ch01	Splign	exon	47601345	47601372	.	-	.	model=153;Parent=153;Target=lcl|153| 749 774 +
lcl|SL2.40ch01	Splign	exon	47601419	47602010	.	-	.	model=153;Parent=153;Target=lcl|153| 775 1340 +
lcl|SL2.40ch01	Splign	exon	47603005	47603496	.	-	.	model=153;Parent=153;Target=lcl|153| 1341 1825 +
lcl|SL2.40ch01	Splign	exon	47603575	47604077	.	-	.	model=153;Parent=153;Target=lcl|153| 1826 2328 +
lcl|SL2.40ch01	Splign	exon	47604309	47604448	.	-	.	model=153;Parent=153;Target=lcl|153| 2329 2468 +
lcl|SL2.40ch01	Splign	exon	47605032	47605260	.	-	.	model=153;Parent=153;Target=lcl|153| 2469 2697 +
lcl|SL2.40ch01	Splign	exon	47605362	47605536	.	-	.	model=153;Parent=153;Target=lcl|153| 2698 2872 +
lcl|SL2.40ch01	Splign	exon	47606342	47606903	.	-	.	model=153;Parent=153;Target=lcl|153| 2873 3424 +
lcl|SL2.40ch01	Splign	exon	47607760	47607956	.	-	.	model=153;Parent=153;Target=lcl|153| 3502 3695 +
lcl|SL2.40ch01	Splign	mRNA	47598373	47607956	.	-	.	model=154;ID=154;TargetLen=3731;flags=EST;name=Php00a00113.01824;identity=0.883542;exons=11;consensusintron=9;polyA=none
lcl|SL2.40ch01	Splign	exon	47598373	47598606	.	-	.	model=154;Parent=154;Target=lcl|154| 1 231 +
lcl|SL2.40ch01	Splign	exon	47599067	47599585	.	-	.	model=154;Parent=154;Target=lcl|154| 232 748 +
lcl|SL2.40ch01	Splign	exon	47601345	47601372	.	-	.	model=154;Parent=154;Target=lcl|154| 749 774 +
lcl|SL2.40ch01	Splign	exon	47601419	47602010	.	-	.	model=154;Parent=154;Target=lcl|154| 775 1363 +
lcl|SL2.40ch01	Splign	exon	47603005	47603496	.	-	.	model=154;Parent=154;Target=lcl|154| 1364 1855 +
lcl|SL2.40ch01	Splign	exon	47603575	47604077	.	-	.	model=154;Parent=154;Target=lcl|154| 1856 2358 +
lcl|SL2.40ch01	Splign	exon	47604309	47604448	.	-	.	model=154;Parent=154;Target=lcl|154| 2359 2498 +
lcl|SL2.40ch01	Splign	exon	47605032	47605260	.	-	.	model=154;Parent=154;Target=lcl|154| 2499 2727 +
lcl|SL2.40ch01	Splign	exon	47605362	47605536	.	-	.	model=154;Parent=154;Target=lcl|154| 2728 2902 +
lcl|SL2.40ch01	Splign	exon	47606342	47606903	.	-	.	model=154;Parent=154;Target=lcl|154| 2903 3454 +
lcl|SL2.40ch01	Splign	exon	47607760	47607956	.	-	.	model=154;Parent=154;Target=lcl|154| 3532 3725 +
lcl|SL2.40ch01	Splign	mRNA	47598373	47607956	.	-	.	model=155;ID=155;TargetLen=3731;flags=EST;name=Php00a00113.01825;identity=0.883807;exons=11;consensusintron=9;polyA=none
lcl|SL2.40ch01	Splign	exon	47598373	47598606	.	-	.	model=155;Parent=155;Target=lcl|155| 1 231 +
lcl|SL2.40ch01	Splign	exon	47599067	47599585	.	-	.	model=155;Parent=155;Target=lcl|155| 232 748 +
lcl|SL2.40ch01	Splign	exon	47601345	47601372	.	-	.	model=155;Parent=155;Target=lcl|155| 749 774 +
lcl|SL2.40ch01	Splign	exon	47601419	47602010	.	-	.	model=155;Parent=155;Target=lcl|155| 775 1363 +
lcl|SL2.40ch01	Splign	exon	47603005	47603496	.	-	.	model=155;Parent=155;Target=lcl|155| 1364 1855 +
lcl|SL2.40ch01	Splign	exon	47603575	47604077	.	-	.	model=155;Parent=155;Target=lcl|155| 1856 2358 +
lcl|SL2.40ch01	Splign	exon	47604309	47604448	.	-	.	model=155;Parent=155;Target=lcl|155| 2359 2498 +
lcl|SL2.40ch01	Splign	exon	47605032	47605260	.	-	.	model=155;Parent=155;Target=lcl|155| 2499 2727 +
lcl|SL2.40ch01	Splign	exon	47605362	47605536	.	-	.	model=155;Parent=155;Target=lcl|155| 2728 2902 +
lcl|SL2.40ch01	Splign	exon	47606342	47606903	.	-	.	model=155;Parent=155;Target=lcl|155| 2903 3454 +
lcl|SL2.40ch01	Splign	exon	47607760	47607956	.	-	.	model=155;Parent=155;Target=lcl|155| 3532 3725 +
lcl|SL2.40ch01	Splign	mRNA	69674345	69690559	.	+	.	model=156;ID=156;TargetLen=2614;flags=EST;name=Php00a00121.01892;identity=0.81718;exons=4;consensusintron=2;polyA=none
lcl|SL2.40ch01	Splign	exon	69674345	69674799	.	+	.	model=156;Parent=156;Target=lcl|156| 3 448 +
lcl|SL2.40ch01	Splign	exon	69675431	69677183	.	+	.	model=156;Parent=156;Target=lcl|156| 449 2201 +
lcl|SL2.40ch01	Splign	exon	69677620	69677735	.	+	.	model=156;Parent=156;Target=lcl|156| 2202 2316 +
lcl|SL2.40ch01	Splign	exon	69690548	69690559	.	+	.	model=156;Parent=156;Target=lcl|156| 2421 2433 +
lcl|SL2.40ch01	Splign	mRNA	69674345	69690559	.	+	.	model=157;ID=157;TargetLen=2556;flags=EST;name=Php00a00121.01893;identity=0.815391;exons=4;consensusintron=2;polyA=none
lcl|SL2.40ch01	Splign	exon	69674345	69674741	.	+	.	model=157;Parent=157;Target=lcl|157| 3 390 +
lcl|SL2.40ch01	Splign	exon	69675431	69677183	.	+	.	model=157;Parent=157;Target=lcl|157| 391 2143 +
lcl|SL2.40ch01	Splign	exon	69677620	69677735	.	+	.	model=157;Parent=157;Target=lcl|157| 2144 2258 +
lcl|SL2.40ch01	Splign	exon	69690548	69690559	.	+	.	model=157;Parent=157;Target=lcl|157| 2363 2375 +
lcl|SL2.40ch01	Splign	mRNA	69674345	69995440	.	+	.	model=158;ID=158;TargetLen=2505;flags=EST;name=Php00a00121.01894;identity=0.87218;exons=4;consensusintron=1;polyA=none
lcl|SL2.40ch01	Splign	exon	69674345	69674799	.	+	.	model=158;Parent=158;Target=lcl|158| 3 448 +
lcl|SL2.40ch01	Splign	exon	69675431	69677324	.	+	.	model=158;Parent=158;Target=lcl|158| 449 2340 +
lcl|SL2.40ch01	Splign	exon	69975932	69975948	.	+	.	model=158;Parent=158;Target=lcl|158| 2361 2379 +
lcl|SL2.40ch01	Splign	exon	69995410	69995440	.	+	.	model=158;Parent=158;Target=lcl|158| 2476 2505 +
lcl|SL2.40ch01	Splign	mRNA	69674345	69995440	.	+	.	model=159;ID=159;TargetLen=2447;flags=EST;name=Php00a00121.01895;identity=0.871608;exons=4;consensusintron=1;polyA=none
lcl|SL2.40ch01	Splign	exon	69674345	69674741	.	+	.	model=159;Parent=159;Target=lcl|159| 3 390 +
lcl|SL2.40ch01	Splign	exon	69675431	69677324	.	+	.	model=159;Parent=159;Target=lcl|159| 391 2282 +
lcl|SL2.40ch01	Splign	exon	69975932	69975948	.	+	.	model=159;Parent=159;Target=lcl|159| 2303 2321 +
lcl|SL2.40ch01	Splign	exon	69995410	69995440	.	+	.	model=159;Parent=159;Target=lcl|159| 2418 2447 +
lcl|SL2.40ch01	Splign	mRNA	89188024	89202022	.	-	.	model=160;ID=160;TargetLen=4345;flags=EST;name=Php00a00129.01948;identity=0.861388;exons=20;consensusintron=18;polyA=none
lcl|SL2.40ch01	Splign	exon	89188024	89188632	.	-	.	model=160;Parent=160;Target=lcl|160| 19 640 +
lcl|SL2.40ch01	Splign	exon	89189114	89189207	.	-	.	model=160;Parent=160;Target=lcl|160| 641 734 +
lcl|SL2.40ch01	Splign	exon	89190075	89190562	.	-	.	model=160;Parent=160;Target=lcl|160| 735 1248 +
lcl|SL2.40ch01	Splign	exon	89190605	89190889	.	-	.	model=160;Parent=160;Target=lcl|160| 1249 1524 +
lcl|SL2.40ch01	Splign	exon	89191486	89191576	.	-	.	model=160;Parent=160;Target=lcl|160| 1525 1615 +
lcl|SL2.40ch01	Splign	exon	89192261	89192352	.	-	.	model=160;Parent=160;Target=lcl|160| 1616 1707 +
lcl|SL2.40ch01	Splign	exon	89192476	89192584	.	-	.	model=160;Parent=160;Target=lcl|160| 1708 1816 +
lcl|SL2.40ch01	Splign	exon	89192898	89192997	.	-	.	model=160;Parent=160;Target=lcl|160| 1817 1916 +
lcl|SL2.40ch01	Splign	exon	89194838	89194978	.	-	.	model=160;Parent=160;Target=lcl|160| 1917 2057 +
lcl|SL2.40ch01	Splign	exon	89195962	89196126	.	-	.	model=160;Parent=160;Target=lcl|160| 2058 2222 +
lcl|SL2.40ch01	Splign	exon	89196230	89196406	.	-	.	model=160;Parent=160;Target=lcl|160| 2223 2399 +
lcl|SL2.40ch01	Splign	exon	89196559	89196693	.	-	.	model=160;Parent=160;Target=lcl|160| 2400 2534 +
lcl|SL2.40ch01	Splign	exon	89198015	89198130	.	-	.	model=160;Parent=160;Target=lcl|160| 2535 2650 +
lcl|SL2.40ch01	Splign	exon	89198608	89198752	.	-	.	model=160;Parent=160;Target=lcl|160| 2651 2795 +
lcl|SL2.40ch01	Splign	exon	89198842	89198905	.	-	.	model=160;Parent=160;Target=lcl|160| 2796 2859 +
lcl|SL2.40ch01	Splign	exon	89199271	89199499	.	-	.	model=160;Parent=160;Target=lcl|160| 2860 3088 +
lcl|SL2.40ch01	Splign	exon	89199686	89200052	.	-	.	model=160;Parent=160;Target=lcl|160| 3089 3455 +
lcl|SL2.40ch01	Splign	exon	89200188	89200670	.	-	.	model=160;Parent=160;Target=lcl|160| 3456 3938 +
lcl|SL2.40ch01	Splign	exon	89201330	89201425	.	-	.	model=160;Parent=160;Target=lcl|160| 3939 4022 +
lcl|SL2.40ch01	Splign	exon	89201765	89202022	.	-	.	model=160;Parent=160;Target=lcl|160| 4023 4298 +
lcl|SL2.40ch01	Splign	mRNA	89188024	89202022	.	-	.	model=161;ID=161;TargetLen=4348;flags=EST;name=Php00a00129.01949;identity=0.862132;exons=20;consensusintron=18;polyA=none
lcl|SL2.40ch01	Splign	exon	89188024	89188632	.	-	.	model=161;Parent=161;Target=lcl|161| 19 640 +
lcl|SL2.40ch01	Splign	exon	89189114	89189207	.	-	.	model=161;Parent=161;Target=lcl|161| 641 734 +
lcl|SL2.40ch01	Splign	exon	89190075	89190562	.	-	.	model=161;Parent=161;Target=lcl|161| 735 1248 +
lcl|SL2.40ch01	Splign	exon	89190605	89190889	.	-	.	model=161;Parent=161;Target=lcl|161| 1249 1524 +
lcl|SL2.40ch01	Splign	exon	89191486	89191576	.	-	.	model=161;Parent=161;Target=lcl|161| 1525 1615 +
lcl|SL2.40ch01	Splign	exon	89192261	89192352	.	-	.	model=161;Parent=161;Target=lcl|161| 1616 1707 +
lcl|SL2.40ch01	Splign	exon	89192476	89192584	.	-	.	model=161;Parent=161;Target=lcl|161| 1708 1816 +
lcl|SL2.40ch01	Splign	exon	89192898	89192997	.	-	.	model=161;Parent=161;Target=lcl|161| 1817 1916 +
lcl|SL2.40ch01	Splign	exon	89194838	89194978	.	-	.	model=161;Parent=161;Target=lcl|161| 1917 2057 +
lcl|SL2.40ch01	Splign	exon	89195962	89196126	.	-	.	model=161;Parent=161;Target=lcl|161| 2058 2222 +
lcl|SL2.40ch01	Splign	exon	89196230	89196406	.	-	.	model=161;Parent=161;Target=lcl|161| 2223 2399 +
lcl|SL2.40ch01	Splign	exon	89196559	89196693	.	-	.	model=161;Parent=161;Target=lcl|161| 2400 2534 +
lcl|SL2.40ch01	Splign	exon	89198015	89198130	.	-	.	model=161;Parent=161;Target=lcl|161| 2535 2650 +
lcl|SL2.40ch01	Splign	exon	89198608	89198752	.	-	.	model=161;Parent=161;Target=lcl|161| 2651 2795 +
lcl|SL2.40ch01	Splign	exon	89198842	89198905	.	-	.	model=161;Parent=161;Target=lcl|161| 2796 2859 +
lcl|SL2.40ch01	Splign	exon	89199271	89199499	.	-	.	model=161;Parent=161;Target=lcl|161| 2860 3088 +
lcl|SL2.40ch01	Splign	exon	89199686	89200052	.	-	.	model=161;Parent=161;Target=lcl|161| 3089 3455 +
lcl|SL2.40ch01	Splign	exon	89200188	89200670	.	-	.	model=161;Parent=161;Target=lcl|161| 3456 3938 +
lcl|SL2.40ch01	Splign	exon	89201330	89201425	.	-	.	model=161;Parent=161;Target=lcl|161| 3939 4022 +
lcl|SL2.40ch01	Splign	exon	89201765	89202022	.	-	.	model=161;Parent=161;Target=lcl|161| 4023 4303 +
lcl|SL2.40ch01	Splign	mRNA	89188024	89202022	.	-	.	model=162;ID=162;TargetLen=4252;flags=EST;name=Php00a00129.01950;identity=0.859328;exons=20;consensusintron=18;polyA=none
lcl|SL2.40ch01	Splign	exon	89188024	89188632	.	-	.	model=162;Parent=162;Target=lcl|162| 19 640 +
lcl|SL2.40ch01	Splign	exon	89189114	89189207	.	-	.	model=162;Parent=162;Target=lcl|162| 641 734 +
lcl|SL2.40ch01	Splign	exon	89190075	89190562	.	-	.	model=162;Parent=162;Target=lcl|162| 735 1248 +
lcl|SL2.40ch01	Splign	exon	89190605	89190889	.	-	.	model=162;Parent=162;Target=lcl|162| 1249 1524 +
lcl|SL2.40ch01	Splign	exon	89191486	89191576	.	-	.	model=162;Parent=162;Target=lcl|162| 1525 1615 +
lcl|SL2.40ch01	Splign	exon	89192261	89192352	.	-	.	model=162;Parent=162;Target=lcl|162| 1616 1707 +
lcl|SL2.40ch01	Splign	exon	89192476	89192584	.	-	.	model=162;Parent=162;Target=lcl|162| 1708 1816 +
lcl|SL2.40ch01	Splign	exon	89192898	89192997	.	-	.	model=162;Parent=162;Target=lcl|162| 1817 1916 +
lcl|SL2.40ch01	Splign	exon	89194838	89194978	.	-	.	model=162;Parent=162;Target=lcl|162| 1917 2057 +
lcl|SL2.40ch01	Splign	exon	89195962	89196126	.	-	.	model=162;Parent=162;Target=lcl|162| 2058 2222 +
lcl|SL2.40ch01	Splign	exon	89196230	89196406	.	-	.	model=162;Parent=162;Target=lcl|162| 2223 2399 +
lcl|SL2.40ch01	Splign	exon	89196559	89196693	.	-	.	model=162;Parent=162;Target=lcl|162| 2400 2534 +
lcl|SL2.40ch01	Splign	exon	89198015	89198130	.	-	.	model=162;Parent=162;Target=lcl|162| 2535 2650 +
lcl|SL2.40ch01	Splign	exon	89198608	89198752	.	-	.	model=162;Parent=162;Target=lcl|162| 2651 2795 +
lcl|SL2.40ch01	Splign	exon	89198842	89198905	.	-	.	model=162;Parent=162;Target=lcl|162| 2796 2859 +
lcl|SL2.40ch01	Splign	exon	89199271	89199499	.	-	.	model=162;Parent=162;Target=lcl|162| 2860 3088 +
lcl|SL2.40ch01	Splign	exon	89199686	89200052	.	-	.	model=162;Parent=162;Target=lcl|162| 3089 3455 +
lcl|SL2.40ch01	Splign	exon	89200188	89200577	.	-	.	model=162;Parent=162;Target=lcl|162| 3456 3845 +
lcl|SL2.40ch01	Splign	exon	89201330	89201425	.	-	.	model=162;Parent=162;Target=lcl|162| 3846 3929 +
lcl|SL2.40ch01	Splign	exon	89201765	89202022	.	-	.	model=162;Parent=162;Target=lcl|162| 3930 4205 +
lcl|SL2.40ch01	Splign	mRNA	89188024	89202022	.	-	.	model=163;ID=163;TargetLen=4291;flags=EST;name=Php00a00129.01951;identity=0.865132;exons=20;consensusintron=18;polyA=none
lcl|SL2.40ch01	Splign	exon	89188024	89188632	.	-	.	model=163;Parent=163;Target=lcl|163| 19 640 +
lcl|SL2.40ch01	Splign	exon	89189114	89189207	.	-	.	model=163;Parent=163;Target=lcl|163| 641 734 +
lcl|SL2.40ch01	Splign	exon	89190075	89190562	.	-	.	model=163;Parent=163;Target=lcl|163| 735 1238 +
lcl|SL2.40ch01	Splign	exon	89190658	89190889	.	-	.	model=163;Parent=163;Target=lcl|163| 1239 1470 +
lcl|SL2.40ch01	Splign	exon	89191486	89191576	.	-	.	model=163;Parent=163;Target=lcl|163| 1471 1561 +
lcl|SL2.40ch01	Splign	exon	89192261	89192352	.	-	.	model=163;Parent=163;Target=lcl|163| 1562 1653 +
lcl|SL2.40ch01	Splign	exon	89192476	89192584	.	-	.	model=163;Parent=163;Target=lcl|163| 1654 1762 +
lcl|SL2.40ch01	Splign	exon	89192898	89192997	.	-	.	model=163;Parent=163;Target=lcl|163| 1763 1862 +
lcl|SL2.40ch01	Splign	exon	89194838	89194978	.	-	.	model=163;Parent=163;Target=lcl|163| 1863 2003 +
lcl|SL2.40ch01	Splign	exon	89195962	89196126	.	-	.	model=163;Parent=163;Target=lcl|163| 2004 2168 +
lcl|SL2.40ch01	Splign	exon	89196230	89196406	.	-	.	model=163;Parent=163;Target=lcl|163| 2169 2345 +
lcl|SL2.40ch01	Splign	exon	89196559	89196693	.	-	.	model=163;Parent=163;Target=lcl|163| 2346 2480 +
lcl|SL2.40ch01	Splign	exon	89198015	89198130	.	-	.	model=163;Parent=163;Target=lcl|163| 2481 2596 +
lcl|SL2.40ch01	Splign	exon	89198608	89198752	.	-	.	model=163;Parent=163;Target=lcl|163| 2597 2741 +
lcl|SL2.40ch01	Splign	exon	89198842	89198905	.	-	.	model=163;Parent=163;Target=lcl|163| 2742 2805 +
lcl|SL2.40ch01	Splign	exon	89199271	89199499	.	-	.	model=163;Parent=163;Target=lcl|163| 2806 3034 +
lcl|SL2.40ch01	Splign	exon	89199686	89200052	.	-	.	model=163;Parent=163;Target=lcl|163| 3035 3401 +
lcl|SL2.40ch01	Splign	exon	89200188	89200670	.	-	.	model=163;Parent=163;Target=lcl|163| 3402 3884 +
lcl|SL2.40ch01	Splign	exon	89201330	89201425	.	-	.	model=163;Parent=163;Target=lcl|163| 3885 3968 +
lcl|SL2.40ch01	Splign	exon	89201765	89202022	.	-	.	model=163;Parent=163;Target=lcl|163| 3969 4244 +
lcl|SL2.40ch01	Splign	mRNA	89188024	89202022	.	-	.	model=164;ID=164;TargetLen=4255;flags=EST;name=Php00a00129.01952;identity=0.860088;exons=20;consensusintron=18;polyA=none
lcl|SL2.40ch01	Splign	exon	89188024	89188632	.	-	.	model=164;Parent=164;Target=lcl|164| 19 640 +
lcl|SL2.40ch01	Splign	exon	89189114	89189207	.	-	.	model=164;Parent=164;Target=lcl|164| 641 734 +
lcl|SL2.40ch01	Splign	exon	89190075	89190562	.	-	.	model=164;Parent=164;Target=lcl|164| 735 1248 +
lcl|SL2.40ch01	Splign	exon	89190605	89190889	.	-	.	model=164;Parent=164;Target=lcl|164| 1249 1524 +
lcl|SL2.40ch01	Splign	exon	89191486	89191576	.	-	.	model=164;Parent=164;Target=lcl|164| 1525 1615 +
lcl|SL2.40ch01	Splign	exon	89192261	89192352	.	-	.	model=164;Parent=164;Target=lcl|164| 1616 1707 +
lcl|SL2.40ch01	Splign	exon	89192476	89192584	.	-	.	model=164;Parent=164;Target=lcl|164| 1708 1816 +
lcl|SL2.40ch01	Splign	exon	89192898	89192997	.	-	.	model=164;Parent=164;Target=lcl|164| 1817 1916 +
lcl|SL2.40ch01	Splign	exon	89194838	89194978	.	-	.	model=164;Parent=164;Target=lcl|164| 1917 2057 +
lcl|SL2.40ch01	Splign	exon	89195962	89196126	.	-	.	model=164;Parent=164;Target=lcl|164| 2058 2222 +
lcl|SL2.40ch01	Splign	exon	89196230	89196406	.	-	.	model=164;Parent=164;Target=lcl|164| 2223 2399 +
lcl|SL2.40ch01	Splign	exon	89196559	89196693	.	-	.	model=164;Parent=164;Target=lcl|164| 2400 2534 +
lcl|SL2.40ch01	Splign	exon	89198015	89198130	.	-	.	model=164;Parent=164;Target=lcl|164| 2535 2650 +
lcl|SL2.40ch01	Splign	exon	89198608	89198752	.	-	.	model=164;Parent=164;Target=lcl|164| 2651 2795 +
lcl|SL2.40ch01	Splign	exon	89198842	89198905	.	-	.	model=164;Parent=164;Target=lcl|164| 2796 2859 +
lcl|SL2.40ch01	Splign	exon	89199271	89199499	.	-	.	model=164;Parent=164;Target=lcl|164| 2860 3088 +
lcl|SL2.40ch01	Splign	exon	89199686	89200052	.	-	.	model=164;Parent=164;Target=lcl|164| 3089 3455 +
lcl|SL2.40ch01	Splign	exon	89200188	89200577	.	-	.	model=164;Parent=164;Target=lcl|164| 3456 3845 +
lcl|SL2.40ch01	Splign	exon	89201330	89201425	.	-	.	model=164;Parent=164;Target=lcl|164| 3846 3929 +
lcl|SL2.40ch01	Splign	exon	89201765	89202022	.	-	.	model=164;Parent=164;Target=lcl|164| 3930 4210 +
lcl|SL2.40ch01	Splign	mRNA	89188024	89202022	.	-	.	model=165;ID=165;TargetLen=4294;flags=EST;name=Php00a00129.01953;identity=0.865885;exons=20;consensusintron=18;polyA=none
lcl|SL2.40ch01	Splign	exon	89188024	89188632	.	-	.	model=165;Parent=165;Target=lcl|165| 19 640 +
lcl|SL2.40ch01	Splign	exon	89189114	89189207	.	-	.	model=165;Parent=165;Target=lcl|165| 641 734 +
lcl|SL2.40ch01	Splign	exon	89190075	89190562	.	-	.	model=165;Parent=165;Target=lcl|165| 735 1238 +
lcl|SL2.40ch01	Splign	exon	89190658	89190889	.	-	.	model=165;Parent=165;Target=lcl|165| 1239 1470 +
lcl|SL2.40ch01	Splign	exon	89191486	89191576	.	-	.	model=165;Parent=165;Target=lcl|165| 1471 1561 +
lcl|SL2.40ch01	Splign	exon	89192261	89192352	.	-	.	model=165;Parent=165;Target=lcl|165| 1562 1653 +
lcl|SL2.40ch01	Splign	exon	89192476	89192584	.	-	.	model=165;Parent=165;Target=lcl|165| 1654 1762 +
lcl|SL2.40ch01	Splign	exon	89192898	89192997	.	-	.	model=165;Parent=165;Target=lcl|165| 1763 1862 +
lcl|SL2.40ch01	Splign	exon	89194838	89194978	.	-	.	model=165;Parent=165;Target=lcl|165| 1863 2003 +
lcl|SL2.40ch01	Splign	exon	89195962	89196126	.	-	.	model=165;Parent=165;Target=lcl|165| 2004 2168 +
lcl|SL2.40ch01	Splign	exon	89196230	89196406	.	-	.	model=165;Parent=165;Target=lcl|165| 2169 2345 +
lcl|SL2.40ch01	Splign	exon	89196559	89196693	.	-	.	model=165;Parent=165;Target=lcl|165| 2346 2480 +
lcl|SL2.40ch01	Splign	exon	89198015	89198130	.	-	.	model=165;Parent=165;Target=lcl|165| 2481 2596 +
lcl|SL2.40ch01	Splign	exon	89198608	89198752	.	-	.	model=165;Parent=165;Target=lcl|165| 2597 2741 +
lcl|SL2.40ch01	Splign	exon	89198842	89198905	.	-	.	model=165;Parent=165;Target=lcl|165| 2742 2805 +
lcl|SL2.40ch01	Splign	exon	89199271	89199499	.	-	.	model=165;Parent=165;Target=lcl|165| 2806 3034 +
lcl|SL2.40ch01	Splign	exon	89199686	89200052	.	-	.	model=165;Parent=165;Target=lcl|165| 3035 3401 +
lcl|SL2.40ch01	Splign	exon	89200188	89200670	.	-	.	model=165;Parent=165;Target=lcl|165| 3402 3884 +
lcl|SL2.40ch01	Splign	exon	89201330	89201425	.	-	.	model=165;Parent=165;Target=lcl|165| 3885 3968 +
lcl|SL2.40ch01	Splign	exon	89201765	89202022	.	-	.	model=165;Parent=165;Target=lcl|165| 3969 4249 +
lcl|SL2.40ch01	Splign	mRNA	89188024	89202022	.	-	.	model=166;ID=166;TargetLen=4198;flags=EST;name=Php00a00129.01954;identity=0.863123;exons=20;consensusintron=18;polyA=none
lcl|SL2.40ch01	Splign	exon	89188024	89188632	.	-	.	model=166;Parent=166;Target=lcl|166| 19 640 +
lcl|SL2.40ch01	Splign	exon	89189114	89189207	.	-	.	model=166;Parent=166;Target=lcl|166| 641 734 +
lcl|SL2.40ch01	Splign	exon	89190075	89190562	.	-	.	model=166;Parent=166;Target=lcl|166| 735 1238 +
lcl|SL2.40ch01	Splign	exon	89190658	89190889	.	-	.	model=166;Parent=166;Target=lcl|166| 1239 1470 +
lcl|SL2.40ch01	Splign	exon	89191486	89191576	.	-	.	model=166;Parent=166;Target=lcl|166| 1471 1561 +
lcl|SL2.40ch01	Splign	exon	89192261	89192352	.	-	.	model=166;Parent=166;Target=lcl|166| 1562 1653 +
lcl|SL2.40ch01	Splign	exon	89192476	89192584	.	-	.	model=166;Parent=166;Target=lcl|166| 1654 1762 +
lcl|SL2.40ch01	Splign	exon	89192898	89192997	.	-	.	model=166;Parent=166;Target=lcl|166| 1763 1862 +
lcl|SL2.40ch01	Splign	exon	89194838	89194978	.	-	.	model=166;Parent=166;Target=lcl|166| 1863 2003 +
lcl|SL2.40ch01	Splign	exon	89195962	89196126	.	-	.	model=166;Parent=166;Target=lcl|166| 2004 2168 +
lcl|SL2.40ch01	Splign	exon	89196230	89196406	.	-	.	model=166;Parent=166;Target=lcl|166| 2169 2345 +
lcl|SL2.40ch01	Splign	exon	89196559	89196693	.	-	.	model=166;Parent=166;Target=lcl|166| 2346 2480 +
lcl|SL2.40ch01	Splign	exon	89198015	89198130	.	-	.	model=166;Parent=166;Target=lcl|166| 2481 2596 +
lcl|SL2.40ch01	Splign	exon	89198608	89198752	.	-	.	model=166;Parent=166;Target=lcl|166| 2597 2741 +
lcl|SL2.40ch01	Splign	exon	89198842	89198905	.	-	.	model=166;Parent=166;Target=lcl|166| 2742 2805 +
lcl|SL2.40ch01	Splign	exon	89199271	89199499	.	-	.	model=166;Parent=166;Target=lcl|166| 2806 3034 +
lcl|SL2.40ch01	Splign	exon	89199686	89200052	.	-	.	model=166;Parent=166;Target=lcl|166| 3035 3401 +
lcl|SL2.40ch01	Splign	exon	89200188	89200577	.	-	.	model=166;Parent=166;Target=lcl|166| 3402 3791 +
lcl|SL2.40ch01	Splign	exon	89201330	89201425	.	-	.	model=166;Parent=166;Target=lcl|166| 3792 3875 +
lcl|SL2.40ch01	Splign	exon	89201765	89202022	.	-	.	model=166;Parent=166;Target=lcl|166| 3876 4151 +
lcl|SL2.40ch01	Splign	mRNA	89188024	89202022	.	-	.	model=167;ID=167;TargetLen=4201;flags=EST;name=Php00a00129.01955;identity=0.863893;exons=20;consensusintron=18;polyA=none
lcl|SL2.40ch01	Splign	exon	89188024	89188632	.	-	.	model=167;Parent=167;Target=lcl|167| 19 640 +
lcl|SL2.40ch01	Splign	exon	89189114	89189207	.	-	.	model=167;Parent=167;Target=lcl|167| 641 734 +
lcl|SL2.40ch01	Splign	exon	89190075	89190562	.	-	.	model=167;Parent=167;Target=lcl|167| 735 1238 +
lcl|SL2.40ch01	Splign	exon	89190658	89190889	.	-	.	model=167;Parent=167;Target=lcl|167| 1239 1470 +
lcl|SL2.40ch01	Splign	exon	89191486	89191576	.	-	.	model=167;Parent=167;Target=lcl|167| 1471 1561 +
lcl|SL2.40ch01	Splign	exon	89192261	89192352	.	-	.	model=167;Parent=167;Target=lcl|167| 1562 1653 +
lcl|SL2.40ch01	Splign	exon	89192476	89192584	.	-	.	model=167;Parent=167;Target=lcl|167| 1654 1762 +
lcl|SL2.40ch01	Splign	exon	89192898	89192997	.	-	.	model=167;Parent=167;Target=lcl|167| 1763 1862 +
lcl|SL2.40ch01	Splign	exon	89194838	89194978	.	-	.	model=167;Parent=167;Target=lcl|167| 1863 2003 +
lcl|SL2.40ch01	Splign	exon	89195962	89196126	.	-	.	model=167;Parent=167;Target=lcl|167| 2004 2168 +
lcl|SL2.40ch01	Splign	exon	89196230	89196406	.	-	.	model=167;Parent=167;Target=lcl|167| 2169 2345 +
lcl|SL2.40ch01	Splign	exon	89196559	89196693	.	-	.	model=167;Parent=167;Target=lcl|167| 2346 2480 +
lcl|SL2.40ch01	Splign	exon	89198015	89198130	.	-	.	model=167;Parent=167;Target=lcl|167| 2481 2596 +
lcl|SL2.40ch01	Splign	exon	89198608	89198752	.	-	.	model=167;Parent=167;Target=lcl|167| 2597 2741 +
lcl|SL2.40ch01	Splign	exon	89198842	89198905	.	-	.	model=167;Parent=167;Target=lcl|167| 2742 2805 +
lcl|SL2.40ch01	Splign	exon	89199271	89199499	.	-	.	model=167;Parent=167;Target=lcl|167| 2806 3034 +
lcl|SL2.40ch01	Splign	exon	89199686	89200052	.	-	.	model=167;Parent=167;Target=lcl|167| 3035 3401 +
lcl|SL2.40ch01	Splign	exon	89200188	89200577	.	-	.	model=167;Parent=167;Target=lcl|167| 3402 3791 +
lcl|SL2.40ch01	Splign	exon	89201330	89201425	.	-	.	model=167;Parent=167;Target=lcl|167| 3792 3875 +
lcl|SL2.40ch01	Splign	exon	89201765	89202022	.	-	.	model=167;Parent=167;Target=lcl|167| 3876 4156 +
lcl|SL2.40ch01	Splign	mRNA	89188024	89202022	.	-	.	model=168;ID=168;TargetLen=3983;flags=EST;name=Php00a00129.01956;identity=0.873789;exons=21;consensusintron=19;polyA=none
lcl|SL2.40ch01	Splign	exon	89188024	89188632	.	-	.	model=168;Parent=168;Target=lcl|168| 19 640 +
lcl|SL2.40ch01	Splign	exon	89189114	89189207	.	-	.	model=168;Parent=168;Target=lcl|168| 641 734 +
lcl|SL2.40ch01	Splign	exon	89190075	89190123	.	-	.	model=168;Parent=168;Target=lcl|168| 735 783 +
lcl|SL2.40ch01	Splign	exon	89190470	89190562	.	-	.	model=168;Parent=168;Target=lcl|168| 784 886 +
lcl|SL2.40ch01	Splign	exon	89190605	89190889	.	-	.	model=168;Parent=168;Target=lcl|168| 887 1162 +
lcl|SL2.40ch01	Splign	exon	89191486	89191576	.	-	.	model=168;Parent=168;Target=lcl|168| 1163 1253 +
lcl|SL2.40ch01	Splign	exon	89192261	89192352	.	-	.	model=168;Parent=168;Target=lcl|168| 1254 1345 +
lcl|SL2.40ch01	Splign	exon	89192476	89192584	.	-	.	model=168;Parent=168;Target=lcl|168| 1346 1454 +
lcl|SL2.40ch01	Splign	exon	89192898	89192997	.	-	.	model=168;Parent=168;Target=lcl|168| 1455 1554 +
lcl|SL2.40ch01	Splign	exon	89194838	89194978	.	-	.	model=168;Parent=168;Target=lcl|168| 1555 1695 +
lcl|SL2.40ch01	Splign	exon	89195962	89196126	.	-	.	model=168;Parent=168;Target=lcl|168| 1696 1860 +
lcl|SL2.40ch01	Splign	exon	89196230	89196406	.	-	.	model=168;Parent=168;Target=lcl|168| 1861 2037 +
lcl|SL2.40ch01	Splign	exon	89196559	89196693	.	-	.	model=168;Parent=168;Target=lcl|168| 2038 2172 +
lcl|SL2.40ch01	Splign	exon	89198015	89198130	.	-	.	model=168;Parent=168;Target=lcl|168| 2173 2288 +
lcl|SL2.40ch01	Splign	exon	89198608	89198752	.	-	.	model=168;Parent=168;Target=lcl|168| 2289 2433 +
lcl|SL2.40ch01	Splign	exon	89198842	89198905	.	-	.	model=168;Parent=168;Target=lcl|168| 2434 2497 +
lcl|SL2.40ch01	Splign	exon	89199271	89199499	.	-	.	model=168;Parent=168;Target=lcl|168| 2498 2726 +
lcl|SL2.40ch01	Splign	exon	89199686	89200052	.	-	.	model=168;Parent=168;Target=lcl|168| 2727 3093 +
lcl|SL2.40ch01	Splign	exon	89200188	89200670	.	-	.	model=168;Parent=168;Target=lcl|168| 3094 3576 +
lcl|SL2.40ch01	Splign	exon	89201330	89201425	.	-	.	model=168;Parent=168;Target=lcl|168| 3577 3660 +
lcl|SL2.40ch01	Splign	exon	89201765	89202022	.	-	.	model=168;Parent=168;Target=lcl|168| 3661 3936 +
lcl|SL2.40ch01	Splign	mRNA	89188024	89202022	.	-	.	model=169;ID=169;TargetLen=3986;flags=EST;name=Php00a00129.01957;identity=0.874596;exons=21;consensusintron=19;polyA=none
lcl|SL2.40ch01	Splign	exon	89188024	89188632	.	-	.	model=169;Parent=169;Target=lcl|169| 19 640 +
lcl|SL2.40ch01	Splign	exon	89189114	89189207	.	-	.	model=169;Parent=169;Target=lcl|169| 641 734 +
lcl|SL2.40ch01	Splign	exon	89190075	89190123	.	-	.	model=169;Parent=169;Target=lcl|169| 735 783 +
lcl|SL2.40ch01	Splign	exon	89190470	89190562	.	-	.	model=169;Parent=169;Target=lcl|169| 784 886 +
lcl|SL2.40ch01	Splign	exon	89190605	89190889	.	-	.	model=169;Parent=169;Target=lcl|169| 887 1162 +
lcl|SL2.40ch01	Splign	exon	89191486	89191576	.	-	.	model=169;Parent=169;Target=lcl|169| 1163 1253 +
lcl|SL2.40ch01	Splign	exon	89192261	89192352	.	-	.	model=169;Parent=169;Target=lcl|169| 1254 1345 +
lcl|SL2.40ch01	Splign	exon	89192476	89192584	.	-	.	model=169;Parent=169;Target=lcl|169| 1346 1454 +
lcl|SL2.40ch01	Splign	exon	89192898	89192997	.	-	.	model=169;Parent=169;Target=lcl|169| 1455 1554 +
lcl|SL2.40ch01	Splign	exon	89194838	89194978	.	-	.	model=169;Parent=169;Target=lcl|169| 1555 1695 +
lcl|SL2.40ch01	Splign	exon	89195962	89196126	.	-	.	model=169;Parent=169;Target=lcl|169| 1696 1860 +
lcl|SL2.40ch01	Splign	exon	89196230	89196406	.	-	.	model=169;Parent=169;Target=lcl|169| 1861 2037 +
lcl|SL2.40ch01	Splign	exon	89196559	89196693	.	-	.	model=169;Parent=169;Target=lcl|169| 2038 2172 +
lcl|SL2.40ch01	Splign	exon	89198015	89198130	.	-	.	model=169;Parent=169;Target=lcl|169| 2173 2288 +
lcl|SL2.40ch01	Splign	exon	89198608	89198752	.	-	.	model=169;Parent=169;Target=lcl|169| 2289 2433 +
lcl|SL2.40ch01	Splign	exon	89198842	89198905	.	-	.	model=169;Parent=169;Target=lcl|169| 2434 2497 +
lcl|SL2.40ch01	Splign	exon	89199271	89199499	.	-	.	model=169;Parent=169;Target=lcl|169| 2498 2726 +
lcl|SL2.40ch01	Splign	exon	89199686	89200052	.	-	.	model=169;Parent=169;Target=lcl|169| 2727 3093 +
lcl|SL2.40ch01	Splign	exon	89200188	89200670	.	-	.	model=169;Parent=169;Target=lcl|169| 3094 3576 +
lcl|SL2.40ch01	Splign	exon	89201330	89201425	.	-	.	model=169;Parent=169;Target=lcl|169| 3577 3660 +
lcl|SL2.40ch01	Splign	exon	89201765	89202022	.	-	.	model=169;Parent=169;Target=lcl|169| 3661 3941 +
lcl|SL2.40ch01	Splign	mRNA	89188024	89202022	.	-	.	model=170;ID=170;TargetLen=3890;flags=EST;name=Php00a00129.01958;identity=0.871821;exons=21;consensusintron=19;polyA=none
lcl|SL2.40ch01	Splign	exon	89188024	89188632	.	-	.	model=170;Parent=170;Target=lcl|170| 19 640 +
lcl|SL2.40ch01	Splign	exon	89189114	89189207	.	-	.	model=170;Parent=170;Target=lcl|170| 641 734 +
lcl|SL2.40ch01	Splign	exon	89190075	89190123	.	-	.	model=170;Parent=170;Target=lcl|170| 735 783 +
lcl|SL2.40ch01	Splign	exon	89190470	89190562	.	-	.	model=170;Parent=170;Target=lcl|170| 784 886 +
lcl|SL2.40ch01	Splign	exon	89190605	89190889	.	-	.	model=170;Parent=170;Target=lcl|170| 887 1162 +
lcl|SL2.40ch01	Splign	exon	89191486	89191576	.	-	.	model=170;Parent=170;Target=lcl|170| 1163 1253 +
lcl|SL2.40ch01	Splign	exon	89192261	89192352	.	-	.	model=170;Parent=170;Target=lcl|170| 1254 1345 +
lcl|SL2.40ch01	Splign	exon	89192476	89192584	.	-	.	model=170;Parent=170;Target=lcl|170| 1346 1454 +
lcl|SL2.40ch01	Splign	exon	89192898	89192997	.	-	.	model=170;Parent=170;Target=lcl|170| 1455 1554 +
lcl|SL2.40ch01	Splign	exon	89194838	89194978	.	-	.	model=170;Parent=170;Target=lcl|170| 1555 1695 +
lcl|SL2.40ch01	Splign	exon	89195962	89196126	.	-	.	model=170;Parent=170;Target=lcl|170| 1696 1860 +
lcl|SL2.40ch01	Splign	exon	89196230	89196406	.	-	.	model=170;Parent=170;Target=lcl|170| 1861 2037 +
lcl|SL2.40ch01	Splign	exon	89196559	89196693	.	-	.	model=170;Parent=170;Target=lcl|170| 2038 2172 +
lcl|SL2.40ch01	Splign	exon	89198015	89198130	.	-	.	model=170;Parent=170;Target=lcl|170| 2173 2288 +
lcl|SL2.40ch01	Splign	exon	89198608	89198752	.	-	.	model=170;Parent=170;Target=lcl|170| 2289 2433 +
lcl|SL2.40ch01	Splign	exon	89198842	89198905	.	-	.	model=170;Parent=170;Target=lcl|170| 2434 2497 +
lcl|SL2.40ch01	Splign	exon	89199271	89199499	.	-	.	model=170;Parent=170;Target=lcl|170| 2498 2726 +
lcl|SL2.40ch01	Splign	exon	89199686	89200052	.	-	.	model=170;Parent=170;Target=lcl|170| 2727 3093 +
lcl|SL2.40ch01	Splign	exon	89200188	89200577	.	-	.	model=170;Parent=170;Target=lcl|170| 3094 3483 +
lcl|SL2.40ch01	Splign	exon	89201330	89201425	.	-	.	model=170;Parent=170;Target=lcl|170| 3484 3567 +
lcl|SL2.40ch01	Splign	exon	89201765	89202022	.	-	.	model=170;Parent=170;Target=lcl|170| 3568 3843 +
lcl|SL2.40ch01	Splign	mRNA	89188024	89202022	.	-	.	model=171;ID=171;TargetLen=3929;flags=EST;name=Php00a00129.01959;identity=0.878092;exons=21;consensusintron=19;polyA=none
lcl|SL2.40ch01	Splign	exon	89188024	89188632	.	-	.	model=171;Parent=171;Target=lcl|171| 19 640 +
lcl|SL2.40ch01	Splign	exon	89189114	89189207	.	-	.	model=171;Parent=171;Target=lcl|171| 641 734 +
lcl|SL2.40ch01	Splign	exon	89190075	89190123	.	-	.	model=171;Parent=171;Target=lcl|171| 735 783 +
lcl|SL2.40ch01	Splign	exon	89190470	89190562	.	-	.	model=171;Parent=171;Target=lcl|171| 784 876 +
lcl|SL2.40ch01	Splign	exon	89190658	89190889	.	-	.	model=171;Parent=171;Target=lcl|171| 877 1108 +
lcl|SL2.40ch01	Splign	exon	89191486	89191576	.	-	.	model=171;Parent=171;Target=lcl|171| 1109 1199 +
lcl|SL2.40ch01	Splign	exon	89192261	89192352	.	-	.	model=171;Parent=171;Target=lcl|171| 1200 1291 +
lcl|SL2.40ch01	Splign	exon	89192476	89192584	.	-	.	model=171;Parent=171;Target=lcl|171| 1292 1400 +
lcl|SL2.40ch01	Splign	exon	89192898	89192997	.	-	.	model=171;Parent=171;Target=lcl|171| 1401 1500 +
lcl|SL2.40ch01	Splign	exon	89194838	89194978	.	-	.	model=171;Parent=171;Target=lcl|171| 1501 1641 +
lcl|SL2.40ch01	Splign	exon	89195962	89196126	.	-	.	model=171;Parent=171;Target=lcl|171| 1642 1806 +
lcl|SL2.40ch01	Splign	exon	89196230	89196406	.	-	.	model=171;Parent=171;Target=lcl|171| 1807 1983 +
lcl|SL2.40ch01	Splign	exon	89196559	89196693	.	-	.	model=171;Parent=171;Target=lcl|171| 1984 2118 +
lcl|SL2.40ch01	Splign	exon	89198015	89198130	.	-	.	model=171;Parent=171;Target=lcl|171| 2119 2234 +
lcl|SL2.40ch01	Splign	exon	89198608	89198752	.	-	.	model=171;Parent=171;Target=lcl|171| 2235 2379 +
lcl|SL2.40ch01	Splign	exon	89198842	89198905	.	-	.	model=171;Parent=171;Target=lcl|171| 2380 2443 +
lcl|SL2.40ch01	Splign	exon	89199271	89199499	.	-	.	model=171;Parent=171;Target=lcl|171| 2444 2672 +
lcl|SL2.40ch01	Splign	exon	89199686	89200052	.	-	.	model=171;Parent=171;Target=lcl|171| 2673 3039 +
lcl|SL2.40ch01	Splign	exon	89200188	89200670	.	-	.	model=171;Parent=171;Target=lcl|171| 3040 3522 +
lcl|SL2.40ch01	Splign	exon	89201330	89201425	.	-	.	model=171;Parent=171;Target=lcl|171| 3523 3606 +
lcl|SL2.40ch01	Splign	exon	89201765	89202022	.	-	.	model=171;Parent=171;Target=lcl|171| 3607 3882 +
lcl|SL2.40ch01	Splign	mRNA	89188024	89202022	.	-	.	model=172;ID=172;TargetLen=3893;flags=EST;name=Php00a00129.01960;identity=0.872649;exons=21;consensusintron=19;polyA=none
lcl|SL2.40ch01	Splign	exon	89188024	89188632	.	-	.	model=172;Parent=172;Target=lcl|172| 19 640 +
lcl|SL2.40ch01	Splign	exon	89189114	89189207	.	-	.	model=172;Parent=172;Target=lcl|172| 641 734 +
lcl|SL2.40ch01	Splign	exon	89190075	89190123	.	-	.	model=172;Parent=172;Target=lcl|172| 735 783 +
lcl|SL2.40ch01	Splign	exon	89190470	89190562	.	-	.	model=172;Parent=172;Target=lcl|172| 784 886 +
lcl|SL2.40ch01	Splign	exon	89190605	89190889	.	-	.	model=172;Parent=172;Target=lcl|172| 887 1162 +
lcl|SL2.40ch01	Splign	exon	89191486	89191576	.	-	.	model=172;Parent=172;Target=lcl|172| 1163 1253 +
lcl|SL2.40ch01	Splign	exon	89192261	89192352	.	-	.	model=172;Parent=172;Target=lcl|172| 1254 1345 +
lcl|SL2.40ch01	Splign	exon	89192476	89192584	.	-	.	model=172;Parent=172;Target=lcl|172| 1346 1454 +
lcl|SL2.40ch01	Splign	exon	89192898	89192997	.	-	.	model=172;Parent=172;Target=lcl|172| 1455 1554 +
lcl|SL2.40ch01	Splign	exon	89194838	89194978	.	-	.	model=172;Parent=172;Target=lcl|172| 1555 1695 +
lcl|SL2.40ch01	Splign	exon	89195962	89196126	.	-	.	model=172;Parent=172;Target=lcl|172| 1696 1860 +
lcl|SL2.40ch01	Splign	exon	89196230	89196406	.	-	.	model=172;Parent=172;Target=lcl|172| 1861 2037 +
lcl|SL2.40ch01	Splign	exon	89196559	89196693	.	-	.	model=172;Parent=172;Target=lcl|172| 2038 2172 +
lcl|SL2.40ch01	Splign	exon	89198015	89198130	.	-	.	model=172;Parent=172;Target=lcl|172| 2173 2288 +
lcl|SL2.40ch01	Splign	exon	89198608	89198752	.	-	.	model=172;Parent=172;Target=lcl|172| 2289 2433 +
lcl|SL2.40ch01	Splign	exon	89198842	89198905	.	-	.	model=172;Parent=172;Target=lcl|172| 2434 2497 +
lcl|SL2.40ch01	Splign	exon	89199271	89199499	.	-	.	model=172;Parent=172;Target=lcl|172| 2498 2726 +
lcl|SL2.40ch01	Splign	exon	89199686	89200052	.	-	.	model=172;Parent=172;Target=lcl|172| 2727 3093 +
lcl|SL2.40ch01	Splign	exon	89200188	89200577	.	-	.	model=172;Parent=172;Target=lcl|172| 3094 3483 +
lcl|SL2.40ch01	Splign	exon	89201330	89201425	.	-	.	model=172;Parent=172;Target=lcl|172| 3484 3567 +
lcl|SL2.40ch01	Splign	exon	89201765	89202022	.	-	.	model=172;Parent=172;Target=lcl|172| 3568 3848 +
lcl|SL2.40ch01	Splign	mRNA	89188024	89202022	.	-	.	model=173;ID=173;TargetLen=3932;flags=EST;name=Php00a00129.01961;identity=0.87891;exons=21;consensusintron=19;polyA=none
lcl|SL2.40ch01	Splign	exon	89188024	89188632	.	-	.	model=173;Parent=173;Target=lcl|173| 19 640 +
lcl|SL2.40ch01	Splign	exon	89189114	89189207	.	-	.	model=173;Parent=173;Target=lcl|173| 641 734 +
lcl|SL2.40ch01	Splign	exon	89190075	89190123	.	-	.	model=173;Parent=173;Target=lcl|173| 735 783 +
lcl|SL2.40ch01	Splign	exon	89190470	89190562	.	-	.	model=173;Parent=173;Target=lcl|173| 784 876 +
lcl|SL2.40ch01	Splign	exon	89190658	89190889	.	-	.	model=173;Parent=173;Target=lcl|173| 877 1108 +
lcl|SL2.40ch01	Splign	exon	89191486	89191576	.	-	.	model=173;Parent=173;Target=lcl|173| 1109 1199 +
lcl|SL2.40ch01	Splign	exon	89192261	89192352	.	-	.	model=173;Parent=173;Target=lcl|173| 1200 1291 +
lcl|SL2.40ch01	Splign	exon	89192476	89192584	.	-	.	model=173;Parent=173;Target=lcl|173| 1292 1400 +
lcl|SL2.40ch01	Splign	exon	89192898	89192997	.	-	.	model=173;Parent=173;Target=lcl|173| 1401 1500 +
lcl|SL2.40ch01	Splign	exon	89194838	89194978	.	-	.	model=173;Parent=173;Target=lcl|173| 1501 1641 +
lcl|SL2.40ch01	Splign	exon	89195962	89196126	.	-	.	model=173;Parent=173;Target=lcl|173| 1642 1806 +
lcl|SL2.40ch01	Splign	exon	89196230	89196406	.	-	.	model=173;Parent=173;Target=lcl|173| 1807 1983 +
lcl|SL2.40ch01	Splign	exon	89196559	89196693	.	-	.	model=173;Parent=173;Target=lcl|173| 1984 2118 +
lcl|SL2.40ch01	Splign	exon	89198015	89198130	.	-	.	model=173;Parent=173;Target=lcl|173| 2119 2234 +
lcl|SL2.40ch01	Splign	exon	89198608	89198752	.	-	.	model=173;Parent=173;Target=lcl|173| 2235 2379 +
lcl|SL2.40ch01	Splign	exon	89198842	89198905	.	-	.	model=173;Parent=173;Target=lcl|173| 2380 2443 +
lcl|SL2.40ch01	Splign	exon	89199271	89199499	.	-	.	model=173;Parent=173;Target=lcl|173| 2444 2672 +
lcl|SL2.40ch01	Splign	exon	89199686	89200052	.	-	.	model=173;Parent=173;Target=lcl|173| 2673 3039 +
lcl|SL2.40ch01	Splign	exon	89200188	89200670	.	-	.	model=173;Parent=173;Target=lcl|173| 3040 3522 +
lcl|SL2.40ch01	Splign	exon	89201330	89201425	.	-	.	model=173;Parent=173;Target=lcl|173| 3523 3606 +
lcl|SL2.40ch01	Splign	exon	89201765	89202022	.	-	.	model=173;Parent=173;Target=lcl|173| 3607 3887 +
lcl|SL2.40ch01	Splign	mRNA	89188024	89202022	.	-	.	model=174;ID=174;TargetLen=3836;flags=EST;name=Php00a00129.01962;identity=0.876195;exons=21;consensusintron=19;polyA=none
lcl|SL2.40ch01	Splign	exon	89188024	89188632	.	-	.	model=174;Parent=174;Target=lcl|174| 19 640 +
lcl|SL2.40ch01	Splign	exon	89189114	89189207	.	-	.	model=174;Parent=174;Target=lcl|174| 641 734 +
lcl|SL2.40ch01	Splign	exon	89190075	89190123	.	-	.	model=174;Parent=174;Target=lcl|174| 735 783 +
lcl|SL2.40ch01	Splign	exon	89190470	89190562	.	-	.	model=174;Parent=174;Target=lcl|174| 784 876 +
lcl|SL2.40ch01	Splign	exon	89190658	89190889	.	-	.	model=174;Parent=174;Target=lcl|174| 877 1108 +
lcl|SL2.40ch01	Splign	exon	89191486	89191576	.	-	.	model=174;Parent=174;Target=lcl|174| 1109 1199 +
lcl|SL2.40ch01	Splign	exon	89192261	89192352	.	-	.	model=174;Parent=174;Target=lcl|174| 1200 1291 +
lcl|SL2.40ch01	Splign	exon	89192476	89192584	.	-	.	model=174;Parent=174;Target=lcl|174| 1292 1400 +
lcl|SL2.40ch01	Splign	exon	89192898	89192997	.	-	.	model=174;Parent=174;Target=lcl|174| 1401 1500 +
lcl|SL2.40ch01	Splign	exon	89194838	89194978	.	-	.	model=174;Parent=174;Target=lcl|174| 1501 1641 +
lcl|SL2.40ch01	Splign	exon	89195962	89196126	.	-	.	model=174;Parent=174;Target=lcl|174| 1642 1806 +
lcl|SL2.40ch01	Splign	exon	89196230	89196406	.	-	.	model=174;Parent=174;Target=lcl|174| 1807 1983 +
lcl|SL2.40ch01	Splign	exon	89196559	89196693	.	-	.	model=174;Parent=174;Target=lcl|174| 1984 2118 +
lcl|SL2.40ch01	Splign	exon	89198015	89198130	.	-	.	model=174;Parent=174;Target=lcl|174| 2119 2234 +
lcl|SL2.40ch01	Splign	exon	89198608	89198752	.	-	.	model=174;Parent=174;Target=lcl|174| 2235 2379 +
lcl|SL2.40ch01	Splign	exon	89198842	89198905	.	-	.	model=174;Parent=174;Target=lcl|174| 2380 2443 +
lcl|SL2.40ch01	Splign	exon	89199271	89199499	.	-	.	model=174;Parent=174;Target=lcl|174| 2444 2672 +
lcl|SL2.40ch01	Splign	exon	89199686	89200052	.	-	.	model=174;Parent=174;Target=lcl|174| 2673 3039 +
lcl|SL2.40ch01	Splign	exon	89200188	89200577	.	-	.	model=174;Parent=174;Target=lcl|174| 3040 3429 +
lcl|SL2.40ch01	Splign	exon	89201330	89201425	.	-	.	model=174;Parent=174;Target=lcl|174| 3430 3513 +
lcl|SL2.40ch01	Splign	exon	89201765	89202022	.	-	.	model=174;Parent=174;Target=lcl|174| 3514 3789 +
lcl|SL2.40ch01	Splign	mRNA	89188024	89202022	.	-	.	model=175;ID=175;TargetLen=3839;flags=EST;name=Php00a00129.01963;identity=0.877034;exons=21;consensusintron=19;polyA=none
lcl|SL2.40ch01	Splign	exon	89188024	89188632	.	-	.	model=175;Parent=175;Target=lcl|175| 19 640 +
lcl|SL2.40ch01	Splign	exon	89189114	89189207	.	-	.	model=175;Parent=175;Target=lcl|175| 641 734 +
lcl|SL2.40ch01	Splign	exon	89190075	89190123	.	-	.	model=175;Parent=175;Target=lcl|175| 735 783 +
lcl|SL2.40ch01	Splign	exon	89190470	89190562	.	-	.	model=175;Parent=175;Target=lcl|175| 784 876 +
lcl|SL2.40ch01	Splign	exon	89190658	89190889	.	-	.	model=175;Parent=175;Target=lcl|175| 877 1108 +
lcl|SL2.40ch01	Splign	exon	89191486	89191576	.	-	.	model=175;Parent=175;Target=lcl|175| 1109 1199 +
lcl|SL2.40ch01	Splign	exon	89192261	89192352	.	-	.	model=175;Parent=175;Target=lcl|175| 1200 1291 +
lcl|SL2.40ch01	Splign	exon	89192476	89192584	.	-	.	model=175;Parent=175;Target=lcl|175| 1292 1400 +
lcl|SL2.40ch01	Splign	exon	89192898	89192997	.	-	.	model=175;Parent=175;Target=lcl|175| 1401 1500 +
lcl|SL2.40ch01	Splign	exon	89194838	89194978	.	-	.	model=175;Parent=175;Target=lcl|175| 1501 1641 +
lcl|SL2.40ch01	Splign	exon	89195962	89196126	.	-	.	model=175;Parent=175;Target=lcl|175| 1642 1806 +
lcl|SL2.40ch01	Splign	exon	89196230	89196406	.	-	.	model=175;Parent=175;Target=lcl|175| 1807 1983 +
lcl|SL2.40ch01	Splign	exon	89196559	89196693	.	-	.	model=175;Parent=175;Target=lcl|175| 1984 2118 +
lcl|SL2.40ch01	Splign	exon	89198015	89198130	.	-	.	model=175;Parent=175;Target=lcl|175| 2119 2234 +
lcl|SL2.40ch01	Splign	exon	89198608	89198752	.	-	.	model=175;Parent=175;Target=lcl|175| 2235 2379 +
lcl|SL2.40ch01	Splign	exon	89198842	89198905	.	-	.	model=175;Parent=175;Target=lcl|175| 2380 2443 +
lcl|SL2.40ch01	Splign	exon	89199271	89199499	.	-	.	model=175;Parent=175;Target=lcl|175| 2444 2672 +
lcl|SL2.40ch01	Splign	exon	89199686	89200052	.	-	.	model=175;Parent=175;Target=lcl|175| 2673 3039 +
lcl|SL2.40ch01	Splign	exon	89200188	89200577	.	-	.	model=175;Parent=175;Target=lcl|175| 3040 3429 +
lcl|SL2.40ch01	Splign	exon	89201330	89201425	.	-	.	model=175;Parent=175;Target=lcl|175| 3430 3513 +
lcl|SL2.40ch01	Splign	exon	89201765	89202022	.	-	.	model=175;Parent=175;Target=lcl|175| 3514 3794 +
lcl|SL2.40ch01	Splign	mRNA	89192115	89202022	.	-	.	model=176;ID=176;TargetLen=2880;flags=EST;name=Php00a00129.01964;identity=0.883938;exons=15;consensusintron=13;polyA=none
lcl|SL2.40ch01	Splign	exon	89192115	89192352	.	-	.	model=176;Parent=176;Target=lcl|176| 3 242 +
lcl|SL2.40ch01	Splign	exon	89192476	89192584	.	-	.	model=176;Parent=176;Target=lcl|176| 243 351 +
lcl|SL2.40ch01	Splign	exon	89192898	89192997	.	-	.	model=176;Parent=176;Target=lcl|176| 352 451 +
lcl|SL2.40ch01	Splign	exon	89194838	89194978	.	-	.	model=176;Parent=176;Target=lcl|176| 452 592 +
lcl|SL2.40ch01	Splign	exon	89195962	89196126	.	-	.	model=176;Parent=176;Target=lcl|176| 593 757 +
lcl|SL2.40ch01	Splign	exon	89196230	89196406	.	-	.	model=176;Parent=176;Target=lcl|176| 758 934 +
lcl|SL2.40ch01	Splign	exon	89196559	89196693	.	-	.	model=176;Parent=176;Target=lcl|176| 935 1069 +
lcl|SL2.40ch01	Splign	exon	89198015	89198130	.	-	.	model=176;Parent=176;Target=lcl|176| 1070 1185 +
lcl|SL2.40ch01	Splign	exon	89198608	89198752	.	-	.	model=176;Parent=176;Target=lcl|176| 1186 1330 +
lcl|SL2.40ch01	Splign	exon	89198842	89198905	.	-	.	model=176;Parent=176;Target=lcl|176| 1331 1394 +
lcl|SL2.40ch01	Splign	exon	89199271	89199499	.	-	.	model=176;Parent=176;Target=lcl|176| 1395 1623 +
lcl|SL2.40ch01	Splign	exon	89199686	89200052	.	-	.	model=176;Parent=176;Target=lcl|176| 1624 1990 +
lcl|SL2.40ch01	Splign	exon	89200188	89200670	.	-	.	model=176;Parent=176;Target=lcl|176| 1991 2473 +
lcl|SL2.40ch01	Splign	exon	89201330	89201425	.	-	.	model=176;Parent=176;Target=lcl|176| 2474 2557 +
lcl|SL2.40ch01	Splign	exon	89201765	89202022	.	-	.	model=176;Parent=176;Target=lcl|176| 2558 2833 +
lcl|SL2.40ch01	Splign	mRNA	89192115	89202022	.	-	.	model=177;ID=177;TargetLen=2883;flags=EST;name=Php00a00129.01965;identity=0.885054;exons=15;consensusintron=13;polyA=none
lcl|SL2.40ch01	Splign	exon	89192115	89192352	.	-	.	model=177;Parent=177;Target=lcl|177| 3 242 +
lcl|SL2.40ch01	Splign	exon	89192476	89192584	.	-	.	model=177;Parent=177;Target=lcl|177| 243 351 +
lcl|SL2.40ch01	Splign	exon	89192898	89192997	.	-	.	model=177;Parent=177;Target=lcl|177| 352 451 +
lcl|SL2.40ch01	Splign	exon	89194838	89194978	.	-	.	model=177;Parent=177;Target=lcl|177| 452 592 +
lcl|SL2.40ch01	Splign	exon	89195962	89196126	.	-	.	model=177;Parent=177;Target=lcl|177| 593 757 +
lcl|SL2.40ch01	Splign	exon	89196230	89196406	.	-	.	model=177;Parent=177;Target=lcl|177| 758 934 +
lcl|SL2.40ch01	Splign	exon	89196559	89196693	.	-	.	model=177;Parent=177;Target=lcl|177| 935 1069 +
lcl|SL2.40ch01	Splign	exon	89198015	89198130	.	-	.	model=177;Parent=177;Target=lcl|177| 1070 1185 +
lcl|SL2.40ch01	Splign	exon	89198608	89198752	.	-	.	model=177;Parent=177;Target=lcl|177| 1186 1330 +
lcl|SL2.40ch01	Splign	exon	89198842	89198905	.	-	.	model=177;Parent=177;Target=lcl|177| 1331 1394 +
lcl|SL2.40ch01	Splign	exon	89199271	89199499	.	-	.	model=177;Parent=177;Target=lcl|177| 1395 1623 +
lcl|SL2.40ch01	Splign	exon	89199686	89200052	.	-	.	model=177;Parent=177;Target=lcl|177| 1624 1990 +
lcl|SL2.40ch01	Splign	exon	89200188	89200670	.	-	.	model=177;Parent=177;Target=lcl|177| 1991 2473 +
lcl|SL2.40ch01	Splign	exon	89201330	89201425	.	-	.	model=177;Parent=177;Target=lcl|177| 2474 2557 +
lcl|SL2.40ch01	Splign	exon	89201765	89202022	.	-	.	model=177;Parent=177;Target=lcl|177| 2558 2838 +
lcl|SL2.40ch01	Splign	mRNA	89192115	89202022	.	-	.	model=178;ID=178;TargetLen=2787;flags=EST;name=Php00a00129.01966;identity=0.881513;exons=15;consensusintron=13;polyA=none
lcl|SL2.40ch01	Splign	exon	89192115	89192352	.	-	.	model=178;Parent=178;Target=lcl|178| 3 242 +
lcl|SL2.40ch01	Splign	exon	89192476	89192584	.	-	.	model=178;Parent=178;Target=lcl|178| 243 351 +
lcl|SL2.40ch01	Splign	exon	89192898	89192997	.	-	.	model=178;Parent=178;Target=lcl|178| 352 451 +
lcl|SL2.40ch01	Splign	exon	89194838	89194978	.	-	.	model=178;Parent=178;Target=lcl|178| 452 592 +
lcl|SL2.40ch01	Splign	exon	89195962	89196126	.	-	.	model=178;Parent=178;Target=lcl|178| 593 757 +
lcl|SL2.40ch01	Splign	exon	89196230	89196406	.	-	.	model=178;Parent=178;Target=lcl|178| 758 934 +
lcl|SL2.40ch01	Splign	exon	89196559	89196693	.	-	.	model=178;Parent=178;Target=lcl|178| 935 1069 +
lcl|SL2.40ch01	Splign	exon	89198015	89198130	.	-	.	model=178;Parent=178;Target=lcl|178| 1070 1185 +
lcl|SL2.40ch01	Splign	exon	89198608	89198752	.	-	.	model=178;Parent=178;Target=lcl|178| 1186 1330 +
lcl|SL2.40ch01	Splign	exon	89198842	89198905	.	-	.	model=178;Parent=178;Target=lcl|178| 1331 1394 +
lcl|SL2.40ch01	Splign	exon	89199271	89199499	.	-	.	model=178;Parent=178;Target=lcl|178| 1395 1623 +
lcl|SL2.40ch01	Splign	exon	89199686	89200052	.	-	.	model=178;Parent=178;Target=lcl|178| 1624 1990 +
lcl|SL2.40ch01	Splign	exon	89200188	89200577	.	-	.	model=178;Parent=178;Target=lcl|178| 1991 2380 +
lcl|SL2.40ch01	Splign	exon	89201330	89201425	.	-	.	model=178;Parent=178;Target=lcl|178| 2381 2464 +
lcl|SL2.40ch01	Splign	exon	89201765	89202022	.	-	.	model=178;Parent=178;Target=lcl|178| 2465 2740 +
lcl|SL2.40ch01	Splign	mRNA	89192115	89202022	.	-	.	model=179;ID=179;TargetLen=2790;flags=EST;name=Php00a00129.01967;identity=0.882668;exons=15;consensusintron=13;polyA=none
lcl|SL2.40ch01	Splign	exon	89192115	89192352	.	-	.	model=179;Parent=179;Target=lcl|179| 3 242 +
lcl|SL2.40ch01	Splign	exon	89192476	89192584	.	-	.	model=179;Parent=179;Target=lcl|179| 243 351 +
lcl|SL2.40ch01	Splign	exon	89192898	89192997	.	-	.	model=179;Parent=179;Target=lcl|179| 352 451 +
lcl|SL2.40ch01	Splign	exon	89194838	89194978	.	-	.	model=179;Parent=179;Target=lcl|179| 452 592 +
lcl|SL2.40ch01	Splign	exon	89195962	89196126	.	-	.	model=179;Parent=179;Target=lcl|179| 593 757 +
lcl|SL2.40ch01	Splign	exon	89196230	89196406	.	-	.	model=179;Parent=179;Target=lcl|179| 758 934 +
lcl|SL2.40ch01	Splign	exon	89196559	89196693	.	-	.	model=179;Parent=179;Target=lcl|179| 935 1069 +
lcl|SL2.40ch01	Splign	exon	89198015	89198130	.	-	.	model=179;Parent=179;Target=lcl|179| 1070 1185 +
lcl|SL2.40ch01	Splign	exon	89198608	89198752	.	-	.	model=179;Parent=179;Target=lcl|179| 1186 1330 +
lcl|SL2.40ch01	Splign	exon	89198842	89198905	.	-	.	model=179;Parent=179;Target=lcl|179| 1331 1394 +
lcl|SL2.40ch01	Splign	exon	89199271	89199499	.	-	.	model=179;Parent=179;Target=lcl|179| 1395 1623 +
lcl|SL2.40ch01	Splign	exon	89199686	89200052	.	-	.	model=179;Parent=179;Target=lcl|179| 1624 1990 +
lcl|SL2.40ch01	Splign	exon	89200188	89200577	.	-	.	model=179;Parent=179;Target=lcl|179| 1991 2380 +
lcl|SL2.40ch01	Splign	exon	89201330	89201425	.	-	.	model=179;Parent=179;Target=lcl|179| 2381 2464 +
lcl|SL2.40ch01	Splign	exon	89201765	89202022	.	-	.	model=179;Parent=179;Target=lcl|179| 2465 2745 +
lcl|SL2.40ch01	Splign	mRNA	86400367	86405420	.	+	.	model=180;ID=180;TargetLen=1259;flags=EST;name=Php00a00156.02302;identity=0.820553;exons=11;consensusintron=10;polyA=none
lcl|SL2.40ch01	Splign	exon	86400367	86400429	.	+	.	model=180;Parent=180;Target=lcl|180| 124 186 +
lcl|SL2.40ch01	Splign	exon	86401287	86401380	.	+	.	model=180;Parent=180;Target=lcl|180| 187 280 +
lcl|SL2.40ch01	Splign	exon	86401550	86401653	.	+	.	model=180;Parent=180;Target=lcl|180| 281 384 +
lcl|SL2.40ch01	Splign	exon	86401745	86401783	.	+	.	model=180;Parent=180;Target=lcl|180| 385 423 +
lcl|SL2.40ch01	Splign	exon	86402101	86402184	.	+	.	model=180;Parent=180;Target=lcl|180| 424 507 +
lcl|SL2.40ch01	Splign	exon	86402524	86402585	.	+	.	model=180;Parent=180;Target=lcl|180| 508 569 +
lcl|SL2.40ch01	Splign	exon	86403551	86403653	.	+	.	model=180;Parent=180;Target=lcl|180| 570 672 +
lcl|SL2.40ch01	Splign	exon	86403869	86404021	.	+	.	model=180;Parent=180;Target=lcl|180| 673 822 +
lcl|SL2.40ch01	Splign	exon	86404786	86404858	.	+	.	model=180;Parent=180;Target=lcl|180| 823 895 +
lcl|SL2.40ch01	Splign	exon	86404989	86405045	.	+	.	model=180;Parent=180;Target=lcl|180| 896 952 +
lcl|SL2.40ch01	Splign	exon	86405121	86405420	.	+	.	model=180;Parent=180;Target=lcl|180| 953 1255 +
lcl|SL2.40ch01	Splign	mRNA	86400367	86405420	.	+	.	model=181;ID=181;TargetLen=1259;flags=EST;name=Php00a00156.02303;identity=0.821344;exons=11;consensusintron=10;polyA=none
lcl|SL2.40ch01	Splign	exon	86400367	86400429	.	+	.	model=181;Parent=181;Target=lcl|181| 124 186 +
lcl|SL2.40ch01	Splign	exon	86401287	86401380	.	+	.	model=181;Parent=181;Target=lcl|181| 187 280 +
lcl|SL2.40ch01	Splign	exon	86401550	86401653	.	+	.	model=181;Parent=181;Target=lcl|181| 281 384 +
lcl|SL2.40ch01	Splign	exon	86401745	86401783	.	+	.	model=181;Parent=181;Target=lcl|181| 385 423 +
lcl|SL2.40ch01	Splign	exon	86402101	86402184	.	+	.	model=181;Parent=181;Target=lcl|181| 424 507 +
lcl|SL2.40ch01	Splign	exon	86402524	86402585	.	+	.	model=181;Parent=181;Target=lcl|181| 508 569 +
lcl|SL2.40ch01	Splign	exon	86403551	86403653	.	+	.	model=181;Parent=181;Target=lcl|181| 570 672 +
lcl|SL2.40ch01	Splign	exon	86403869	86404021	.	+	.	model=181;Parent=181;Target=lcl|181| 673 822 +
lcl|SL2.40ch01	Splign	exon	86404786	86404858	.	+	.	model=181;Parent=181;Target=lcl|181| 823 895 +
lcl|SL2.40ch01	Splign	exon	86404989	86405045	.	+	.	model=181;Parent=181;Target=lcl|181| 896 952 +
lcl|SL2.40ch01	Splign	exon	86405121	86405420	.	+	.	model=181;Parent=181;Target=lcl|181| 953 1255 +
lcl|SL2.40ch01	Splign	mRNA	86400367	86405420	.	+	.	model=182;ID=182;TargetLen=1213;flags=EST;name=Php00a00156.02304;identity=0.808039;exons=10;consensusintron=9;polyA=none
lcl|SL2.40ch01	Splign	exon	86400367	86400429	.	+	.	model=182;Parent=182;Target=lcl|182| 124 186 +
lcl|SL2.40ch01	Splign	exon	86401287	86401380	.	+	.	model=182;Parent=182;Target=lcl|182| 187 280 +
lcl|SL2.40ch01	Splign	exon	86401689	86401783	.	+	.	model=182;Parent=182;Target=lcl|182| 281 377 +
lcl|SL2.40ch01	Splign	exon	86402101	86402184	.	+	.	model=182;Parent=182;Target=lcl|182| 378 461 +
lcl|SL2.40ch01	Splign	exon	86402524	86402585	.	+	.	model=182;Parent=182;Target=lcl|182| 462 523 +
lcl|SL2.40ch01	Splign	exon	86403551	86403653	.	+	.	model=182;Parent=182;Target=lcl|182| 524 626 +
lcl|SL2.40ch01	Splign	exon	86403869	86404021	.	+	.	model=182;Parent=182;Target=lcl|182| 627 776 +
lcl|SL2.40ch01	Splign	exon	86404786	86404858	.	+	.	model=182;Parent=182;Target=lcl|182| 777 849 +
lcl|SL2.40ch01	Splign	exon	86404989	86405045	.	+	.	model=182;Parent=182;Target=lcl|182| 850 906 +
lcl|SL2.40ch01	Splign	exon	86405121	86405420	.	+	.	model=182;Parent=182;Target=lcl|182| 907 1209 +
lcl|SL2.40ch01	Splign	mRNA	86400367	86405420	.	+	.	model=183;ID=183;TargetLen=1213;flags=EST;name=Php00a00156.02305;identity=0.80886;exons=10;consensusintron=9;polyA=none
lcl|SL2.40ch01	Splign	exon	86400367	86400429	.	+	.	model=183;Parent=183;Target=lcl|183| 124 186 +
lcl|SL2.40ch01	Splign	exon	86401287	86401380	.	+	.	model=183;Parent=183;Target=lcl|183| 187 280 +
lcl|SL2.40ch01	Splign	exon	86401689	86401783	.	+	.	model=183;Parent=183;Target=lcl|183| 281 377 +
lcl|SL2.40ch01	Splign	exon	86402101	86402184	.	+	.	model=183;Parent=183;Target=lcl|183| 378 461 +
lcl|SL2.40ch01	Splign	exon	86402524	86402585	.	+	.	model=183;Parent=183;Target=lcl|183| 462 523 +
lcl|SL2.40ch01	Splign	exon	86403551	86403653	.	+	.	model=183;Parent=183;Target=lcl|183| 524 626 +
lcl|SL2.40ch01	Splign	exon	86403869	86404021	.	+	.	model=183;Parent=183;Target=lcl|183| 627 776 +
lcl|SL2.40ch01	Splign	exon	86404786	86404858	.	+	.	model=183;Parent=183;Target=lcl|183| 777 849 +
lcl|SL2.40ch01	Splign	exon	86404989	86405045	.	+	.	model=183;Parent=183;Target=lcl|183| 850 906 +
lcl|SL2.40ch01	Splign	exon	86405121	86405420	.	+	.	model=183;Parent=183;Target=lcl|183| 907 1209 +
lcl|SL2.40ch01	Splign	mRNA	86400367	86405268	.	+	.	model=184;ID=184;TargetLen=1180;flags=EST;name=Php00a00156.02306;identity=0.820101;exons=10;consensusintron=9;polyA=none
lcl|SL2.40ch01	Splign	exon	86400367	86400429	.	+	.	model=184;Parent=184;Target=lcl|184| 124 186 +
lcl|SL2.40ch01	Splign	exon	86401287	86401380	.	+	.	model=184;Parent=184;Target=lcl|184| 187 280 +
lcl|SL2.40ch01	Splign	exon	86401550	86401653	.	+	.	model=184;Parent=184;Target=lcl|184| 281 384 +
lcl|SL2.40ch01	Splign	exon	86401745	86401783	.	+	.	model=184;Parent=184;Target=lcl|184| 385 423 +
lcl|SL2.40ch01	Splign	exon	86402101	86402184	.	+	.	model=184;Parent=184;Target=lcl|184| 424 507 +
lcl|SL2.40ch01	Splign	exon	86402524	86402585	.	+	.	model=184;Parent=184;Target=lcl|184| 508 569 +
lcl|SL2.40ch01	Splign	exon	86403551	86403653	.	+	.	model=184;Parent=184;Target=lcl|184| 570 672 +
lcl|SL2.40ch01	Splign	exon	86403869	86404021	.	+	.	model=184;Parent=184;Target=lcl|184| 673 822 +
lcl|SL2.40ch01	Splign	exon	86404786	86404858	.	+	.	model=184;Parent=184;Target=lcl|184| 823 895 +
lcl|SL2.40ch01	Splign	exon	86404989	86405268	.	+	.	model=184;Parent=184;Target=lcl|184| 896 1175 +
lcl|SL2.40ch01	Splign	mRNA	86400367	86405268	.	+	.	model=185;ID=185;TargetLen=1180;flags=EST;name=Php00a00156.02307;identity=0.820946;exons=10;consensusintron=9;polyA=none
lcl|SL2.40ch01	Splign	exon	86400367	86400429	.	+	.	model=185;Parent=185;Target=lcl|185| 124 186 +
lcl|SL2.40ch01	Splign	exon	86401287	86401380	.	+	.	model=185;Parent=185;Target=lcl|185| 187 280 +
lcl|SL2.40ch01	Splign	exon	86401550	86401653	.	+	.	model=185;Parent=185;Target=lcl|185| 281 384 +
lcl|SL2.40ch01	Splign	exon	86401745	86401783	.	+	.	model=185;Parent=185;Target=lcl|185| 385 423 +
lcl|SL2.40ch01	Splign	exon	86402101	86402184	.	+	.	model=185;Parent=185;Target=lcl|185| 424 507 +
lcl|SL2.40ch01	Splign	exon	86402524	86402585	.	+	.	model=185;Parent=185;Target=lcl|185| 508 569 +
lcl|SL2.40ch01	Splign	exon	86403551	86403653	.	+	.	model=185;Parent=185;Target=lcl|185| 570 672 +
lcl|SL2.40ch01	Splign	exon	86403869	86404021	.	+	.	model=185;Parent=185;Target=lcl|185| 673 822 +
lcl|SL2.40ch01	Splign	exon	86404786	86404858	.	+	.	model=185;Parent=185;Target=lcl|185| 823 895 +
lcl|SL2.40ch01	Splign	exon	86404989	86405268	.	+	.	model=185;Parent=185;Target=lcl|185| 896 1175 +
lcl|SL2.40ch01	Splign	mRNA	86400367	86405268	.	+	.	model=186;ID=186;TargetLen=1134;flags=EST;name=Php00a00156.02308;identity=0.806678;exons=9;consensusintron=8;polyA=none
lcl|SL2.40ch01	Splign	exon	86400367	86400429	.	+	.	model=186;Parent=186;Target=lcl|186| 124 186 +
lcl|SL2.40ch01	Splign	exon	86401287	86401380	.	+	.	model=186;Parent=186;Target=lcl|186| 187 280 +
lcl|SL2.40ch01	Splign	exon	86401689	86401783	.	+	.	model=186;Parent=186;Target=lcl|186| 281 377 +
lcl|SL2.40ch01	Splign	exon	86402101	86402184	.	+	.	model=186;Parent=186;Target=lcl|186| 378 461 +
lcl|SL2.40ch01	Splign	exon	86402524	86402585	.	+	.	model=186;Parent=186;Target=lcl|186| 462 523 +
lcl|SL2.40ch01	Splign	exon	86403551	86403653	.	+	.	model=186;Parent=186;Target=lcl|186| 524 626 +
lcl|SL2.40ch01	Splign	exon	86403869	86404021	.	+	.	model=186;Parent=186;Target=lcl|186| 627 776 +
lcl|SL2.40ch01	Splign	exon	86404786	86404858	.	+	.	model=186;Parent=186;Target=lcl|186| 777 849 +
lcl|SL2.40ch01	Splign	exon	86404989	86405268	.	+	.	model=186;Parent=186;Target=lcl|186| 850 1129 +
lcl|SL2.40ch01	Splign	mRNA	86400367	86405268	.	+	.	model=187;ID=187;TargetLen=1134;flags=EST;name=Php00a00156.02309;identity=0.807557;exons=9;consensusintron=8;polyA=none
lcl|SL2.40ch01	Splign	exon	86400367	86400429	.	+	.	model=187;Parent=187;Target=lcl|187| 124 186 +
lcl|SL2.40ch01	Splign	exon	86401287	86401380	.	+	.	model=187;Parent=187;Target=lcl|187| 187 280 +
lcl|SL2.40ch01	Splign	exon	86401689	86401783	.	+	.	model=187;Parent=187;Target=lcl|187| 281 377 +
lcl|SL2.40ch01	Splign	exon	86402101	86402184	.	+	.	model=187;Parent=187;Target=lcl|187| 378 461 +
lcl|SL2.40ch01	Splign	exon	86402524	86402585	.	+	.	model=187;Parent=187;Target=lcl|187| 462 523 +
lcl|SL2.40ch01	Splign	exon	86403551	86403653	.	+	.	model=187;Parent=187;Target=lcl|187| 524 626 +
lcl|SL2.40ch01	Splign	exon	86403869	86404021	.	+	.	model=187;Parent=187;Target=lcl|187| 627 776 +
lcl|SL2.40ch01	Splign	exon	86404786	86404858	.	+	.	model=187;Parent=187;Target=lcl|187| 777 849 +
lcl|SL2.40ch01	Splign	exon	86404989	86405268	.	+	.	model=187;Parent=187;Target=lcl|187| 850 1129 +
lcl|SL2.40ch01	Splign	mRNA	83298942	83303278	.	+	.	model=188;ID=188;TargetLen=4009;flags=EST;name=Php00a00252.03099;identity=0.880917;exons=6;consensusintron=5;polyA=none
lcl|SL2.40ch01	Splign	exon	83298942	83299556	.	+	.	model=188;Parent=188;Target=lcl|188| 1 631 +
lcl|SL2.40ch01	Splign	exon	83299648	83300752	.	+	.	model=188;Parent=188;Target=lcl|188| 632 1737 +
lcl|SL2.40ch01	Splign	exon	83300830	83301240	.	+	.	model=188;Parent=188;Target=lcl|188| 1738 2148 +
lcl|SL2.40ch01	Splign	exon	83301330	83302256	.	+	.	model=188;Parent=188;Target=lcl|188| 2149 3075 +
lcl|SL2.40ch01	Splign	exon	83302347	83303031	.	+	.	model=188;Parent=188;Target=lcl|188| 3076 3764 +
lcl|SL2.40ch01	Splign	exon	83303148	83303278	.	+	.	model=188;Parent=188;Target=lcl|188| 3765 3896 +
lcl|SL2.40ch01	Splign	mRNA	83298942	83303278	.	+	.	model=189;ID=189;TargetLen=4009;flags=EST;name=Php00a00252.03100;identity=0.881166;exons=6;consensusintron=5;polyA=none
lcl|SL2.40ch01	Splign	exon	83298942	83299556	.	+	.	model=189;Parent=189;Target=lcl|189| 1 631 +
lcl|SL2.40ch01	Splign	exon	83299648	83300752	.	+	.	model=189;Parent=189;Target=lcl|189| 632 1737 +
lcl|SL2.40ch01	Splign	exon	83300830	83301240	.	+	.	model=189;Parent=189;Target=lcl|189| 1738 2148 +
lcl|SL2.40ch01	Splign	exon	83301330	83302256	.	+	.	model=189;Parent=189;Target=lcl|189| 2149 3075 +
lcl|SL2.40ch01	Splign	exon	83302347	83303031	.	+	.	model=189;Parent=189;Target=lcl|189| 3076 3764 +
lcl|SL2.40ch01	Splign	exon	83303148	83303278	.	+	.	model=189;Parent=189;Target=lcl|189| 3765 3896 +
lcl|SL2.40ch01	Splign	mRNA	83298942	83303278	.	+	.	model=190;ID=190;TargetLen=4007;flags=EST;name=Php00a00252.03101;identity=0.880608;exons=6;consensusintron=5;polyA=none
lcl|SL2.40ch01	Splign	exon	83298942	83299556	.	+	.	model=190;Parent=190;Target=lcl|190| 1 631 +
lcl|SL2.40ch01	Splign	exon	83299648	83300752	.	+	.	model=190;Parent=190;Target=lcl|190| 632 1735 +
lcl|SL2.40ch01	Splign	exon	83300830	83301240	.	+	.	model=190;Parent=190;Target=lcl|190| 1736 2146 +
lcl|SL2.40ch01	Splign	exon	83301330	83302256	.	+	.	model=190;Parent=190;Target=lcl|190| 2147 3073 +
lcl|SL2.40ch01	Splign	exon	83302347	83303031	.	+	.	model=190;Parent=190;Target=lcl|190| 3074 3762 +
lcl|SL2.40ch01	Splign	exon	83303148	83303278	.	+	.	model=190;Parent=190;Target=lcl|190| 3763 3894 +
lcl|SL2.40ch01	Splign	mRNA	83298942	83303278	.	+	.	model=191;ID=191;TargetLen=4007;flags=EST;name=Php00a00252.03102;identity=0.880857;exons=6;consensusintron=5;polyA=none
lcl|SL2.40ch01	Splign	exon	83298942	83299556	.	+	.	model=191;Parent=191;Target=lcl|191| 1 631 +
lcl|SL2.40ch01	Splign	exon	83299648	83300752	.	+	.	model=191;Parent=191;Target=lcl|191| 632 1735 +
lcl|SL2.40ch01	Splign	exon	83300830	83301240	.	+	.	model=191;Parent=191;Target=lcl|191| 1736 2146 +
lcl|SL2.40ch01	Splign	exon	83301330	83302256	.	+	.	model=191;Parent=191;Target=lcl|191| 2147 3073 +
lcl|SL2.40ch01	Splign	exon	83302347	83303031	.	+	.	model=191;Parent=191;Target=lcl|191| 3074 3762 +
lcl|SL2.40ch01	Splign	exon	83303148	83303278	.	+	.	model=191;Parent=191;Target=lcl|191| 3763 3894 +
lcl|SL2.40ch01	Splign	mRNA	83298942	83303267	.	+	.	model=192;ID=192;TargetLen=3986;flags=EST;name=Php00a00252.03103;identity=0.883709;exons=6;consensusintron=5;polyA=none
lcl|SL2.40ch01	Splign	exon	83298942	83299556	.	+	.	model=192;Parent=192;Target=lcl|192| 1 631 +
lcl|SL2.40ch01	Splign	exon	83299648	83300752	.	+	.	model=192;Parent=192;Target=lcl|192| 632 1737 +
lcl|SL2.40ch01	Splign	exon	83300830	83301240	.	+	.	model=192;Parent=192;Target=lcl|192| 1738 2148 +
lcl|SL2.40ch01	Splign	exon	83301330	83302256	.	+	.	model=192;Parent=192;Target=lcl|192| 2149 3075 +
lcl|SL2.40ch01	Splign	exon	83302347	83303031	.	+	.	model=192;Parent=192;Target=lcl|192| 3076 3764 +
lcl|SL2.40ch01	Splign	exon	83303148	83303267	.	+	.	model=192;Parent=192;Target=lcl|192| 3765 3884 +
lcl|SL2.40ch01	Splign	mRNA	83298942	83303267	.	+	.	model=193;ID=193;TargetLen=3986;flags=EST;name=Php00a00252.03104;identity=0.88396;exons=6;consensusintron=5;polyA=none
lcl|SL2.40ch01	Splign	exon	83298942	83299556	.	+	.	model=193;Parent=193;Target=lcl|193| 1 631 +
lcl|SL2.40ch01	Splign	exon	83299648	83300752	.	+	.	model=193;Parent=193;Target=lcl|193| 632 1737 +
lcl|SL2.40ch01	Splign	exon	83300830	83301240	.	+	.	model=193;Parent=193;Target=lcl|193| 1738 2148 +
lcl|SL2.40ch01	Splign	exon	83301330	83302256	.	+	.	model=193;Parent=193;Target=lcl|193| 2149 3075 +
lcl|SL2.40ch01	Splign	exon	83302347	83303031	.	+	.	model=193;Parent=193;Target=lcl|193| 3076 3764 +
lcl|SL2.40ch01	Splign	exon	83303148	83303267	.	+	.	model=193;Parent=193;Target=lcl|193| 3765 3884 +
lcl|SL2.40ch01	Splign	mRNA	83298942	83303267	.	+	.	model=194;ID=194;TargetLen=3984;flags=EST;name=Php00a00252.03105;identity=0.8834;exons=6;consensusintron=5;polyA=none
lcl|SL2.40ch01	Splign	exon	83298942	83299556	.	+	.	model=194;Parent=194;Target=lcl|194| 1 631 +
lcl|SL2.40ch01	Splign	exon	83299648	83300752	.	+	.	model=194;Parent=194;Target=lcl|194| 632 1735 +
lcl|SL2.40ch01	Splign	exon	83300830	83301240	.	+	.	model=194;Parent=194;Target=lcl|194| 1736 2146 +
lcl|SL2.40ch01	Splign	exon	83301330	83302256	.	+	.	model=194;Parent=194;Target=lcl|194| 2147 3073 +
lcl|SL2.40ch01	Splign	exon	83302347	83303031	.	+	.	model=194;Parent=194;Target=lcl|194| 3074 3762 +
lcl|SL2.40ch01	Splign	exon	83303148	83303267	.	+	.	model=194;Parent=194;Target=lcl|194| 3763 3882 +
lcl|SL2.40ch01	Splign	mRNA	83298942	83303267	.	+	.	model=195;ID=195;TargetLen=3984;flags=EST;name=Php00a00252.03106;identity=0.883651;exons=6;consensusintron=5;polyA=none
lcl|SL2.40ch01	Splign	exon	83298942	83299556	.	+	.	model=195;Parent=195;Target=lcl|195| 1 631 +
lcl|SL2.40ch01	Splign	exon	83299648	83300752	.	+	.	model=195;Parent=195;Target=lcl|195| 632 1735 +
lcl|SL2.40ch01	Splign	exon	83300830	83301240	.	+	.	model=195;Parent=195;Target=lcl|195| 1736 2146 +
lcl|SL2.40ch01	Splign	exon	83301330	83302256	.	+	.	model=195;Parent=195;Target=lcl|195| 2147 3073 +
lcl|SL2.40ch01	Splign	exon	83302347	83303031	.	+	.	model=195;Parent=195;Target=lcl|195| 3074 3762 +
lcl|SL2.40ch01	Splign	exon	83303148	83303267	.	+	.	model=195;Parent=195;Target=lcl|195| 3763 3882 +
lcl|SL2.40ch01	Splign	mRNA	2428693	2446956	.	+	.	model=196;ID=196;TargetLen=3515;flags=EST;name=Php00a00257.03139;identity=0.864149;exons=21;consensusintron=19;polyA=none
lcl|SL2.40ch01	Splign	exon	2428693	2428953	.	+	.	model=196;Parent=196;Target=lcl|196| 21 284 +
lcl|SL2.40ch01	Splign	exon	2430311	2430411	.	+	.	model=196;Parent=196;Target=lcl|196| 285 385 +
lcl|SL2.40ch01	Splign	exon	2430705	2430887	.	+	.	model=196;Parent=196;Target=lcl|196| 386 568 +
lcl|SL2.40ch01	Splign	exon	2431249	2431404	.	+	.	model=196;Parent=196;Target=lcl|196| 569 724 +
lcl|SL2.40ch01	Splign	exon	2431727	2431798	.	+	.	model=196;Parent=196;Target=lcl|196| 725 796 +
lcl|SL2.40ch01	Splign	exon	2431883	2432035	.	+	.	model=196;Parent=196;Target=lcl|196| 797 949 +
lcl|SL2.40ch01	Splign	exon	2432414	2432464	.	+	.	model=196;Parent=196;Target=lcl|196| 950 1000 +
lcl|SL2.40ch01	Splign	exon	2433086	2433256	.	+	.	model=196;Parent=196;Target=lcl|196| 1001 1171 +
lcl|SL2.40ch01	Splign	exon	2435275	2435424	.	+	.	model=196;Parent=196;Target=lcl|196| 1172 1321 +
lcl|SL2.40ch01	Splign	exon	2438679	2438744	.	+	.	model=196;Parent=196;Target=lcl|196| 1322 1387 +
lcl|SL2.40ch01	Splign	exon	2438852	2439001	.	+	.	model=196;Parent=196;Target=lcl|196| 1388 1537 +
lcl|SL2.40ch01	Splign	exon	2439004	2439379	.	+	.	model=196;Parent=196;Target=lcl|196| 1666 2041 +
lcl|SL2.40ch01	Splign	exon	2439469	2439523	.	+	.	model=196;Parent=196;Target=lcl|196| 2042 2096 +
lcl|SL2.40ch01	Splign	exon	2439652	2439758	.	+	.	model=196;Parent=196;Target=lcl|196| 2097 2215 +
lcl|SL2.40ch01	Splign	exon	2440109	2440181	.	+	.	model=196;Parent=196;Target=lcl|196| 2216 2288 +
lcl|SL2.40ch01	Splign	exon	2441374	2441648	.	+	.	model=196;Parent=196;Target=lcl|196| 2289 2549 +
lcl|SL2.40ch01	Splign	exon	2441734	2441796	.	+	.	model=196;Parent=196;Target=lcl|196| 2550 2612 +
lcl|SL2.40ch01	Splign	exon	2442413	2442461	.	+	.	model=196;Parent=196;Target=lcl|196| 2613 2661 +
lcl|SL2.40ch01	Splign	exon	2442643	2442746	.	+	.	model=196;Parent=196;Target=lcl|196| 2662 2765 +
lcl|SL2.40ch01	Splign	exon	2444149	2444195	.	+	.	model=196;Parent=196;Target=lcl|196| 2766 2812 +
lcl|SL2.40ch01	Splign	exon	2446261	2446956	.	+	.	model=196;Parent=196;Target=lcl|196| 2813 3515 +
lcl|SL2.40ch01	Splign	mRNA	2428693	2446956	.	+	.	model=197;ID=197;TargetLen=3515;flags=EST;name=Php00a00257.03140;identity=0.864149;exons=21;consensusintron=19;polyA=none
lcl|SL2.40ch01	Splign	exon	2428693	2428953	.	+	.	model=197;Parent=197;Target=lcl|197| 21 284 +
lcl|SL2.40ch01	Splign	exon	2430311	2430411	.	+	.	model=197;Parent=197;Target=lcl|197| 285 385 +
lcl|SL2.40ch01	Splign	exon	2430705	2430887	.	+	.	model=197;Parent=197;Target=lcl|197| 386 568 +
lcl|SL2.40ch01	Splign	exon	2431249	2431404	.	+	.	model=197;Parent=197;Target=lcl|197| 569 724 +
lcl|SL2.40ch01	Splign	exon	2431727	2431798	.	+	.	model=197;Parent=197;Target=lcl|197| 725 796 +
lcl|SL2.40ch01	Splign	exon	2431883	2432035	.	+	.	model=197;Parent=197;Target=lcl|197| 797 949 +
lcl|SL2.40ch01	Splign	exon	2432414	2432464	.	+	.	model=197;Parent=197;Target=lcl|197| 950 1000 +
lcl|SL2.40ch01	Splign	exon	2433086	2433256	.	+	.	model=197;Parent=197;Target=lcl|197| 1001 1171 +
lcl|SL2.40ch01	Splign	exon	2435275	2435424	.	+	.	model=197;Parent=197;Target=lcl|197| 1172 1321 +
lcl|SL2.40ch01	Splign	exon	2438679	2438744	.	+	.	model=197;Parent=197;Target=lcl|197| 1322 1387 +
lcl|SL2.40ch01	Splign	exon	2438852	2439001	.	+	.	model=197;Parent=197;Target=lcl|197| 1388 1537 +
lcl|SL2.40ch01	Splign	exon	2439004	2439379	.	+	.	model=197;Parent=197;Target=lcl|197| 1666 2041 +
lcl|SL2.40ch01	Splign	exon	2439469	2439523	.	+	.	model=197;Parent=197;Target=lcl|197| 2042 2096 +
lcl|SL2.40ch01	Splign	exon	2439652	2439758	.	+	.	model=197;Parent=197;Target=lcl|197| 2097 2215 +
lcl|SL2.40ch01	Splign	exon	2440109	2440181	.	+	.	model=197;Parent=197;Target=lcl|197| 2216 2288 +
lcl|SL2.40ch01	Splign	exon	2441374	2441648	.	+	.	model=197;Parent=197;Target=lcl|197| 2289 2549 +
lcl|SL2.40ch01	Splign	exon	2441734	2441796	.	+	.	model=197;Parent=197;Target=lcl|197| 2550 2612 +
lcl|SL2.40ch01	Splign	exon	2442413	2442461	.	+	.	model=197;Parent=197;Target=lcl|197| 2613 2661 +
lcl|SL2.40ch01	Splign	exon	2442643	2442746	.	+	.	model=197;Parent=197;Target=lcl|197| 2662 2765 +
lcl|SL2.40ch01	Splign	exon	2444149	2444195	.	+	.	model=197;Parent=197;Target=lcl|197| 2766 2812 +
lcl|SL2.40ch01	Splign	exon	2446261	2446956	.	+	.	model=197;Parent=197;Target=lcl|197| 2813 3515 +
lcl|SL2.40ch01	Splign	mRNA	2428693	2446954	.	+	.	model=198;ID=198;TargetLen=3479;flags=EST;name=Php00a00257.03141;identity=0.865434;exons=22;consensusintron=20;polyA=none
lcl|SL2.40ch01	Splign	exon	2428693	2428953	.	+	.	model=198;Parent=198;Target=lcl|198| 21 284 +
lcl|SL2.40ch01	Splign	exon	2430311	2430411	.	+	.	model=198;Parent=198;Target=lcl|198| 285 385 +
lcl|SL2.40ch01	Splign	exon	2430705	2430887	.	+	.	model=198;Parent=198;Target=lcl|198| 386 568 +
lcl|SL2.40ch01	Splign	exon	2431249	2431404	.	+	.	model=198;Parent=198;Target=lcl|198| 569 724 +
lcl|SL2.40ch01	Splign	exon	2431727	2431798	.	+	.	model=198;Parent=198;Target=lcl|198| 725 796 +
lcl|SL2.40ch01	Splign	exon	2431883	2432035	.	+	.	model=198;Parent=198;Target=lcl|198| 797 949 +
lcl|SL2.40ch01	Splign	exon	2432414	2432464	.	+	.	model=198;Parent=198;Target=lcl|198| 950 1000 +
lcl|SL2.40ch01	Splign	exon	2433086	2433256	.	+	.	model=198;Parent=198;Target=lcl|198| 1001 1171 +
lcl|SL2.40ch01	Splign	exon	2435275	2435424	.	+	.	model=198;Parent=198;Target=lcl|198| 1172 1321 +
lcl|SL2.40ch01	Splign	exon	2438679	2438744	.	+	.	model=198;Parent=198;Target=lcl|198| 1322 1387 +
lcl|SL2.40ch01	Splign	exon	2438852	2439001	.	+	.	model=198;Parent=198;Target=lcl|198| 1388 1537 +
lcl|SL2.40ch01	Splign	exon	2439004	2439379	.	+	.	model=198;Parent=198;Target=lcl|198| 1666 2041 +
lcl|SL2.40ch01	Splign	exon	2439469	2439523	.	+	.	model=198;Parent=198;Target=lcl|198| 2042 2096 +
lcl|SL2.40ch01	Splign	exon	2439652	2439758	.	+	.	model=198;Parent=198;Target=lcl|198| 2097 2215 +
lcl|SL2.40ch01	Splign	exon	2440109	2440181	.	+	.	model=198;Parent=198;Target=lcl|198| 2216 2288 +
lcl|SL2.40ch01	Splign	exon	2441374	2441648	.	+	.	model=198;Parent=198;Target=lcl|198| 2289 2549 +
lcl|SL2.40ch01	Splign	exon	2441734	2441796	.	+	.	model=198;Parent=198;Target=lcl|198| 2550 2612 +
lcl|SL2.40ch01	Splign	exon	2442413	2442461	.	+	.	model=198;Parent=198;Target=lcl|198| 2613 2661 +
lcl|SL2.40ch01	Splign	exon	2442643	2442746	.	+	.	model=198;Parent=198;Target=lcl|198| 2662 2765 +
lcl|SL2.40ch01	Splign	exon	2444149	2444195	.	+	.	model=198;Parent=198;Target=lcl|198| 2766 2812 +
lcl|SL2.40ch01	Splign	exon	2446261	2446716	.	+	.	model=198;Parent=198;Target=lcl|198| 2813 3271 +
lcl|SL2.40ch01	Splign	exon	2446742	2446954	.	+	.	model=198;Parent=198;Target=lcl|198| 3272 3479 +
lcl|SL2.40ch01	Splign	mRNA	2428693	2446954	.	+	.	model=199;ID=199;TargetLen=3479;flags=EST;name=Php00a00257.03142;identity=0.865434;exons=22;consensusintron=20;polyA=none
lcl|SL2.40ch01	Splign	exon	2428693	2428953	.	+	.	model=199;Parent=199;Target=lcl|199| 21 284 +
lcl|SL2.40ch01	Splign	exon	2430311	2430411	.	+	.	model=199;Parent=199;Target=lcl|199| 285 385 +
lcl|SL2.40ch01	Splign	exon	2430705	2430887	.	+	.	model=199;Parent=199;Target=lcl|199| 386 568 +
lcl|SL2.40ch01	Splign	exon	2431249	2431404	.	+	.	model=199;Parent=199;Target=lcl|199| 569 724 +
lcl|SL2.40ch01	Splign	exon	2431727	2431798	.	+	.	model=199;Parent=199;Target=lcl|199| 725 796 +
lcl|SL2.40ch01	Splign	exon	2431883	2432035	.	+	.	model=199;Parent=199;Target=lcl|199| 797 949 +
lcl|SL2.40ch01	Splign	exon	2432414	2432464	.	+	.	model=199;Parent=199;Target=lcl|199| 950 1000 +
lcl|SL2.40ch01	Splign	exon	2433086	2433256	.	+	.	model=199;Parent=199;Target=lcl|199| 1001 1171 +
lcl|SL2.40ch01	Splign	exon	2435275	2435424	.	+	.	model=199;Parent=199;Target=lcl|199| 1172 1321 +
lcl|SL2.40ch01	Splign	exon	2438679	2438744	.	+	.	model=199;Parent=199;Target=lcl|199| 1322 1387 +
lcl|SL2.40ch01	Splign	exon	2438852	2439001	.	+	.	model=199;Parent=199;Target=lcl|199| 1388 1537 +
lcl|SL2.40ch01	Splign	exon	2439004	2439379	.	+	.	model=199;Parent=199;Target=lcl|199| 1666 2041 +
lcl|SL2.40ch01	Splign	exon	2439469	2439523	.	+	.	model=199;Parent=199;Target=lcl|199| 2042 2096 +
lcl|SL2.40ch01	Splign	exon	2439652	2439758	.	+	.	model=199;Parent=199;Target=lcl|199| 2097 2215 +
lcl|SL2.40ch01	Splign	exon	2440109	2440181	.	+	.	model=199;Parent=199;Target=lcl|199| 2216 2288 +
lcl|SL2.40ch01	Splign	exon	2441374	2441648	.	+	.	model=199;Parent=199;Target=lcl|199| 2289 2549 +
lcl|SL2.40ch01	Splign	exon	2441734	2441796	.	+	.	model=199;Parent=199;Target=lcl|199| 2550 2612 +
lcl|SL2.40ch01	Splign	exon	2442413	2442461	.	+	.	model=199;Parent=199;Target=lcl|199| 2613 2661 +
lcl|SL2.40ch01	Splign	exon	2442643	2442746	.	+	.	model=199;Parent=199;Target=lcl|199| 2662 2765 +
lcl|SL2.40ch01	Splign	exon	2444149	2444195	.	+	.	model=199;Parent=199;Target=lcl|199| 2766 2812 +
lcl|SL2.40ch01	Splign	exon	2446261	2446716	.	+	.	model=199;Parent=199;Target=lcl|199| 2813 3271 +
lcl|SL2.40ch01	Splign	exon	2446742	2446954	.	+	.	model=199;Parent=199;Target=lcl|199| 3272 3479 +
lcl|SL2.40ch01	Splign	mRNA	2428693	2446956	.	+	.	model=200;ID=200;TargetLen=3451;flags=EST;name=Php00a00257.03143;identity=0.867147;exons=22;consensusintron=20;polyA=none
lcl|SL2.40ch01	Splign	exon	2428693	2428953	.	+	.	model=200;Parent=200;Target=lcl|200| 21 284 +
lcl|SL2.40ch01	Splign	exon	2430311	2430411	.	+	.	model=200;Parent=200;Target=lcl|200| 285 385 +
lcl|SL2.40ch01	Splign	exon	2430705	2430887	.	+	.	model=200;Parent=200;Target=lcl|200| 386 568 +
lcl|SL2.40ch01	Splign	exon	2431249	2431404	.	+	.	model=200;Parent=200;Target=lcl|200| 569 724 +
lcl|SL2.40ch01	Splign	exon	2431727	2431798	.	+	.	model=200;Parent=200;Target=lcl|200| 725 796 +
lcl|SL2.40ch01	Splign	exon	2431883	2432035	.	+	.	model=200;Parent=200;Target=lcl|200| 797 949 +
lcl|SL2.40ch01	Splign	exon	2432414	2432464	.	+	.	model=200;Parent=200;Target=lcl|200| 950 1000 +
lcl|SL2.40ch01	Splign	exon	2433086	2433256	.	+	.	model=200;Parent=200;Target=lcl|200| 1001 1171 +
lcl|SL2.40ch01	Splign	exon	2435275	2435424	.	+	.	model=200;Parent=200;Target=lcl|200| 1172 1321 +
lcl|SL2.40ch01	Splign	exon	2438679	2438744	.	+	.	model=200;Parent=200;Target=lcl|200| 1322 1387 +
lcl|SL2.40ch01	Splign	exon	2438852	2439001	.	+	.	model=200;Parent=200;Target=lcl|200| 1388 1537 +
lcl|SL2.40ch01	Splign	exon	2439004	2439379	.	+	.	model=200;Parent=200;Target=lcl|200| 1666 2041 +
lcl|SL2.40ch01	Splign	exon	2439469	2439523	.	+	.	model=200;Parent=200;Target=lcl|200| 2042 2096 +
lcl|SL2.40ch01	Splign	exon	2439652	2439758	.	+	.	model=200;Parent=200;Target=lcl|200| 2097 2215 +
lcl|SL2.40ch01	Splign	exon	2440109	2440181	.	+	.	model=200;Parent=200;Target=lcl|200| 2216 2288 +
lcl|SL2.40ch01	Splign	exon	2441374	2441476	.	+	.	model=200;Parent=200;Target=lcl|200| 2289 2391 +
lcl|SL2.40ch01	Splign	exon	2441555	2441648	.	+	.	model=200;Parent=200;Target=lcl|200| 2392 2485 +
lcl|SL2.40ch01	Splign	exon	2441734	2441796	.	+	.	model=200;Parent=200;Target=lcl|200| 2486 2548 +
lcl|SL2.40ch01	Splign	exon	2442413	2442461	.	+	.	model=200;Parent=200;Target=lcl|200| 2549 2597 +
lcl|SL2.40ch01	Splign	exon	2442643	2442746	.	+	.	model=200;Parent=200;Target=lcl|200| 2598 2701 +
lcl|SL2.40ch01	Splign	exon	2444149	2444195	.	+	.	model=200;Parent=200;Target=lcl|200| 2702 2748 +
lcl|SL2.40ch01	Splign	exon	2446261	2446956	.	+	.	model=200;Parent=200;Target=lcl|200| 2749 3451 +
lcl|SL2.40ch01	Splign	mRNA	2428693	2446956	.	+	.	model=201;ID=201;TargetLen=3451;flags=EST;name=Php00a00257.03144;identity=0.867147;exons=22;consensusintron=20;polyA=none
lcl|SL2.40ch01	Splign	exon	2428693	2428953	.	+	.	model=201;Parent=201;Target=lcl|201| 21 284 +
lcl|SL2.40ch01	Splign	exon	2430311	2430411	.	+	.	model=201;Parent=201;Target=lcl|201| 285 385 +
lcl|SL2.40ch01	Splign	exon	2430705	2430887	.	+	.	model=201;Parent=201;Target=lcl|201| 386 568 +
lcl|SL2.40ch01	Splign	exon	2431249	2431404	.	+	.	model=201;Parent=201;Target=lcl|201| 569 724 +
lcl|SL2.40ch01	Splign	exon	2431727	2431798	.	+	.	model=201;Parent=201;Target=lcl|201| 725 796 +
lcl|SL2.40ch01	Splign	exon	2431883	2432035	.	+	.	model=201;Parent=201;Target=lcl|201| 797 949 +
lcl|SL2.40ch01	Splign	exon	2432414	2432464	.	+	.	model=201;Parent=201;Target=lcl|201| 950 1000 +
lcl|SL2.40ch01	Splign	exon	2433086	2433256	.	+	.	model=201;Parent=201;Target=lcl|201| 1001 1171 +
lcl|SL2.40ch01	Splign	exon	2435275	2435424	.	+	.	model=201;Parent=201;Target=lcl|201| 1172 1321 +
lcl|SL2.40ch01	Splign	exon	2438679	2438744	.	+	.	model=201;Parent=201;Target=lcl|201| 1322 1387 +
lcl|SL2.40ch01	Splign	exon	2438852	2439001	.	+	.	model=201;Parent=201;Target=lcl|201| 1388 1537 +
lcl|SL2.40ch01	Splign	exon	2439004	2439379	.	+	.	model=201;Parent=201;Target=lcl|201| 1666 2041 +
lcl|SL2.40ch01	Splign	exon	2439469	2439523	.	+	.	model=201;Parent=201;Target=lcl|201| 2042 2096 +
lcl|SL2.40ch01	Splign	exon	2439652	2439758	.	+	.	model=201;Parent=201;Target=lcl|201| 2097 2215 +
lcl|SL2.40ch01	Splign	exon	2440109	2440181	.	+	.	model=201;Parent=201;Target=lcl|201| 2216 2288 +
lcl|SL2.40ch01	Splign	exon	2441374	2441476	.	+	.	model=201;Parent=201;Target=lcl|201| 2289 2391 +
lcl|SL2.40ch01	Splign	exon	2441555	2441648	.	+	.	model=201;Parent=201;Target=lcl|201| 2392 2485 +
lcl|SL2.40ch01	Splign	exon	2441734	2441796	.	+	.	model=201;Parent=201;Target=lcl|201| 2486 2548 +
lcl|SL2.40ch01	Splign	exon	2442413	2442461	.	+	.	model=201;Parent=201;Target=lcl|201| 2549 2597 +
lcl|SL2.40ch01	Splign	exon	2442643	2442746	.	+	.	model=201;Parent=201;Target=lcl|201| 2598 2701 +
lcl|SL2.40ch01	Splign	exon	2444149	2444195	.	+	.	model=201;Parent=201;Target=lcl|201| 2702 2748 +
lcl|SL2.40ch01	Splign	exon	2446261	2446956	.	+	.	model=201;Parent=201;Target=lcl|201| 2749 3451 +
lcl|SL2.40ch01	Splign	mRNA	2428693	2446954	.	+	.	model=202;ID=202;TargetLen=3415;flags=EST;name=Php00a00257.03145;identity=0.86849;exons=23;consensusintron=21;polyA=none
lcl|SL2.40ch01	Splign	exon	2428693	2428953	.	+	.	model=202;Parent=202;Target=lcl|202| 21 284 +
lcl|SL2.40ch01	Splign	exon	2430311	2430411	.	+	.	model=202;Parent=202;Target=lcl|202| 285 385 +
lcl|SL2.40ch01	Splign	exon	2430705	2430887	.	+	.	model=202;Parent=202;Target=lcl|202| 386 568 +
lcl|SL2.40ch01	Splign	exon	2431249	2431404	.	+	.	model=202;Parent=202;Target=lcl|202| 569 724 +
lcl|SL2.40ch01	Splign	exon	2431727	2431798	.	+	.	model=202;Parent=202;Target=lcl|202| 725 796 +
lcl|SL2.40ch01	Splign	exon	2431883	2432035	.	+	.	model=202;Parent=202;Target=lcl|202| 797 949 +
lcl|SL2.40ch01	Splign	exon	2432414	2432464	.	+	.	model=202;Parent=202;Target=lcl|202| 950 1000 +
lcl|SL2.40ch01	Splign	exon	2433086	2433256	.	+	.	model=202;Parent=202;Target=lcl|202| 1001 1171 +
lcl|SL2.40ch01	Splign	exon	2435275	2435424	.	+	.	model=202;Parent=202;Target=lcl|202| 1172 1321 +
lcl|SL2.40ch01	Splign	exon	2438679	2438744	.	+	.	model=202;Parent=202;Target=lcl|202| 1322 1387 +
lcl|SL2.40ch01	Splign	exon	2438852	2439001	.	+	.	model=202;Parent=202;Target=lcl|202| 1388 1537 +
lcl|SL2.40ch01	Splign	exon	2439004	2439379	.	+	.	model=202;Parent=202;Target=lcl|202| 1666 2041 +
lcl|SL2.40ch01	Splign	exon	2439469	2439523	.	+	.	model=202;Parent=202;Target=lcl|202| 2042 2096 +
lcl|SL2.40ch01	Splign	exon	2439652	2439758	.	+	.	model=202;Parent=202;Target=lcl|202| 2097 2215 +
lcl|SL2.40ch01	Splign	exon	2440109	2440181	.	+	.	model=202;Parent=202;Target=lcl|202| 2216 2288 +
lcl|SL2.40ch01	Splign	exon	2441374	2441476	.	+	.	model=202;Parent=202;Target=lcl|202| 2289 2391 +
lcl|SL2.40ch01	Splign	exon	2441555	2441648	.	+	.	model=202;Parent=202;Target=lcl|202| 2392 2485 +
lcl|SL2.40ch01	Splign	exon	2441734	2441796	.	+	.	model=202;Parent=202;Target=lcl|202| 2486 2548 +
lcl|SL2.40ch01	Splign	exon	2442413	2442461	.	+	.	model=202;Parent=202;Target=lcl|202| 2549 2597 +
lcl|SL2.40ch01	Splign	exon	2442643	2442746	.	+	.	model=202;Parent=202;Target=lcl|202| 2598 2701 +
lcl|SL2.40ch01	Splign	exon	2444149	2444195	.	+	.	model=202;Parent=202;Target=lcl|202| 2702 2748 +
lcl|SL2.40ch01	Splign	exon	2446261	2446716	.	+	.	model=202;Parent=202;Target=lcl|202| 2749 3207 +
lcl|SL2.40ch01	Splign	exon	2446742	2446954	.	+	.	model=202;Parent=202;Target=lcl|202| 3208 3415 +
lcl|SL2.40ch01	Splign	mRNA	2428693	2446954	.	+	.	model=203;ID=203;TargetLen=3415;flags=EST;name=Php00a00257.03146;identity=0.86849;exons=23;consensusintron=21;polyA=none
lcl|SL2.40ch01	Splign	exon	2428693	2428953	.	+	.	model=203;Parent=203;Target=lcl|203| 21 284 +
lcl|SL2.40ch01	Splign	exon	2430311	2430411	.	+	.	model=203;Parent=203;Target=lcl|203| 285 385 +
lcl|SL2.40ch01	Splign	exon	2430705	2430887	.	+	.	model=203;Parent=203;Target=lcl|203| 386 568 +
lcl|SL2.40ch01	Splign	exon	2431249	2431404	.	+	.	model=203;Parent=203;Target=lcl|203| 569 724 +
lcl|SL2.40ch01	Splign	exon	2431727	2431798	.	+	.	model=203;Parent=203;Target=lcl|203| 725 796 +
lcl|SL2.40ch01	Splign	exon	2431883	2432035	.	+	.	model=203;Parent=203;Target=lcl|203| 797 949 +
lcl|SL2.40ch01	Splign	exon	2432414	2432464	.	+	.	model=203;Parent=203;Target=lcl|203| 950 1000 +
lcl|SL2.40ch01	Splign	exon	2433086	2433256	.	+	.	model=203;Parent=203;Target=lcl|203| 1001 1171 +
lcl|SL2.40ch01	Splign	exon	2435275	2435424	.	+	.	model=203;Parent=203;Target=lcl|203| 1172 1321 +
lcl|SL2.40ch01	Splign	exon	2438679	2438744	.	+	.	model=203;Parent=203;Target=lcl|203| 1322 1387 +
lcl|SL2.40ch01	Splign	exon	2438852	2439001	.	+	.	model=203;Parent=203;Target=lcl|203| 1388 1537 +
lcl|SL2.40ch01	Splign	exon	2439004	2439379	.	+	.	model=203;Parent=203;Target=lcl|203| 1666 2041 +
lcl|SL2.40ch01	Splign	exon	2439469	2439523	.	+	.	model=203;Parent=203;Target=lcl|203| 2042 2096 +
lcl|SL2.40ch01	Splign	exon	2439652	2439758	.	+	.	model=203;Parent=203;Target=lcl|203| 2097 2215 +
lcl|SL2.40ch01	Splign	exon	2440109	2440181	.	+	.	model=203;Parent=203;Target=lcl|203| 2216 2288 +
lcl|SL2.40ch01	Splign	exon	2441374	2441476	.	+	.	model=203;Parent=203;Target=lcl|203| 2289 2391 +
lcl|SL2.40ch01	Splign	exon	2441555	2441648	.	+	.	model=203;Parent=203;Target=lcl|203| 2392 2485 +
lcl|SL2.40ch01	Splign	exon	2441734	2441796	.	+	.	model=203;Parent=203;Target=lcl|203| 2486 2548 +
lcl|SL2.40ch01	Splign	exon	2442413	2442461	.	+	.	model=203;Parent=203;Target=lcl|203| 2549 2597 +
lcl|SL2.40ch01	Splign	exon	2442643	2442746	.	+	.	model=203;Parent=203;Target=lcl|203| 2598 2701 +
lcl|SL2.40ch01	Splign	exon	2444149	2444195	.	+	.	model=203;Parent=203;Target=lcl|203| 2702 2748 +
lcl|SL2.40ch01	Splign	exon	2446261	2446716	.	+	.	model=203;Parent=203;Target=lcl|203| 2749 3207 +
lcl|SL2.40ch01	Splign	exon	2446742	2446954	.	+	.	model=203;Parent=203;Target=lcl|203| 3208 3415 +
lcl|SL2.40ch01	Splign	mRNA	80387060	80396929	.	+	.	model=204;ID=204;TargetLen=3505;flags=EST;name=Php00a00299.03439;identity=0.739093;exons=12;consensusintron=11;polyA=none
lcl|SL2.40ch01	Splign	exon	80387060	80387610	.	+	.	model=204;Parent=204;Target=lcl|204| 12 594 +
lcl|SL2.40ch01	Splign	exon	80388677	80389099	.	+	.	model=204;Parent=204;Target=lcl|204| 595 1017 +
lcl|SL2.40ch01	Splign	exon	80389948	80390051	.	+	.	model=204;Parent=204;Target=lcl|204| 1018 1121 +
lcl|SL2.40ch01	Splign	exon	80390279	80391420	.	+	.	model=204;Parent=204;Target=lcl|204| 1122 2263 +
lcl|SL2.40ch01	Splign	exon	80392033	80392073	.	+	.	model=204;Parent=204;Target=lcl|204| 2264 2304 +
lcl|SL2.40ch01	Splign	exon	80392364	80392432	.	+	.	model=204;Parent=204;Target=lcl|204| 2305 2373 +
lcl|SL2.40ch01	Splign	exon	80394428	80394528	.	+	.	model=204;Parent=204;Target=lcl|204| 2374 2474 +
lcl|SL2.40ch01	Splign	exon	80395353	80395431	.	+	.	model=204;Parent=204;Target=lcl|204| 2475 2553 +
lcl|SL2.40ch01	Splign	exon	80395536	80395634	.	+	.	model=204;Parent=204;Target=lcl|204| 2554 2652 +
lcl|SL2.40ch01	Splign	exon	80396177	80396245	.	+	.	model=204;Parent=204;Target=lcl|204| 2653 2721 +
lcl|SL2.40ch01	Splign	exon	80396370	80396419	.	+	.	model=204;Parent=204;Target=lcl|204| 2722 2771 +
lcl|SL2.40ch01	Splign	exon	80396753	80396929	.	+	.	model=204;Parent=204;Target=lcl|204| 2772 2948 +
lcl|SL2.40ch01	Splign	mRNA	80387060	80396929	.	+	.	model=205;ID=205;TargetLen=3505;flags=EST;name=Php00a00299.03440;identity=0.739377;exons=12;consensusintron=11;polyA=none
lcl|SL2.40ch01	Splign	exon	80387060	80387610	.	+	.	model=205;Parent=205;Target=lcl|205| 12 594 +
lcl|SL2.40ch01	Splign	exon	80388677	80389099	.	+	.	model=205;Parent=205;Target=lcl|205| 595 1017 +
lcl|SL2.40ch01	Splign	exon	80389948	80390051	.	+	.	model=205;Parent=205;Target=lcl|205| 1018 1121 +
lcl|SL2.40ch01	Splign	exon	80390279	80391420	.	+	.	model=205;Parent=205;Target=lcl|205| 1122 2263 +
lcl|SL2.40ch01	Splign	exon	80392033	80392073	.	+	.	model=205;Parent=205;Target=lcl|205| 2264 2304 +
lcl|SL2.40ch01	Splign	exon	80392364	80392432	.	+	.	model=205;Parent=205;Target=lcl|205| 2305 2373 +
lcl|SL2.40ch01	Splign	exon	80394428	80394528	.	+	.	model=205;Parent=205;Target=lcl|205| 2374 2474 +
lcl|SL2.40ch01	Splign	exon	80395353	80395431	.	+	.	model=205;Parent=205;Target=lcl|205| 2475 2553 +
lcl|SL2.40ch01	Splign	exon	80395536	80395634	.	+	.	model=205;Parent=205;Target=lcl|205| 2554 2652 +
lcl|SL2.40ch01	Splign	exon	80396177	80396245	.	+	.	model=205;Parent=205;Target=lcl|205| 2653 2721 +
lcl|SL2.40ch01	Splign	exon	80396370	80396419	.	+	.	model=205;Parent=205;Target=lcl|205| 2722 2771 +
lcl|SL2.40ch01	Splign	exon	80396753	80396929	.	+	.	model=205;Parent=205;Target=lcl|205| 2772 2948 +
lcl|SL2.40ch01	Splign	mRNA	80387060	80396929	.	+	.	model=206;ID=206;TargetLen=3505;flags=EST;name=Php00a00299.03441;identity=0.739943;exons=12;consensusintron=11;polyA=none
lcl|SL2.40ch01	Splign	exon	80387060	80387610	.	+	.	model=206;Parent=206;Target=lcl|206| 12 594 +
lcl|SL2.40ch01	Splign	exon	80388677	80389099	.	+	.	model=206;Parent=206;Target=lcl|206| 595 1017 +
lcl|SL2.40ch01	Splign	exon	80389948	80390051	.	+	.	model=206;Parent=206;Target=lcl|206| 1018 1121 +
lcl|SL2.40ch01	Splign	exon	80390279	80391420	.	+	.	model=206;Parent=206;Target=lcl|206| 1122 2263 +
lcl|SL2.40ch01	Splign	exon	80392033	80392073	.	+	.	model=206;Parent=206;Target=lcl|206| 2264 2304 +
lcl|SL2.40ch01	Splign	exon	80392364	80392432	.	+	.	model=206;Parent=206;Target=lcl|206| 2305 2373 +
lcl|SL2.40ch01	Splign	exon	80394428	80394528	.	+	.	model=206;Parent=206;Target=lcl|206| 2374 2474 +
lcl|SL2.40ch01	Splign	exon	80395353	80395431	.	+	.	model=206;Parent=206;Target=lcl|206| 2475 2553 +
lcl|SL2.40ch01	Splign	exon	80395536	80395634	.	+	.	model=206;Parent=206;Target=lcl|206| 2554 2652 +
lcl|SL2.40ch01	Splign	exon	80396177	80396245	.	+	.	model=206;Parent=206;Target=lcl|206| 2653 2721 +
lcl|SL2.40ch01	Splign	exon	80396370	80396419	.	+	.	model=206;Parent=206;Target=lcl|206| 2722 2771 +
lcl|SL2.40ch01	Splign	exon	80396753	80396929	.	+	.	model=206;Parent=206;Target=lcl|206| 2772 2948 +
lcl|SL2.40ch01	Splign	mRNA	80387060	80396929	.	+	.	model=207;ID=207;TargetLen=3505;flags=EST;name=Php00a00299.03442;identity=0.740227;exons=12;consensusintron=11;polyA=none
lcl|SL2.40ch01	Splign	exon	80387060	80387610	.	+	.	model=207;Parent=207;Target=lcl|207| 12 594 +
lcl|SL2.40ch01	Splign	exon	80388677	80389099	.	+	.	model=207;Parent=207;Target=lcl|207| 595 1017 +
lcl|SL2.40ch01	Splign	exon	80389948	80390051	.	+	.	model=207;Parent=207;Target=lcl|207| 1018 1121 +
lcl|SL2.40ch01	Splign	exon	80390279	80391420	.	+	.	model=207;Parent=207;Target=lcl|207| 1122 2263 +
lcl|SL2.40ch01	Splign	exon	80392033	80392073	.	+	.	model=207;Parent=207;Target=lcl|207| 2264 2304 +
lcl|SL2.40ch01	Splign	exon	80392364	80392432	.	+	.	model=207;Parent=207;Target=lcl|207| 2305 2373 +
lcl|SL2.40ch01	Splign	exon	80394428	80394528	.	+	.	model=207;Parent=207;Target=lcl|207| 2374 2474 +
lcl|SL2.40ch01	Splign	exon	80395353	80395431	.	+	.	model=207;Parent=207;Target=lcl|207| 2475 2553 +
lcl|SL2.40ch01	Splign	exon	80395536	80395634	.	+	.	model=207;Parent=207;Target=lcl|207| 2554 2652 +
lcl|SL2.40ch01	Splign	exon	80396177	80396245	.	+	.	model=207;Parent=207;Target=lcl|207| 2653 2721 +
lcl|SL2.40ch01	Splign	exon	80396370	80396419	.	+	.	model=207;Parent=207;Target=lcl|207| 2722 2771 +
lcl|SL2.40ch01	Splign	exon	80396753	80396929	.	+	.	model=207;Parent=207;Target=lcl|207| 2772 2948 +
lcl|SL2.40ch01	Splign	mRNA	80387060	80391106	.	+	.	model=208;ID=208;TargetLen=1958;flags=EST;name=Php00a00299.03443;identity=0.858156;exons=4;consensusintron=3;polyA=none
lcl|SL2.40ch01	Splign	exon	80387060	80387610	.	+	.	model=208;Parent=208;Target=lcl|208| 12 594 +
lcl|SL2.40ch01	Splign	exon	80388677	80389099	.	+	.	model=208;Parent=208;Target=lcl|208| 595 1017 +
lcl|SL2.40ch01	Splign	exon	80389948	80390051	.	+	.	model=208;Parent=208;Target=lcl|208| 1018 1121 +
lcl|SL2.40ch01	Splign	exon	80390279	80391106	.	+	.	model=208;Parent=208;Target=lcl|208| 1122 1958 +
lcl|SL2.40ch01	Splign	mRNA	80387060	80391106	.	+	.	model=209;ID=209;TargetLen=1958;flags=EST;name=Php00a00299.03444;identity=0.858663;exons=4;consensusintron=3;polyA=none
lcl|SL2.40ch01	Splign	exon	80387060	80387610	.	+	.	model=209;Parent=209;Target=lcl|209| 12 594 +
lcl|SL2.40ch01	Splign	exon	80388677	80389099	.	+	.	model=209;Parent=209;Target=lcl|209| 595 1017 +
lcl|SL2.40ch01	Splign	exon	80389948	80390051	.	+	.	model=209;Parent=209;Target=lcl|209| 1018 1121 +
lcl|SL2.40ch01	Splign	exon	80390279	80391106	.	+	.	model=209;Parent=209;Target=lcl|209| 1122 1958 +
lcl|SL2.40ch01	Splign	mRNA	48832700	48837896	.	-	.	model=210;ID=210;TargetLen=772;flags=EST;name=Php00a00338.03655;identity=0.886507;exons=6;consensusintron=5;polyA=none
lcl|SL2.40ch01	Splign	exon	48832700	48832754	.	-	.	model=210;Parent=210;Target=lcl|210| 1 56 +
lcl|SL2.40ch01	Splign	exon	48834747	48834970	.	-	.	model=210;Parent=210;Target=lcl|210| 57 280 +
lcl|SL2.40ch01	Splign	exon	48835091	48835158	.	-	.	model=210;Parent=210;Target=lcl|210| 281 348 +
lcl|SL2.40ch01	Splign	exon	48836226	48836392	.	-	.	model=210;Parent=210;Target=lcl|210| 349 495 +
lcl|SL2.40ch01	Splign	exon	48837543	48837660	.	-	.	model=210;Parent=210;Target=lcl|210| 496 613 +
lcl|SL2.40ch01	Splign	exon	48837742	48837896	.	-	.	model=210;Parent=210;Target=lcl|210| 614 768 +
lcl|SL2.40ch01	Splign	mRNA	78570038	78574386	.	+	.	model=211;ID=211;TargetLen=3811;flags=EST;name=Php00a00390.04034;identity=0.72215;exons=4;consensusintron=3;polyA=none
lcl|SL2.40ch01	Splign	exon	78570038	78572582	.	+	.	model=211;Parent=211;Target=lcl|211| 569 3124 +
lcl|SL2.40ch01	Splign	exon	78573267	78573327	.	+	.	model=211;Parent=211;Target=lcl|211| 3125 3185 +
lcl|SL2.40ch01	Splign	exon	78573418	78573641	.	+	.	model=211;Parent=211;Target=lcl|211| 3186 3409 +
lcl|SL2.40ch01	Splign	exon	78574113	78574386	.	+	.	model=211;Parent=211;Target=lcl|211| 3410 3679 +
lcl|SL2.40ch01	Splign	mRNA	78570038	78574386	.	+	.	model=212;ID=212;TargetLen=3811;flags=EST;name=Php00a00390.04035;identity=0.721628;exons=4;consensusintron=3;polyA=none
lcl|SL2.40ch01	Splign	exon	78570038	78572582	.	+	.	model=212;Parent=212;Target=lcl|212| 569 3124 +
lcl|SL2.40ch01	Splign	exon	78573267	78573327	.	+	.	model=212;Parent=212;Target=lcl|212| 3125 3185 +
lcl|SL2.40ch01	Splign	exon	78573418	78573641	.	+	.	model=212;Parent=212;Target=lcl|212| 3186 3409 +
lcl|SL2.40ch01	Splign	exon	78574113	78574386	.	+	.	model=212;Parent=212;Target=lcl|212| 3410 3679 +
lcl|SL2.40ch01	Splign	mRNA	78570038	78574323	.	+	.	model=213;ID=213;TargetLen=3615;flags=EST;name=Php00a00390.04036;identity=0.747044;exons=4;consensusintron=3;polyA=none
lcl|SL2.40ch01	Splign	exon	78570038	78572582	.	+	.	model=213;Parent=213;Target=lcl|213| 569 3124 +
lcl|SL2.40ch01	Splign	exon	78573267	78573327	.	+	.	model=213;Parent=213;Target=lcl|213| 3125 3185 +
lcl|SL2.40ch01	Splign	exon	78573418	78573641	.	+	.	model=213;Parent=213;Target=lcl|213| 3186 3409 +
lcl|SL2.40ch01	Splign	exon	78574113	78574323	.	+	.	model=213;Parent=213;Target=lcl|213| 3410 3615 +
lcl|SL2.40ch01	Splign	mRNA	78570038	78574323	.	+	.	model=214;ID=214;TargetLen=3615;flags=EST;name=Php00a00390.04037;identity=0.746494;exons=4;consensusintron=3;polyA=none
lcl|SL2.40ch01	Splign	exon	78570038	78572582	.	+	.	model=214;Parent=214;Target=lcl|214| 569 3124 +
lcl|SL2.40ch01	Splign	exon	78573267	78573327	.	+	.	model=214;Parent=214;Target=lcl|214| 3125 3185 +
lcl|SL2.40ch01	Splign	exon	78573418	78573641	.	+	.	model=214;Parent=214;Target=lcl|214| 3186 3409 +
lcl|SL2.40ch01	Splign	exon	78574113	78574323	.	+	.	model=214;Parent=214;Target=lcl|214| 3410 3615 +
lcl|SL2.40ch01	Splign	mRNA	85004756	85013228	.	-	.	model=215;ID=215;TargetLen=2677;flags=EST;name=Php00a00400.04094;identity=0.861183;exons=23;consensusintron=20;polyA=none
lcl|SL2.40ch01	Splign	exon	85004756	85004853	.	-	.	model=215;Parent=215;Target=lcl|215| 165 266 +
lcl|SL2.40ch01	Splign	exon	85004854	85004958	.	-	.	model=215;Parent=215;Target=lcl|215| 294 397 +
lcl|SL2.40ch01	Splign	exon	85004986	85005129	.	-	.	model=215;Parent=215;Target=lcl|215| 398 541 +
lcl|SL2.40ch01	Splign	exon	85005318	85005383	.	-	.	model=215;Parent=215;Target=lcl|215| 542 607 +
lcl|SL2.40ch01	Splign	exon	85006056	85006178	.	-	.	model=215;Parent=215;Target=lcl|215| 608 730 +
lcl|SL2.40ch01	Splign	exon	85007125	85007212	.	-	.	model=215;Parent=215;Target=lcl|215| 731 818 +
lcl|SL2.40ch01	Splign	exon	85007342	85007400	.	-	.	model=215;Parent=215;Target=lcl|215| 819 877 +
lcl|SL2.40ch01	Splign	exon	85007514	85007573	.	-	.	model=215;Parent=215;Target=lcl|215| 878 937 +
lcl|SL2.40ch01	Splign	exon	85007678	85007738	.	-	.	model=215;Parent=215;Target=lcl|215| 938 998 +
lcl|SL2.40ch01	Splign	exon	85007807	85007938	.	-	.	model=215;Parent=215;Target=lcl|215| 999 1130 +
lcl|SL2.40ch01	Splign	exon	85008526	85008736	.	-	.	model=215;Parent=215;Target=lcl|215| 1131 1341 +
lcl|SL2.40ch01	Splign	exon	85009201	85009334	.	-	.	model=215;Parent=215;Target=lcl|215| 1342 1475 +
lcl|SL2.40ch01	Splign	exon	85009473	85009555	.	-	.	model=215;Parent=215;Target=lcl|215| 1476 1558 +
lcl|SL2.40ch01	Splign	exon	85009677	85009742	.	-	.	model=215;Parent=215;Target=lcl|215| 1559 1624 +
lcl|SL2.40ch01	Splign	exon	85009865	85009920	.	-	.	model=215;Parent=215;Target=lcl|215| 1625 1680 +
lcl|SL2.40ch01	Splign	exon	85010031	85010130	.	-	.	model=215;Parent=215;Target=lcl|215| 1681 1780 +
lcl|SL2.40ch01	Splign	exon	85010306	85010414	.	-	.	model=215;Parent=215;Target=lcl|215| 1781 1889 +
lcl|SL2.40ch01	Splign	exon	85010534	85010688	.	-	.	model=215;Parent=215;Target=lcl|215| 1890 2044 +
lcl|SL2.40ch01	Splign	exon	85010806	85010973	.	-	.	model=215;Parent=215;Target=lcl|215| 2045 2212 +
lcl|SL2.40ch01	Splign	exon	85011779	85011829	.	-	.	model=215;Parent=215;Target=lcl|215| 2213 2263 +
lcl|SL2.40ch01	Splign	exon	85012540	85012621	.	-	.	model=215;Parent=215;Target=lcl|215| 2264 2345 +
lcl|SL2.40ch01	Splign	exon	85012713	85012808	.	-	.	model=215;Parent=215;Target=lcl|215| 2346 2441 +
lcl|SL2.40ch01	Splign	exon	85012998	85013228	.	-	.	model=215;Parent=215;Target=lcl|215| 2442 2677 +
lcl|SL2.40ch01	Splign	mRNA	85004854	85013228	.	-	.	model=216;ID=216;TargetLen=2653;flags=EST;name=Php00a00400.04095;identity=0.838722;exons=22;consensusintron=20;polyA=none
lcl|SL2.40ch01	Splign	exon	85004854	85004958	.	-	.	model=216;Parent=216;Target=lcl|216| 270 373 +
lcl|SL2.40ch01	Splign	exon	85004986	85005129	.	-	.	model=216;Parent=216;Target=lcl|216| 374 517 +
lcl|SL2.40ch01	Splign	exon	85005318	85005383	.	-	.	model=216;Parent=216;Target=lcl|216| 518 583 +
lcl|SL2.40ch01	Splign	exon	85006056	85006178	.	-	.	model=216;Parent=216;Target=lcl|216| 584 706 +
lcl|SL2.40ch01	Splign	exon	85007125	85007212	.	-	.	model=216;Parent=216;Target=lcl|216| 707 794 +
lcl|SL2.40ch01	Splign	exon	85007342	85007400	.	-	.	model=216;Parent=216;Target=lcl|216| 795 853 +
lcl|SL2.40ch01	Splign	exon	85007514	85007573	.	-	.	model=216;Parent=216;Target=lcl|216| 854 913 +
lcl|SL2.40ch01	Splign	exon	85007678	85007738	.	-	.	model=216;Parent=216;Target=lcl|216| 914 974 +
lcl|SL2.40ch01	Splign	exon	85007807	85007938	.	-	.	model=216;Parent=216;Target=lcl|216| 975 1106 +
lcl|SL2.40ch01	Splign	exon	85008526	85008736	.	-	.	model=216;Parent=216;Target=lcl|216| 1107 1317 +
lcl|SL2.40ch01	Splign	exon	85009201	85009334	.	-	.	model=216;Parent=216;Target=lcl|216| 1318 1451 +
lcl|SL2.40ch01	Splign	exon	85009473	85009555	.	-	.	model=216;Parent=216;Target=lcl|216| 1452 1534 +
lcl|SL2.40ch01	Splign	exon	85009677	85009742	.	-	.	model=216;Parent=216;Target=lcl|216| 1535 1600 +
lcl|SL2.40ch01	Splign	exon	85009865	85009920	.	-	.	model=216;Parent=216;Target=lcl|216| 1601 1656 +
lcl|SL2.40ch01	Splign	exon	85010031	85010130	.	-	.	model=216;Parent=216;Target=lcl|216| 1657 1756 +
lcl|SL2.40ch01	Splign	exon	85010306	85010414	.	-	.	model=216;Parent=216;Target=lcl|216| 1757 1865 +
lcl|SL2.40ch01	Splign	exon	85010534	85010688	.	-	.	model=216;Parent=216;Target=lcl|216| 1866 2020 +
lcl|SL2.40ch01	Splign	exon	85010806	85010973	.	-	.	model=216;Parent=216;Target=lcl|216| 2021 2188 +
lcl|SL2.40ch01	Splign	exon	85011779	85011829	.	-	.	model=216;Parent=216;Target=lcl|216| 2189 2239 +
lcl|SL2.40ch01	Splign	exon	85012540	85012621	.	-	.	model=216;Parent=216;Target=lcl|216| 2240 2321 +
lcl|SL2.40ch01	Splign	exon	85012713	85012808	.	-	.	model=216;Parent=216;Target=lcl|216| 2322 2417 +
lcl|SL2.40ch01	Splign	exon	85012998	85013228	.	-	.	model=216;Parent=216;Target=lcl|216| 2418 2653 +
lcl|SL2.40ch01	Splign	mRNA	85004756	85013154	.	-	.	model=217;ID=217;TargetLen=2624;flags=EST;name=Php00a00400.04096;identity=0.856058;exons=23;consensusintron=20;polyA=none
lcl|SL2.40ch01	Splign	exon	85004756	85004853	.	-	.	model=217;Parent=217;Target=lcl|217| 165 266 +
lcl|SL2.40ch01	Splign	exon	85004854	85004958	.	-	.	model=217;Parent=217;Target=lcl|217| 294 397 +
lcl|SL2.40ch01	Splign	exon	85004986	85005129	.	-	.	model=217;Parent=217;Target=lcl|217| 398 541 +
lcl|SL2.40ch01	Splign	exon	85005318	85005383	.	-	.	model=217;Parent=217;Target=lcl|217| 542 607 +
lcl|SL2.40ch01	Splign	exon	85006056	85006178	.	-	.	model=217;Parent=217;Target=lcl|217| 608 730 +
lcl|SL2.40ch01	Splign	exon	85007125	85007212	.	-	.	model=217;Parent=217;Target=lcl|217| 731 818 +
lcl|SL2.40ch01	Splign	exon	85007342	85007400	.	-	.	model=217;Parent=217;Target=lcl|217| 819 877 +
lcl|SL2.40ch01	Splign	exon	85007514	85007573	.	-	.	model=217;Parent=217;Target=lcl|217| 878 937 +
lcl|SL2.40ch01	Splign	exon	85007678	85007738	.	-	.	model=217;Parent=217;Target=lcl|217| 938 998 +
lcl|SL2.40ch01	Splign	exon	85007807	85007938	.	-	.	model=217;Parent=217;Target=lcl|217| 999 1130 +
lcl|SL2.40ch01	Splign	exon	85008526	85008736	.	-	.	model=217;Parent=217;Target=lcl|217| 1131 1341 +
lcl|SL2.40ch01	Splign	exon	85009201	85009334	.	-	.	model=217;Parent=217;Target=lcl|217| 1342 1475 +
lcl|SL2.40ch01	Splign	exon	85009473	85009555	.	-	.	model=217;Parent=217;Target=lcl|217| 1476 1558 +
lcl|SL2.40ch01	Splign	exon	85009677	85009742	.	-	.	model=217;Parent=217;Target=lcl|217| 1559 1624 +
lcl|SL2.40ch01	Splign	exon	85009865	85009920	.	-	.	model=217;Parent=217;Target=lcl|217| 1625 1680 +
lcl|SL2.40ch01	Splign	exon	85010031	85010130	.	-	.	model=217;Parent=217;Target=lcl|217| 1681 1780 +
lcl|SL2.40ch01	Splign	exon	85010306	85010414	.	-	.	model=217;Parent=217;Target=lcl|217| 1781 1889 +
lcl|SL2.40ch01	Splign	exon	85010534	85010688	.	-	.	model=217;Parent=217;Target=lcl|217| 1890 2044 +
lcl|SL2.40ch01	Splign	exon	85010806	85010973	.	-	.	model=217;Parent=217;Target=lcl|217| 2045 2212 +
lcl|SL2.40ch01	Splign	exon	85011779	85011829	.	-	.	model=217;Parent=217;Target=lcl|217| 2213 2263 +
lcl|SL2.40ch01	Splign	exon	85012540	85012621	.	-	.	model=217;Parent=217;Target=lcl|217| 2264 2345 +
lcl|SL2.40ch01	Splign	exon	85012713	85012808	.	-	.	model=217;Parent=217;Target=lcl|217| 2346 2441 +
lcl|SL2.40ch01	Splign	exon	85012998	85013154	.	-	.	model=217;Parent=217;Target=lcl|217| 2442 2595 +
lcl|SL2.40ch01	Splign	mRNA	85004854	85013154	.	-	.	model=218;ID=218;TargetLen=2600;flags=EST;name=Php00a00400.04097;identity=0.833078;exons=22;consensusintron=20;polyA=none
lcl|SL2.40ch01	Splign	exon	85004854	85004958	.	-	.	model=218;Parent=218;Target=lcl|218| 270 373 +
lcl|SL2.40ch01	Splign	exon	85004986	85005129	.	-	.	model=218;Parent=218;Target=lcl|218| 374 517 +
lcl|SL2.40ch01	Splign	exon	85005318	85005383	.	-	.	model=218;Parent=218;Target=lcl|218| 518 583 +
lcl|SL2.40ch01	Splign	exon	85006056	85006178	.	-	.	model=218;Parent=218;Target=lcl|218| 584 706 +
lcl|SL2.40ch01	Splign	exon	85007125	85007212	.	-	.	model=218;Parent=218;Target=lcl|218| 707 794 +
lcl|SL2.40ch01	Splign	exon	85007342	85007400	.	-	.	model=218;Parent=218;Target=lcl|218| 795 853 +
lcl|SL2.40ch01	Splign	exon	85007514	85007573	.	-	.	model=218;Parent=218;Target=lcl|218| 854 913 +
lcl|SL2.40ch01	Splign	exon	85007678	85007738	.	-	.	model=218;Parent=218;Target=lcl|218| 914 974 +
lcl|SL2.40ch01	Splign	exon	85007807	85007938	.	-	.	model=218;Parent=218;Target=lcl|218| 975 1106 +
lcl|SL2.40ch01	Splign	exon	85008526	85008736	.	-	.	model=218;Parent=218;Target=lcl|218| 1107 1317 +
lcl|SL2.40ch01	Splign	exon	85009201	85009334	.	-	.	model=218;Parent=218;Target=lcl|218| 1318 1451 +
lcl|SL2.40ch01	Splign	exon	85009473	85009555	.	-	.	model=218;Parent=218;Target=lcl|218| 1452 1534 +
lcl|SL2.40ch01	Splign	exon	85009677	85009742	.	-	.	model=218;Parent=218;Target=lcl|218| 1535 1600 +
lcl|SL2.40ch01	Splign	exon	85009865	85009920	.	-	.	model=218;Parent=218;Target=lcl|218| 1601 1656 +
lcl|SL2.40ch01	Splign	exon	85010031	85010130	.	-	.	model=218;Parent=218;Target=lcl|218| 1657 1756 +
lcl|SL2.40ch01	Splign	exon	85010306	85010414	.	-	.	model=218;Parent=218;Target=lcl|218| 1757 1865 +
lcl|SL2.40ch01	Splign	exon	85010534	85010688	.	-	.	model=218;Parent=218;Target=lcl|218| 1866 2020 +
lcl|SL2.40ch01	Splign	exon	85010806	85010973	.	-	.	model=218;Parent=218;Target=lcl|218| 2021 2188 +
lcl|SL2.40ch01	Splign	exon	85011779	85011829	.	-	.	model=218;Parent=218;Target=lcl|218| 2189 2239 +
lcl|SL2.40ch01	Splign	exon	85012540	85012621	.	-	.	model=218;Parent=218;Target=lcl|218| 2240 2321 +
lcl|SL2.40ch01	Splign	exon	85012713	85012808	.	-	.	model=218;Parent=218;Target=lcl|218| 2322 2417 +
lcl|SL2.40ch01	Splign	exon	85012998	85013154	.	-	.	model=218;Parent=218;Target=lcl|218| 2418 2571 +
lcl|SL2.40ch01	Splign	mRNA	85004707	85013228	.	-	.	model=219;ID=219;TargetLen=2560;flags=EST;name=Php00a00400.04098;identity=0.907864;exons=21;consensusintron=19;polyA=none
lcl|SL2.40ch01	Splign	exon	85004707	85005129	.	-	.	model=219;Parent=219;Target=lcl|219| 16 424 +
lcl|SL2.40ch01	Splign	exon	85005318	85005383	.	-	.	model=219;Parent=219;Target=lcl|219| 425 490 +
lcl|SL2.40ch01	Splign	exon	85006056	85006178	.	-	.	model=219;Parent=219;Target=lcl|219| 491 613 +
lcl|SL2.40ch01	Splign	exon	85007125	85007212	.	-	.	model=219;Parent=219;Target=lcl|219| 614 701 +
lcl|SL2.40ch01	Splign	exon	85007342	85007400	.	-	.	model=219;Parent=219;Target=lcl|219| 702 760 +
lcl|SL2.40ch01	Splign	exon	85007514	85007573	.	-	.	model=219;Parent=219;Target=lcl|219| 761 820 +
lcl|SL2.40ch01	Splign	exon	85007678	85007738	.	-	.	model=219;Parent=219;Target=lcl|219| 821 881 +
lcl|SL2.40ch01	Splign	exon	85007807	85007938	.	-	.	model=219;Parent=219;Target=lcl|219| 882 1013 +
lcl|SL2.40ch01	Splign	exon	85008526	85008736	.	-	.	model=219;Parent=219;Target=lcl|219| 1014 1224 +
lcl|SL2.40ch01	Splign	exon	85009201	85009334	.	-	.	model=219;Parent=219;Target=lcl|219| 1225 1358 +
lcl|SL2.40ch01	Splign	exon	85009473	85009555	.	-	.	model=219;Parent=219;Target=lcl|219| 1359 1441 +
lcl|SL2.40ch01	Splign	exon	85009677	85009742	.	-	.	model=219;Parent=219;Target=lcl|219| 1442 1507 +
lcl|SL2.40ch01	Splign	exon	85009865	85009920	.	-	.	model=219;Parent=219;Target=lcl|219| 1508 1563 +
lcl|SL2.40ch01	Splign	exon	85010031	85010130	.	-	.	model=219;Parent=219;Target=lcl|219| 1564 1663 +
lcl|SL2.40ch01	Splign	exon	85010306	85010414	.	-	.	model=219;Parent=219;Target=lcl|219| 1664 1772 +
lcl|SL2.40ch01	Splign	exon	85010534	85010688	.	-	.	model=219;Parent=219;Target=lcl|219| 1773 1927 +
lcl|SL2.40ch01	Splign	exon	85010806	85010973	.	-	.	model=219;Parent=219;Target=lcl|219| 1928 2095 +
lcl|SL2.40ch01	Splign	exon	85011779	85011829	.	-	.	model=219;Parent=219;Target=lcl|219| 2096 2146 +
lcl|SL2.40ch01	Splign	exon	85012540	85012621	.	-	.	model=219;Parent=219;Target=lcl|219| 2147 2228 +
lcl|SL2.40ch01	Splign	exon	85012713	85012808	.	-	.	model=219;Parent=219;Target=lcl|219| 2229 2324 +
lcl|SL2.40ch01	Splign	exon	85012998	85013228	.	-	.	model=219;Parent=219;Target=lcl|219| 2325 2560 +
lcl|SL2.40ch01	Splign	mRNA	85004707	85013154	.	-	.	model=220;ID=220;TargetLen=2507;flags=EST;name=Php00a00400.04099;identity=0.903543;exons=21;consensusintron=19;polyA=none
lcl|SL2.40ch01	Splign	exon	85004707	85005129	.	-	.	model=220;Parent=220;Target=lcl|220| 16 424 +
lcl|SL2.40ch01	Splign	exon	85005318	85005383	.	-	.	model=220;Parent=220;Target=lcl|220| 425 490 +
lcl|SL2.40ch01	Splign	exon	85006056	85006178	.	-	.	model=220;Parent=220;Target=lcl|220| 491 613 +
lcl|SL2.40ch01	Splign	exon	85007125	85007212	.	-	.	model=220;Parent=220;Target=lcl|220| 614 701 +
lcl|SL2.40ch01	Splign	exon	85007342	85007400	.	-	.	model=220;Parent=220;Target=lcl|220| 702 760 +
lcl|SL2.40ch01	Splign	exon	85007514	85007573	.	-	.	model=220;Parent=220;Target=lcl|220| 761 820 +
lcl|SL2.40ch01	Splign	exon	85007678	85007738	.	-	.	model=220;Parent=220;Target=lcl|220| 821 881 +
lcl|SL2.40ch01	Splign	exon	85007807	85007938	.	-	.	model=220;Parent=220;Target=lcl|220| 882 1013 +
lcl|SL2.40ch01	Splign	exon	85008526	85008736	.	-	.	model=220;Parent=220;Target=lcl|220| 1014 1224 +
lcl|SL2.40ch01	Splign	exon	85009201	85009334	.	-	.	model=220;Parent=220;Target=lcl|220| 1225 1358 +
lcl|SL2.40ch01	Splign	exon	85009473	85009555	.	-	.	model=220;Parent=220;Target=lcl|220| 1359 1441 +
lcl|SL2.40ch01	Splign	exon	85009677	85009742	.	-	.	model=220;Parent=220;Target=lcl|220| 1442 1507 +
lcl|SL2.40ch01	Splign	exon	85009865	85009920	.	-	.	model=220;Parent=220;Target=lcl|220| 1508 1563 +
lcl|SL2.40ch01	Splign	exon	85010031	85010130	.	-	.	model=220;Parent=220;Target=lcl|220| 1564 1663 +
lcl|SL2.40ch01	Splign	exon	85010306	85010414	.	-	.	model=220;Parent=220;Target=lcl|220| 1664 1772 +
lcl|SL2.40ch01	Splign	exon	85010534	85010688	.	-	.	model=220;Parent=220;Target=lcl|220| 1773 1927 +
lcl|SL2.40ch01	Splign	exon	85010806	85010973	.	-	.	model=220;Parent=220;Target=lcl|220| 1928 2095 +
lcl|SL2.40ch01	Splign	exon	85011779	85011829	.	-	.	model=220;Parent=220;Target=lcl|220| 2096 2146 +
lcl|SL2.40ch01	Splign	exon	85012540	85012621	.	-	.	model=220;Parent=220;Target=lcl|220| 2147 2228 +
lcl|SL2.40ch01	Splign	exon	85012713	85012808	.	-	.	model=220;Parent=220;Target=lcl|220| 2229 2324 +
lcl|SL2.40ch01	Splign	exon	85012998	85013154	.	-	.	model=220;Parent=220;Target=lcl|220| 2325 2478 +
lcl|SL2.40ch01	Splign	mRNA	84543557	84547278	.	-	.	model=221;ID=221;TargetLen=803;flags=EST;name=Php00a00454.04386;identity=0.799007;exons=7;consensusintron=5;polyA=none
lcl|SL2.40ch01	Splign	exon	84543557	84543707	.	-	.	model=221;Parent=221;Target=lcl|221| 81 230 +
lcl|SL2.40ch01	Splign	exon	84545116	84545221	.	-	.	model=221;Parent=221;Target=lcl|221| 231 336 +
lcl|SL2.40ch01	Splign	exon	84546023	84546093	.	-	.	model=221;Parent=221;Target=lcl|221| 354 423 +
lcl|SL2.40ch01	Splign	exon	84546346	84546485	.	-	.	model=221;Parent=221;Target=lcl|221| 424 563 +
lcl|SL2.40ch01	Splign	exon	84546561	84546645	.	-	.	model=221;Parent=221;Target=lcl|221| 564 648 +
lcl|SL2.40ch01	Splign	exon	84546785	84546856	.	-	.	model=221;Parent=221;Target=lcl|221| 649 720 +
lcl|SL2.40ch01	Splign	exon	84547198	84547278	.	-	.	model=221;Parent=221;Target=lcl|221| 721 803 +
lcl|SL2.40ch01	Splign	mRNA	84543557	84546833	.	-	.	model=222;ID=222;TargetLen=767;flags=EST;name=Php00a00454.04387;identity=0.784794;exons=5;consensusintron=3;polyA=none
lcl|SL2.40ch01	Splign	exon	84543557	84543707	.	-	.	model=222;Parent=222;Target=lcl|222| 81 230 +
lcl|SL2.40ch01	Splign	exon	84545116	84545221	.	-	.	model=222;Parent=222;Target=lcl|222| 231 336 +
lcl|SL2.40ch01	Splign	exon	84546023	84546093	.	-	.	model=222;Parent=222;Target=lcl|222| 354 423 +
lcl|SL2.40ch01	Splign	exon	84546346	84546645	.	-	.	model=222;Parent=222;Target=lcl|222| 424 718 +
lcl|SL2.40ch01	Splign	exon	84546785	84546833	.	-	.	model=222;Parent=222;Target=lcl|222| 719 767 +
lcl|SL2.40ch01	Splign	mRNA	2797469	2815733	.	+	.	model=223;ID=223;TargetLen=2974;flags=EST;name=Php00a00459.04408;identity=0.900298;exons=20;consensusintron=18;polyA=none
lcl|SL2.40ch01	Splign	exon	2797469	2797718	.	+	.	model=223;Parent=223;Target=lcl|223| 2 258 +
lcl|SL2.40ch01	Splign	exon	2799352	2799388	.	+	.	model=223;Parent=223;Target=lcl|223| 259 295 +
lcl|SL2.40ch01	Splign	exon	2800637	2800713	.	+	.	model=223;Parent=223;Target=lcl|223| 296 372 +
lcl|SL2.40ch01	Splign	exon	2802970	2803040	.	+	.	model=223;Parent=223;Target=lcl|223| 373 443 +
lcl|SL2.40ch01	Splign	exon	2803112	2803190	.	+	.	model=223;Parent=223;Target=lcl|223| 444 516 +
lcl|SL2.40ch01	Splign	exon	2803787	2803931	.	+	.	model=223;Parent=223;Target=lcl|223| 517 661 +
lcl|SL2.40ch01	Splign	exon	2804046	2804165	.	+	.	model=223;Parent=223;Target=lcl|223| 662 781 +
lcl|SL2.40ch01	Splign	exon	2804576	2804657	.	+	.	model=223;Parent=223;Target=lcl|223| 782 863 +
lcl|SL2.40ch01	Splign	exon	2806153	2806239	.	+	.	model=223;Parent=223;Target=lcl|223| 876 962 +
lcl|SL2.40ch01	Splign	exon	2807763	2808006	.	+	.	model=223;Parent=223;Target=lcl|223| 963 1192 +
lcl|SL2.40ch01	Splign	exon	2808167	2808388	.	+	.	model=223;Parent=223;Target=lcl|223| 1193 1414 +
lcl|SL2.40ch01	Splign	exon	2809598	2809927	.	+	.	model=223;Parent=223;Target=lcl|223| 1415 1743 +
lcl|SL2.40ch01	Splign	exon	2810491	2810540	.	+	.	model=223;Parent=223;Target=lcl|223| 1744 1793 +
lcl|SL2.40ch01	Splign	exon	2811510	2811570	.	+	.	model=223;Parent=223;Target=lcl|223| 1794 1852 +
lcl|SL2.40ch01	Splign	exon	2811659	2811742	.	+	.	model=223;Parent=223;Target=lcl|223| 1853 1936 +
lcl|SL2.40ch01	Splign	exon	2812177	2812290	.	+	.	model=223;Parent=223;Target=lcl|223| 1937 2050 +
lcl|SL2.40ch01	Splign	exon	2812376	2812545	.	+	.	model=223;Parent=223;Target=lcl|223| 2051 2220 +
lcl|SL2.40ch01	Splign	exon	2813645	2813714	.	+	.	model=223;Parent=223;Target=lcl|223| 2221 2290 +
lcl|SL2.40ch01	Splign	exon	2814613	2814813	.	+	.	model=223;Parent=223;Target=lcl|223| 2291 2491 +
lcl|SL2.40ch01	Splign	exon	2815257	2815733	.	+	.	model=223;Parent=223;Target=lcl|223| 2492 2969 +
lcl|SL2.40ch01	Splign	mRNA	2797469	2814610	.	+	.	model=224;ID=224;TargetLen=2573;flags=EST;name=Php00a00459.04411;identity=0.896104;exons=19;consensusintron=17;polyA=none
lcl|SL2.40ch01	Splign	exon	2797469	2797718	.	+	.	model=224;Parent=224;Target=lcl|224| 2 258 +
lcl|SL2.40ch01	Splign	exon	2799352	2799388	.	+	.	model=224;Parent=224;Target=lcl|224| 259 295 +
lcl|SL2.40ch01	Splign	exon	2800637	2800713	.	+	.	model=224;Parent=224;Target=lcl|224| 296 372 +
lcl|SL2.40ch01	Splign	exon	2802970	2803040	.	+	.	model=224;Parent=224;Target=lcl|224| 373 443 +
lcl|SL2.40ch01	Splign	exon	2803112	2803190	.	+	.	model=224;Parent=224;Target=lcl|224| 444 516 +
lcl|SL2.40ch01	Splign	exon	2803787	2803931	.	+	.	model=224;Parent=224;Target=lcl|224| 517 661 +
lcl|SL2.40ch01	Splign	exon	2804046	2804165	.	+	.	model=224;Parent=224;Target=lcl|224| 662 781 +
lcl|SL2.40ch01	Splign	exon	2804576	2804657	.	+	.	model=224;Parent=224;Target=lcl|224| 782 863 +
lcl|SL2.40ch01	Splign	exon	2806153	2806239	.	+	.	model=224;Parent=224;Target=lcl|224| 876 962 +
lcl|SL2.40ch01	Splign	exon	2807763	2808006	.	+	.	model=224;Parent=224;Target=lcl|224| 963 1192 +
lcl|SL2.40ch01	Splign	exon	2808167	2808388	.	+	.	model=224;Parent=224;Target=lcl|224| 1193 1414 +
lcl|SL2.40ch01	Splign	exon	2809598	2809927	.	+	.	model=224;Parent=224;Target=lcl|224| 1415 1743 +
lcl|SL2.40ch01	Splign	exon	2810491	2810540	.	+	.	model=224;Parent=224;Target=lcl|224| 1744 1793 +
lcl|SL2.40ch01	Splign	exon	2811510	2811570	.	+	.	model=224;Parent=224;Target=lcl|224| 1794 1853 +
lcl|SL2.40ch01	Splign	exon	2811659	2811742	.	+	.	model=224;Parent=224;Target=lcl|224| 1854 1937 +
lcl|SL2.40ch01	Splign	exon	2812177	2812290	.	+	.	model=224;Parent=224;Target=lcl|224| 1938 2051 +
lcl|SL2.40ch01	Splign	exon	2812376	2812545	.	+	.	model=224;Parent=224;Target=lcl|224| 2052 2221 +
lcl|SL2.40ch01	Splign	exon	2813645	2813714	.	+	.	model=224;Parent=224;Target=lcl|224| 2222 2291 +
lcl|SL2.40ch01	Splign	exon	2814337	2814610	.	+	.	model=224;Parent=224;Target=lcl|224| 2292 2573 +
lcl|SL2.40ch01	Splign	mRNA	2287681	2291199	.	-	.	model=225;ID=225;TargetLen=3937;flags=EST;name=Php00a00461.04415;identity=0.782238;exons=1;consensusintron=0;polyA=none
lcl|SL2.40ch01	Splign	exon	2287681	2291199	.	-	.	model=225;Parent=225;Target=lcl|225| 1 3598 +
lcl|SL2.40ch01	Splign	mRNA	2287681	2291199	.	-	.	model=226;ID=226;TargetLen=3935;flags=EST;name=Php00a00461.04416;identity=0.781234;exons=1;consensusintron=0;polyA=none
lcl|SL2.40ch01	Splign	exon	2287681	2291199	.	-	.	model=226;Parent=226;Target=lcl|226| 1 3596 +
lcl|SL2.40ch01	Splign	mRNA	85782764	85793710	.	-	.	model=227;ID=227;TargetLen=3059;flags=EST;name=Php00a00471.04455;identity=0.866052;exons=20;consensusintron=18;polyA=none
lcl|SL2.40ch01	Splign	exon	85782764	85783406	.	-	.	model=227;Parent=227;Target=lcl|227| 25 636 +
lcl|SL2.40ch01	Splign	exon	85783833	85783932	.	-	.	model=227;Parent=227;Target=lcl|227| 655 754 +
lcl|SL2.40ch01	Splign	exon	85784146	85784198	.	-	.	model=227;Parent=227;Target=lcl|227| 755 807 +
lcl|SL2.40ch01	Splign	exon	85784961	85785107	.	-	.	model=227;Parent=227;Target=lcl|227| 808 953 +
lcl|SL2.40ch01	Splign	exon	85785204	85785352	.	-	.	model=227;Parent=227;Target=lcl|227| 954 1102 +
lcl|SL2.40ch01	Splign	exon	85785706	85785748	.	-	.	model=227;Parent=227;Target=lcl|227| 1103 1145 +
lcl|SL2.40ch01	Splign	exon	85785885	85785980	.	-	.	model=227;Parent=227;Target=lcl|227| 1146 1241 +
lcl|SL2.40ch01	Splign	exon	85786115	85786228	.	-	.	model=227;Parent=227;Target=lcl|227| 1242 1355 +
lcl|SL2.40ch01	Splign	exon	85786604	85786741	.	-	.	model=227;Parent=227;Target=lcl|227| 1356 1493 +
lcl|SL2.40ch01	Splign	exon	85786822	85786914	.	-	.	model=227;Parent=227;Target=lcl|227| 1494 1586 +
lcl|SL2.40ch01	Splign	exon	85787039	85787131	.	-	.	model=227;Parent=227;Target=lcl|227| 1587 1679 +
lcl|SL2.40ch01	Splign	exon	85787714	85787823	.	-	.	model=227;Parent=227;Target=lcl|227| 1680 1789 +
lcl|SL2.40ch01	Splign	exon	85787988	85788036	.	-	.	model=227;Parent=227;Target=lcl|227| 1790 1838 +
lcl|SL2.40ch01	Splign	exon	85788220	85788333	.	-	.	model=227;Parent=227;Target=lcl|227| 1839 1952 +
lcl|SL2.40ch01	Splign	exon	85789206	85789265	.	-	.	model=227;Parent=227;Target=lcl|227| 1953 2012 +
lcl|SL2.40ch01	Splign	exon	85789350	85789418	.	-	.	model=227;Parent=227;Target=lcl|227| 2013 2081 +
lcl|SL2.40ch01	Splign	exon	85791675	85791776	.	-	.	model=227;Parent=227;Target=lcl|227| 2082 2183 +
lcl|SL2.40ch01	Splign	exon	85791870	85791898	.	-	.	model=227;Parent=227;Target=lcl|227| 2184 2212 +
lcl|SL2.40ch01	Splign	exon	85791980	85792262	.	-	.	model=227;Parent=227;Target=lcl|227| 2213 2495 +
lcl|SL2.40ch01	Splign	exon	85793179	85793710	.	-	.	model=227;Parent=227;Target=lcl|227| 2496 3024 +
lcl|SL2.40ch01	Splign	mRNA	85782764	85793710	.	-	.	model=228;ID=228;TargetLen=3041;flags=EST;name=Php00a00471.04456;identity=0.862564;exons=20;consensusintron=18;polyA=none
lcl|SL2.40ch01	Splign	exon	85782764	85783406	.	-	.	model=228;Parent=228;Target=lcl|228| 25 636 +
lcl|SL2.40ch01	Splign	exon	85783833	85783932	.	-	.	model=228;Parent=228;Target=lcl|228| 655 754 +
lcl|SL2.40ch01	Splign	exon	85784146	85784198	.	-	.	model=228;Parent=228;Target=lcl|228| 755 807 +
lcl|SL2.40ch01	Splign	exon	85784961	85785107	.	-	.	model=228;Parent=228;Target=lcl|228| 808 953 +
lcl|SL2.40ch01	Splign	exon	85785204	85785352	.	-	.	model=228;Parent=228;Target=lcl|228| 954 1102 +
lcl|SL2.40ch01	Splign	exon	85785706	85785748	.	-	.	model=228;Parent=228;Target=lcl|228| 1103 1145 +
lcl|SL2.40ch01	Splign	exon	85785885	85785980	.	-	.	model=228;Parent=228;Target=lcl|228| 1146 1233 +
lcl|SL2.40ch01	Splign	exon	85786122	85786228	.	-	.	model=228;Parent=228;Target=lcl|228| 1234 1337 +
lcl|SL2.40ch01	Splign	exon	85786604	85786741	.	-	.	model=228;Parent=228;Target=lcl|228| 1338 1475 +
lcl|SL2.40ch01	Splign	exon	85786822	85786914	.	-	.	model=228;Parent=228;Target=lcl|228| 1476 1568 +
lcl|SL2.40ch01	Splign	exon	85787039	85787131	.	-	.	model=228;Parent=228;Target=lcl|228| 1569 1661 +
lcl|SL2.40ch01	Splign	exon	85787714	85787823	.	-	.	model=228;Parent=228;Target=lcl|228| 1662 1771 +
lcl|SL2.40ch01	Splign	exon	85787988	85788036	.	-	.	model=228;Parent=228;Target=lcl|228| 1772 1820 +
lcl|SL2.40ch01	Splign	exon	85788220	85788333	.	-	.	model=228;Parent=228;Target=lcl|228| 1821 1934 +
lcl|SL2.40ch01	Splign	exon	85789206	85789265	.	-	.	model=228;Parent=228;Target=lcl|228| 1935 1994 +
lcl|SL2.40ch01	Splign	exon	85789350	85789418	.	-	.	model=228;Parent=228;Target=lcl|228| 1995 2063 +
lcl|SL2.40ch01	Splign	exon	85791675	85791776	.	-	.	model=228;Parent=228;Target=lcl|228| 2064 2165 +
lcl|SL2.40ch01	Splign	exon	85791870	85791898	.	-	.	model=228;Parent=228;Target=lcl|228| 2166 2194 +
lcl|SL2.40ch01	Splign	exon	85791980	85792262	.	-	.	model=228;Parent=228;Target=lcl|228| 2195 2477 +
lcl|SL2.40ch01	Splign	exon	85793179	85793710	.	-	.	model=228;Parent=228;Target=lcl|228| 2478 3006 +
lcl|SL2.40ch01	Splign	mRNA	85786612	85793710	.	-	.	model=229;ID=229;TargetLen=1816;flags=EST;name=Php00a00471.04457;identity=0.877826;exons=11;consensusintron=10;polyA=none
lcl|SL2.40ch01	Splign	exon	85786612	85786741	.	-	.	model=229;Parent=229;Target=lcl|229| 1 130 +
lcl|SL2.40ch01	Splign	exon	85786822	85787131	.	-	.	model=229;Parent=229;Target=lcl|229| 131 436 +
lcl|SL2.40ch01	Splign	exon	85787714	85787823	.	-	.	model=229;Parent=229;Target=lcl|229| 437 546 +
lcl|SL2.40ch01	Splign	exon	85787988	85788036	.	-	.	model=229;Parent=229;Target=lcl|229| 547 595 +
lcl|SL2.40ch01	Splign	exon	85788220	85788333	.	-	.	model=229;Parent=229;Target=lcl|229| 596 709 +
lcl|SL2.40ch01	Splign	exon	85789206	85789265	.	-	.	model=229;Parent=229;Target=lcl|229| 710 769 +
lcl|SL2.40ch01	Splign	exon	85789350	85789418	.	-	.	model=229;Parent=229;Target=lcl|229| 770 838 +
lcl|SL2.40ch01	Splign	exon	85791675	85791776	.	-	.	model=229;Parent=229;Target=lcl|229| 839 940 +
lcl|SL2.40ch01	Splign	exon	85791870	85791898	.	-	.	model=229;Parent=229;Target=lcl|229| 941 969 +
lcl|SL2.40ch01	Splign	exon	85791980	85792262	.	-	.	model=229;Parent=229;Target=lcl|229| 970 1252 +
lcl|SL2.40ch01	Splign	exon	85793179	85793710	.	-	.	model=229;Parent=229;Target=lcl|229| 1253 1781 +
lcl|SL2.40ch01	Splign	mRNA	2656460	2664216	.	-	.	model=230;ID=230;TargetLen=1935;flags=EST;name=Php00a00480.04490;identity=0.868368;exons=11;consensusintron=10;polyA=none
lcl|SL2.40ch01	Splign	exon	2656460	2656991	.	-	.	model=230;Parent=230;Target=lcl|230| 1 503 +
lcl|SL2.40ch01	Splign	exon	2657395	2657746	.	-	.	model=230;Parent=230;Target=lcl|230| 504 860 +
lcl|SL2.40ch01	Splign	exon	2657842	2657983	.	-	.	model=230;Parent=230;Target=lcl|230| 861 1008 +
lcl|SL2.40ch01	Splign	exon	2658100	2658173	.	-	.	model=230;Parent=230;Target=lcl|230| 1009 1082 +
lcl|SL2.40ch01	Splign	exon	2658805	2658911	.	-	.	model=230;Parent=230;Target=lcl|230| 1083 1189 +
lcl|SL2.40ch01	Splign	exon	2660100	2660194	.	-	.	model=230;Parent=230;Target=lcl|230| 1190 1284 +
lcl|SL2.40ch01	Splign	exon	2660356	2660469	.	-	.	model=230;Parent=230;Target=lcl|230| 1285 1398 +
lcl|SL2.40ch01	Splign	exon	2661100	2661293	.	-	.	model=230;Parent=230;Target=lcl|230| 1399 1568 +
lcl|SL2.40ch01	Splign	exon	2661847	2661966	.	-	.	model=230;Parent=230;Target=lcl|230| 1569 1688 +
lcl|SL2.40ch01	Splign	exon	2662059	2662206	.	-	.	model=230;Parent=230;Target=lcl|230| 1689 1836 +
lcl|SL2.40ch01	Splign	exon	2664136	2664216	.	-	.	model=230;Parent=230;Target=lcl|230| 1837 1929 +
lcl|SL2.40ch01	Splign	mRNA	2656460	2664216	.	-	.	model=231;ID=231;TargetLen=1817;flags=EST;name=Php00a00480.04491;identity=0.873404;exons=11;consensusintron=10;polyA=none
lcl|SL2.40ch01	Splign	exon	2656460	2656991	.	-	.	model=231;Parent=231;Target=lcl|231| 1 503 +
lcl|SL2.40ch01	Splign	exon	2657395	2657702	.	-	.	model=231;Parent=231;Target=lcl|231| 504 811 +
lcl|SL2.40ch01	Splign	exon	2657905	2657983	.	-	.	model=231;Parent=231;Target=lcl|231| 812 890 +
lcl|SL2.40ch01	Splign	exon	2658100	2658173	.	-	.	model=231;Parent=231;Target=lcl|231| 891 964 +
lcl|SL2.40ch01	Splign	exon	2658805	2658911	.	-	.	model=231;Parent=231;Target=lcl|231| 965 1071 +
lcl|SL2.40ch01	Splign	exon	2660100	2660194	.	-	.	model=231;Parent=231;Target=lcl|231| 1072 1166 +
lcl|SL2.40ch01	Splign	exon	2660356	2660469	.	-	.	model=231;Parent=231;Target=lcl|231| 1167 1280 +
lcl|SL2.40ch01	Splign	exon	2661100	2661293	.	-	.	model=231;Parent=231;Target=lcl|231| 1281 1450 +
lcl|SL2.40ch01	Splign	exon	2661847	2661966	.	-	.	model=231;Parent=231;Target=lcl|231| 1451 1570 +
lcl|SL2.40ch01	Splign	exon	2662059	2662206	.	-	.	model=231;Parent=231;Target=lcl|231| 1571 1718 +
lcl|SL2.40ch01	Splign	exon	2664136	2664216	.	-	.	model=231;Parent=231;Target=lcl|231| 1719 1811 +
lcl|SL2.40ch01	Splign	mRNA	2656460	2658827	.	-	.	model=232;ID=232;TargetLen=1102;flags=EST;name=Php00a00480.04492;identity=0.866142;exons=5;consensusintron=4;polyA=none
lcl|SL2.40ch01	Splign	exon	2656460	2656991	.	-	.	model=232;Parent=232;Target=lcl|232| 1 503 +
lcl|SL2.40ch01	Splign	exon	2657395	2657746	.	-	.	model=232;Parent=232;Target=lcl|232| 504 854 +
lcl|SL2.40ch01	Splign	exon	2657844	2657983	.	-	.	model=232;Parent=232;Target=lcl|232| 855 1005 +
lcl|SL2.40ch01	Splign	exon	2658100	2658173	.	-	.	model=232;Parent=232;Target=lcl|232| 1006 1079 +
lcl|SL2.40ch01	Splign	exon	2658805	2658827	.	-	.	model=232;Parent=232;Target=lcl|232| 1080 1102 +
lcl|SL2.40ch01	Splign	mRNA	2657690	2664216	.	-	.	model=233;ID=233;TargetLen=1019;flags=EST;name=Php00a00480.04493;identity=0.87536;exons=10;consensusintron=9;polyA=none
lcl|SL2.40ch01	Splign	exon	2657690	2657702	.	-	.	model=233;Parent=233;Target=lcl|233| 1 13 +
lcl|SL2.40ch01	Splign	exon	2657905	2657983	.	-	.	model=233;Parent=233;Target=lcl|233| 14 92 +
lcl|SL2.40ch01	Splign	exon	2658100	2658173	.	-	.	model=233;Parent=233;Target=lcl|233| 93 166 +
lcl|SL2.40ch01	Splign	exon	2658805	2658911	.	-	.	model=233;Parent=233;Target=lcl|233| 167 273 +
lcl|SL2.40ch01	Splign	exon	2660100	2660194	.	-	.	model=233;Parent=233;Target=lcl|233| 274 368 +
lcl|SL2.40ch01	Splign	exon	2660356	2660469	.	-	.	model=233;Parent=233;Target=lcl|233| 369 482 +
lcl|SL2.40ch01	Splign	exon	2661100	2661293	.	-	.	model=233;Parent=233;Target=lcl|233| 483 652 +
lcl|SL2.40ch01	Splign	exon	2661847	2661966	.	-	.	model=233;Parent=233;Target=lcl|233| 653 772 +
lcl|SL2.40ch01	Splign	exon	2662059	2662206	.	-	.	model=233;Parent=233;Target=lcl|233| 773 920 +
lcl|SL2.40ch01	Splign	exon	2664136	2664216	.	-	.	model=233;Parent=233;Target=lcl|233| 921 1013 +
lcl|SL2.40ch01	Splign	mRNA	74721584	74724998	.	+	.	model=234;ID=234;TargetLen=2710;flags=EST;name=Php00a00505.04663;identity=0.776125;exons=9;consensusintron=8;polyA=none
lcl|SL2.40ch01	Splign	exon	74721584	74722583	.	+	.	model=234;Parent=234;Target=lcl|234| 346 1340 +
lcl|SL2.40ch01	Splign	exon	74722681	74722821	.	+	.	model=234;Parent=234;Target=lcl|234| 1341 1478 +
lcl|SL2.40ch01	Splign	exon	74722917	74723096	.	+	.	model=234;Parent=234;Target=lcl|234| 1479 1657 +
lcl|SL2.40ch01	Splign	exon	74723189	74723374	.	+	.	model=234;Parent=234;Target=lcl|234| 1658 1843 +
lcl|SL2.40ch01	Splign	exon	74723464	74723558	.	+	.	model=234;Parent=234;Target=lcl|234| 1844 1938 +
lcl|SL2.40ch01	Splign	exon	74723662	74723904	.	+	.	model=234;Parent=234;Target=lcl|234| 1939 2181 +
lcl|SL2.40ch01	Splign	exon	74724043	74724202	.	+	.	model=234;Parent=234;Target=lcl|234| 2182 2342 +
lcl|SL2.40ch01	Splign	exon	74724387	74724602	.	+	.	model=234;Parent=234;Target=lcl|234| 2343 2585 +
lcl|SL2.40ch01	Splign	exon	74724877	74724998	.	+	.	model=234;Parent=234;Target=lcl|234| 2586 2710 +
lcl|SL2.40ch01	Splign	mRNA	74721584	74724998	.	+	.	model=235;ID=235;TargetLen=2399;flags=EST;name=Php00a00505.04664;identity=0.874847;exons=9;consensusintron=8;polyA=none
lcl|SL2.40ch01	Splign	exon	74721584	74722583	.	+	.	model=235;Parent=235;Target=lcl|235| 35 1029 +
lcl|SL2.40ch01	Splign	exon	74722681	74722821	.	+	.	model=235;Parent=235;Target=lcl|235| 1030 1167 +
lcl|SL2.40ch01	Splign	exon	74722917	74723096	.	+	.	model=235;Parent=235;Target=lcl|235| 1168 1346 +
lcl|SL2.40ch01	Splign	exon	74723189	74723374	.	+	.	model=235;Parent=235;Target=lcl|235| 1347 1532 +
lcl|SL2.40ch01	Splign	exon	74723464	74723558	.	+	.	model=235;Parent=235;Target=lcl|235| 1533 1627 +
lcl|SL2.40ch01	Splign	exon	74723662	74723904	.	+	.	model=235;Parent=235;Target=lcl|235| 1628 1870 +
lcl|SL2.40ch01	Splign	exon	74724043	74724202	.	+	.	model=235;Parent=235;Target=lcl|235| 1871 2031 +
lcl|SL2.40ch01	Splign	exon	74724387	74724602	.	+	.	model=235;Parent=235;Target=lcl|235| 2032 2274 +
lcl|SL2.40ch01	Splign	exon	74724877	74724998	.	+	.	model=235;Parent=235;Target=lcl|235| 2275 2399 +
lcl|SL2.40ch01	Splign	mRNA	74721207	74724998	.	+	.	model=236;ID=236;TargetLen=2545;flags=EST;name=Php00a00505.04665;identity=0.884215;exons=10;consensusintron=9;polyA=none
lcl|SL2.40ch01	Splign	exon	74721207	74721370	.	+	.	model=236;Parent=236;Target=lcl|236| 1 171 +
lcl|SL2.40ch01	Splign	exon	74721584	74722583	.	+	.	model=236;Parent=236;Target=lcl|236| 172 1175 +
lcl|SL2.40ch01	Splign	exon	74722681	74722821	.	+	.	model=236;Parent=236;Target=lcl|236| 1176 1313 +
lcl|SL2.40ch01	Splign	exon	74722917	74723096	.	+	.	model=236;Parent=236;Target=lcl|236| 1314 1492 +
lcl|SL2.40ch01	Splign	exon	74723189	74723374	.	+	.	model=236;Parent=236;Target=lcl|236| 1493 1678 +
lcl|SL2.40ch01	Splign	exon	74723464	74723558	.	+	.	model=236;Parent=236;Target=lcl|236| 1679 1773 +
lcl|SL2.40ch01	Splign	exon	74723662	74723904	.	+	.	model=236;Parent=236;Target=lcl|236| 1774 2016 +
lcl|SL2.40ch01	Splign	exon	74724043	74724202	.	+	.	model=236;Parent=236;Target=lcl|236| 2017 2177 +
lcl|SL2.40ch01	Splign	exon	74724387	74724602	.	+	.	model=236;Parent=236;Target=lcl|236| 2178 2420 +
lcl|SL2.40ch01	Splign	exon	74724877	74724998	.	+	.	model=236;Parent=236;Target=lcl|236| 2421 2545 +
lcl|SL2.40ch01	Splign	mRNA	89925338	89930517	.	-	.	model=237;ID=237;TargetLen=1713;flags=EST;name=Php00a00526.04788;identity=0.900524;exons=4;consensusintron=3;polyA=none
lcl|SL2.40ch01	Splign	exon	89925338	89926058	.	-	.	model=237;Parent=237;Target=lcl|237| 28 744 +
lcl|SL2.40ch01	Splign	exon	89927117	89927340	.	-	.	model=237;Parent=237;Target=lcl|237| 745 968 +
lcl|SL2.40ch01	Splign	exon	89929519	89929721	.	-	.	model=237;Parent=237;Target=lcl|237| 969 1171 +
lcl|SL2.40ch01	Splign	exon	89929977	89930517	.	-	.	model=237;Parent=237;Target=lcl|237| 1172 1712 +
lcl|SL2.40ch01	Splign	mRNA	86949860	86956508	.	-	.	model=238;ID=238;TargetLen=2294;flags=EST;name=Php00a00578.05076;identity=0.809524;exons=12;consensusintron=11;polyA=none
lcl|SL2.40ch01	Splign	exon	86949860	86950599	.	-	.	model=238;Parent=238;Target=lcl|238| 1 701 +
lcl|SL2.40ch01	Splign	exon	86950710	86950743	.	-	.	model=238;Parent=238;Target=lcl|238| 702 735 +
lcl|SL2.40ch01	Splign	exon	86951539	86951669	.	-	.	model=238;Parent=238;Target=lcl|238| 736 866 +
lcl|SL2.40ch01	Splign	exon	86952001	86952047	.	-	.	model=238;Parent=238;Target=lcl|238| 867 913 +
lcl|SL2.40ch01	Splign	exon	86952390	86952466	.	-	.	model=238;Parent=238;Target=lcl|238| 914 990 +
lcl|SL2.40ch01	Splign	exon	86952590	86952654	.	-	.	model=238;Parent=238;Target=lcl|238| 991 1055 +
lcl|SL2.40ch01	Splign	exon	86952734	86952820	.	-	.	model=238;Parent=238;Target=lcl|238| 1056 1142 +
lcl|SL2.40ch01	Splign	exon	86952925	86953101	.	-	.	model=238;Parent=238;Target=lcl|238| 1143 1319 +
lcl|SL2.40ch01	Splign	exon	86954452	86954517	.	-	.	model=238;Parent=238;Target=lcl|238| 1320 1385 +
lcl|SL2.40ch01	Splign	exon	86954640	86954696	.	-	.	model=238;Parent=238;Target=lcl|238| 1386 1442 +
lcl|SL2.40ch01	Splign	exon	86954789	86954890	.	-	.	model=238;Parent=238;Target=lcl|238| 1443 1544 +
lcl|SL2.40ch01	Splign	exon	86955986	86956508	.	-	.	model=238;Parent=238;Target=lcl|238| 1545 2052 +
lcl|SL2.40ch01	Splign	mRNA	86949860	86956743	.	-	.	model=239;ID=239;TargetLen=2285;flags=EST;name=Php00a00578.05077;identity=0.897228;exons=12;consensusintron=11;polyA=none
lcl|SL2.40ch01	Splign	exon	86949860	86950599	.	-	.	model=239;Parent=239;Target=lcl|239| 1 701 +
lcl|SL2.40ch01	Splign	exon	86950710	86950743	.	-	.	model=239;Parent=239;Target=lcl|239| 702 735 +
lcl|SL2.40ch01	Splign	exon	86951539	86951669	.	-	.	model=239;Parent=239;Target=lcl|239| 736 866 +
lcl|SL2.40ch01	Splign	exon	86952001	86952047	.	-	.	model=239;Parent=239;Target=lcl|239| 867 913 +
lcl|SL2.40ch01	Splign	exon	86952390	86952466	.	-	.	model=239;Parent=239;Target=lcl|239| 914 990 +
lcl|SL2.40ch01	Splign	exon	86952590	86952654	.	-	.	model=239;Parent=239;Target=lcl|239| 991 1055 +
lcl|SL2.40ch01	Splign	exon	86952734	86952820	.	-	.	model=239;Parent=239;Target=lcl|239| 1056 1142 +
lcl|SL2.40ch01	Splign	exon	86952925	86953101	.	-	.	model=239;Parent=239;Target=lcl|239| 1143 1319 +
lcl|SL2.40ch01	Splign	exon	86954452	86954517	.	-	.	model=239;Parent=239;Target=lcl|239| 1320 1385 +
lcl|SL2.40ch01	Splign	exon	86954640	86954696	.	-	.	model=239;Parent=239;Target=lcl|239| 1386 1442 +
lcl|SL2.40ch01	Splign	exon	86954789	86954890	.	-	.	model=239;Parent=239;Target=lcl|239| 1443 1544 +
lcl|SL2.40ch01	Splign	exon	86955986	86956743	.	-	.	model=239;Parent=239;Target=lcl|239| 1545 2285 +
lcl|SL2.40ch01	Splign	mRNA	86949860	86952635	.	-	.	model=240;ID=240;TargetLen=1036;flags=EST;name=Php00a00578.05078;identity=0.880556;exons=6;consensusintron=5;polyA=none
lcl|SL2.40ch01	Splign	exon	86949860	86950599	.	-	.	model=240;Parent=240;Target=lcl|240| 1 701 +
lcl|SL2.40ch01	Splign	exon	86950710	86950743	.	-	.	model=240;Parent=240;Target=lcl|240| 702 735 +
lcl|SL2.40ch01	Splign	exon	86951539	86951669	.	-	.	model=240;Parent=240;Target=lcl|240| 736 866 +
lcl|SL2.40ch01	Splign	exon	86952001	86952047	.	-	.	model=240;Parent=240;Target=lcl|240| 867 913 +
lcl|SL2.40ch01	Splign	exon	86952390	86952466	.	-	.	model=240;Parent=240;Target=lcl|240| 914 990 +
lcl|SL2.40ch01	Splign	exon	86952590	86952635	.	-	.	model=240;Parent=240;Target=lcl|240| 991 1036 +
lcl|SL2.40ch01	Splign	mRNA	86955839	86956743	.	-	.	model=241;ID=241;TargetLen=892;flags=EST;name=Php00a00578.05080;identity=0.849945;exons=1;consensusintron=0;polyA=none
lcl|SL2.40ch01	Splign	exon	86955839	86956743	.	-	.	model=241;Parent=241;Target=lcl|241| 3 892 +
lcl|SL2.40ch01	Splign	mRNA	78867895	78874706	.	-	.	model=242;ID=242;TargetLen=4274;flags=EST;name=Php00a00599.05172;identity=0.864605;exons=9;consensusintron=7;polyA=none
lcl|SL2.40ch01	Splign	exon	78867895	78868504	.	-	.	model=242;Parent=242;Target=lcl|242| 3 658 +
lcl|SL2.40ch01	Splign	exon	78869215	78869278	.	-	.	model=242;Parent=242;Target=lcl|242| 659 722 +
lcl|SL2.40ch01	Splign	exon	78869424	78869644	.	-	.	model=242;Parent=242;Target=lcl|242| 723 940 +
lcl|SL2.40ch01	Splign	exon	78870340	78870549	.	-	.	model=242;Parent=242;Target=lcl|242| 941 1150 +
lcl|SL2.40ch01	Splign	exon	78871124	78871752	.	-	.	model=242;Parent=242;Target=lcl|242| 1151 1779 +
lcl|SL2.40ch01	Splign	exon	78872063	78872746	.	-	.	model=242;Parent=242;Target=lcl|242| 1780 2460 +
lcl|SL2.40ch01	Splign	exon	78872850	78873312	.	-	.	model=242;Parent=242;Target=lcl|242| 2461 2918 +
lcl|SL2.40ch01	Splign	exon	78873313	78873890	.	-	.	model=242;Parent=242;Target=lcl|242| 2949 3505 +
lcl|SL2.40ch01	Splign	exon	78873916	78874706	.	-	.	model=242;Parent=242;Target=lcl|242| 3506 4274 +
lcl|SL2.40ch01	Splign	mRNA	78867895	78874706	.	-	.	model=243;ID=243;TargetLen=4274;flags=EST;name=Php00a00599.05174;identity=0.863918;exons=9;consensusintron=7;polyA=none
lcl|SL2.40ch01	Splign	exon	78867895	78868504	.	-	.	model=243;Parent=243;Target=lcl|243| 3 658 +
lcl|SL2.40ch01	Splign	exon	78869215	78869278	.	-	.	model=243;Parent=243;Target=lcl|243| 659 722 +
lcl|SL2.40ch01	Splign	exon	78869424	78869644	.	-	.	model=243;Parent=243;Target=lcl|243| 723 940 +
lcl|SL2.40ch01	Splign	exon	78870340	78870549	.	-	.	model=243;Parent=243;Target=lcl|243| 941 1150 +
lcl|SL2.40ch01	Splign	exon	78871124	78871752	.	-	.	model=243;Parent=243;Target=lcl|243| 1151 1779 +
lcl|SL2.40ch01	Splign	exon	78872063	78872746	.	-	.	model=243;Parent=243;Target=lcl|243| 1780 2460 +
lcl|SL2.40ch01	Splign	exon	78872850	78873312	.	-	.	model=243;Parent=243;Target=lcl|243| 2461 2918 +
lcl|SL2.40ch01	Splign	exon	78873313	78873890	.	-	.	model=243;Parent=243;Target=lcl|243| 2949 3505 +
lcl|SL2.40ch01	Splign	exon	78873916	78874706	.	-	.	model=243;Parent=243;Target=lcl|243| 3506 4274 +
lcl|SL2.40ch01	Splign	mRNA	38274663	38277631	.	-	.	model=244;ID=244;TargetLen=2936;flags=EST;name=Php00a00637.05327;identity=0.831061;exons=3;consensusintron=1;polyA=none
lcl|SL2.40ch01	Splign	exon	38274663	38276726	.	-	.	model=244;Parent=244;Target=lcl|244| 76 2117 +
lcl|SL2.40ch01	Splign	exon	38276759	38276890	.	-	.	model=244;Parent=244;Target=lcl|244| 2118 2241 +
lcl|SL2.40ch01	Splign	exon	38276933	38277631	.	-	.	model=244;Parent=244;Target=lcl|244| 2242 2936 +
lcl|SL2.40ch01	Splign	mRNA	83638714	83653591	.	+	.	model=245;ID=245;TargetLen=3722;flags=EST;name=Php00a00652.05384;identity=0.8992;exons=20;consensusintron=19;polyA=none
lcl|SL2.40ch01	Splign	exon	83638714	83638791	.	+	.	model=245;Parent=245;Target=lcl|245| 4 85 +
lcl|SL2.40ch01	Splign	exon	83639360	83639418	.	+	.	model=245;Parent=245;Target=lcl|245| 86 144 +
lcl|SL2.40ch01	Splign	exon	83640642	83640752	.	+	.	model=245;Parent=245;Target=lcl|245| 145 255 +
lcl|SL2.40ch01	Splign	exon	83641224	83641280	.	+	.	model=245;Parent=245;Target=lcl|245| 256 311 +
lcl|SL2.40ch01	Splign	exon	83641364	83641437	.	+	.	model=245;Parent=245;Target=lcl|245| 312 385 +
lcl|SL2.40ch01	Splign	exon	83641800	83641899	.	+	.	model=245;Parent=245;Target=lcl|245| 386 485 +
lcl|SL2.40ch01	Splign	exon	83643329	83643390	.	+	.	model=245;Parent=245;Target=lcl|245| 486 547 +
lcl|SL2.40ch01	Splign	exon	83643651	83643751	.	+	.	model=245;Parent=245;Target=lcl|245| 548 648 +
lcl|SL2.40ch01	Splign	exon	83643833	83643936	.	+	.	model=245;Parent=245;Target=lcl|245| 649 752 +
lcl|SL2.40ch01	Splign	exon	83644035	83644088	.	+	.	model=245;Parent=245;Target=lcl|245| 753 806 +
lcl|SL2.40ch01	Splign	exon	83644251	83644595	.	+	.	model=245;Parent=245;Target=lcl|245| 807 1152 +
lcl|SL2.40ch01	Splign	exon	83644683	83645014	.	+	.	model=245;Parent=245;Target=lcl|245| 1153 1494 +
lcl|SL2.40ch01	Splign	exon	83645164	83645308	.	+	.	model=245;Parent=245;Target=lcl|245| 1495 1641 +
lcl|SL2.40ch01	Splign	exon	83648221	83648402	.	+	.	model=245;Parent=245;Target=lcl|245| 1642 1823 +
lcl|SL2.40ch01	Splign	exon	83648492	83648559	.	+	.	model=245;Parent=245;Target=lcl|245| 1824 1891 +
lcl|SL2.40ch01	Splign	exon	83648725	83648797	.	+	.	model=245;Parent=245;Target=lcl|245| 1892 1964 +
lcl|SL2.40ch01	Splign	exon	83650305	83650366	.	+	.	model=245;Parent=245;Target=lcl|245| 1965 2026 +
lcl|SL2.40ch01	Splign	exon	83650439	83651363	.	+	.	model=245;Parent=245;Target=lcl|245| 2027 2948 +
lcl|SL2.40ch01	Splign	exon	83651861	83652151	.	+	.	model=245;Parent=245;Target=lcl|245| 2949 3239 +
lcl|SL2.40ch01	Splign	exon	83653123	83653591	.	+	.	model=245;Parent=245;Target=lcl|245| 3240 3722 +
lcl|SL2.40ch01	Splign	mRNA	83638714	83653591	.	+	.	model=246;ID=246;TargetLen=3129;flags=EST;name=Php00a00652.05385;identity=0.919375;exons=20;consensusintron=19;polyA=none
lcl|SL2.40ch01	Splign	exon	83638714	83638791	.	+	.	model=246;Parent=246;Target=lcl|246| 4 85 +
lcl|SL2.40ch01	Splign	exon	83639360	83639418	.	+	.	model=246;Parent=246;Target=lcl|246| 86 144 +
lcl|SL2.40ch01	Splign	exon	83640642	83640752	.	+	.	model=246;Parent=246;Target=lcl|246| 145 255 +
lcl|SL2.40ch01	Splign	exon	83641224	83641280	.	+	.	model=246;Parent=246;Target=lcl|246| 256 311 +
lcl|SL2.40ch01	Splign	exon	83641364	83641437	.	+	.	model=246;Parent=246;Target=lcl|246| 312 385 +
lcl|SL2.40ch01	Splign	exon	83641800	83641899	.	+	.	model=246;Parent=246;Target=lcl|246| 386 485 +
lcl|SL2.40ch01	Splign	exon	83643329	83643390	.	+	.	model=246;Parent=246;Target=lcl|246| 486 547 +
lcl|SL2.40ch01	Splign	exon	83643651	83643751	.	+	.	model=246;Parent=246;Target=lcl|246| 548 648 +
lcl|SL2.40ch01	Splign	exon	83643833	83643936	.	+	.	model=246;Parent=246;Target=lcl|246| 649 752 +
lcl|SL2.40ch01	Splign	exon	83644035	83644088	.	+	.	model=246;Parent=246;Target=lcl|246| 753 806 +
lcl|SL2.40ch01	Splign	exon	83644251	83644306	.	+	.	model=246;Parent=246;Target=lcl|246| 807 862 +
lcl|SL2.40ch01	Splign	exon	83644976	83645014	.	+	.	model=246;Parent=246;Target=lcl|246| 863 901 +
lcl|SL2.40ch01	Splign	exon	83645164	83645308	.	+	.	model=246;Parent=246;Target=lcl|246| 902 1048 +
lcl|SL2.40ch01	Splign	exon	83648221	83648402	.	+	.	model=246;Parent=246;Target=lcl|246| 1049 1230 +
lcl|SL2.40ch01	Splign	exon	83648492	83648559	.	+	.	model=246;Parent=246;Target=lcl|246| 1231 1298 +
lcl|SL2.40ch01	Splign	exon	83648725	83648797	.	+	.	model=246;Parent=246;Target=lcl|246| 1299 1371 +
lcl|SL2.40ch01	Splign	exon	83650305	83650366	.	+	.	model=246;Parent=246;Target=lcl|246| 1372 1433 +
lcl|SL2.40ch01	Splign	exon	83650439	83651363	.	+	.	model=246;Parent=246;Target=lcl|246| 1434 2355 +
lcl|SL2.40ch01	Splign	exon	83651861	83652151	.	+	.	model=246;Parent=246;Target=lcl|246| 2356 2646 +
lcl|SL2.40ch01	Splign	exon	83653123	83653591	.	+	.	model=246;Parent=246;Target=lcl|246| 2647 3129 +
lcl|SL2.40ch01	Splign	mRNA	83643866	83653591	.	+	.	model=247;ID=247;TargetLen=2413;flags=EST;name=Php00a00652.05386;identity=0.921933;exons=12;consensusintron=10;polyA=none
lcl|SL2.40ch01	Splign	exon	83643866	83643936	.	+	.	model=247;Parent=247;Target=lcl|247| 1 71 +
lcl|SL2.40ch01	Splign	exon	83644035	83644088	.	+	.	model=247;Parent=247;Target=lcl|247| 72 125 +
lcl|SL2.40ch01	Splign	exon	83644251	83644306	.	+	.	model=247;Parent=247;Target=lcl|247| 126 181 +
lcl|SL2.40ch01	Splign	exon	83644976	83645014	.	+	.	model=247;Parent=247;Target=lcl|247| 182 220 +
lcl|SL2.40ch01	Splign	exon	83645199	83645308	.	+	.	model=247;Parent=247;Target=lcl|247| 221 332 +
lcl|SL2.40ch01	Splign	exon	83648221	83648402	.	+	.	model=247;Parent=247;Target=lcl|247| 333 514 +
lcl|SL2.40ch01	Splign	exon	83648492	83648559	.	+	.	model=247;Parent=247;Target=lcl|247| 515 582 +
lcl|SL2.40ch01	Splign	exon	83648725	83648797	.	+	.	model=247;Parent=247;Target=lcl|247| 583 655 +
lcl|SL2.40ch01	Splign	exon	83650305	83650366	.	+	.	model=247;Parent=247;Target=lcl|247| 656 717 +
lcl|SL2.40ch01	Splign	exon	83650439	83651363	.	+	.	model=247;Parent=247;Target=lcl|247| 718 1639 +
lcl|SL2.40ch01	Splign	exon	83651861	83652151	.	+	.	model=247;Parent=247;Target=lcl|247| 1640 1930 +
lcl|SL2.40ch01	Splign	exon	83653123	83653591	.	+	.	model=247;Parent=247;Target=lcl|247| 1931 2413 +
lcl|SL2.40ch01	Splign	mRNA	80143485	80145306	.	-	.	model=248;ID=248;TargetLen=543;flags=EST;name=Php00a00681.05503;identity=0.938294;exons=5;consensusintron=3;polyA=none
lcl|SL2.40ch01	Splign	exon	80143485	80143713	.	-	.	model=248;Parent=248;Target=lcl|248| 4 227 +
lcl|SL2.40ch01	Splign	exon	80143878	80143980	.	-	.	model=248;Parent=248;Target=lcl|248| 228 330 +
lcl|SL2.40ch01	Splign	exon	80144833	80144920	.	-	.	model=248;Parent=248;Target=lcl|248| 331 418 +
lcl|SL2.40ch01	Splign	exon	80145091	80145153	.	-	.	model=248;Parent=248;Target=lcl|248| 419 481 +
lcl|SL2.40ch01	Splign	exon	80145242	80145306	.	-	.	model=248;Parent=248;Target=lcl|248| 482 543 +
lcl|SL2.40ch01	Splign	mRNA	76559705	76573707	.	-	.	model=249;ID=249;TargetLen=4122;flags=EST;name=Php00a00714.05631;identity=0.916445;exons=17;consensusintron=16;polyA=none
lcl|SL2.40ch01	Splign	exon	76559705	76560298	.	-	.	model=249;Parent=249;Target=lcl|249| 7 592 +
lcl|SL2.40ch01	Splign	exon	76560412	76560597	.	-	.	model=249;Parent=249;Target=lcl|249| 593 778 +
lcl|SL2.40ch01	Splign	exon	76560753	76560797	.	-	.	model=249;Parent=249;Target=lcl|249| 779 823 +
lcl|SL2.40ch01	Splign	exon	76562494	76562754	.	-	.	model=249;Parent=249;Target=lcl|249| 824 1084 +
lcl|SL2.40ch01	Splign	exon	76562834	76563400	.	-	.	model=249;Parent=249;Target=lcl|249| 1085 1651 +
lcl|SL2.40ch01	Splign	exon	76563490	76563714	.	-	.	model=249;Parent=249;Target=lcl|249| 1652 1876 +
lcl|SL2.40ch01	Splign	exon	76563794	76563999	.	-	.	model=249;Parent=249;Target=lcl|249| 1877 2082 +
lcl|SL2.40ch01	Splign	exon	76565126	76565324	.	-	.	model=249;Parent=249;Target=lcl|249| 2083 2281 +
lcl|SL2.40ch01	Splign	exon	76566431	76566646	.	-	.	model=249;Parent=249;Target=lcl|249| 2282 2497 +
lcl|SL2.40ch01	Splign	exon	76566734	76566904	.	-	.	model=249;Parent=249;Target=lcl|249| 2498 2668 +
lcl|SL2.40ch01	Splign	exon	76567823	76567927	.	-	.	model=249;Parent=249;Target=lcl|249| 2669 2773 +
lcl|SL2.40ch01	Splign	exon	76568114	76568230	.	-	.	model=249;Parent=249;Target=lcl|249| 2774 2890 +
lcl|SL2.40ch01	Splign	exon	76568922	76569123	.	-	.	model=249;Parent=249;Target=lcl|249| 2891 3094 +
lcl|SL2.40ch01	Splign	exon	76569619	76569795	.	-	.	model=249;Parent=249;Target=lcl|249| 3095 3271 +
lcl|SL2.40ch01	Splign	exon	76570281	76570383	.	-	.	model=249;Parent=249;Target=lcl|249| 3272 3374 +
lcl|SL2.40ch01	Splign	exon	76570894	76571441	.	-	.	model=249;Parent=249;Target=lcl|249| 3375 3922 +
lcl|SL2.40ch01	Splign	exon	76573512	76573707	.	-	.	model=249;Parent=249;Target=lcl|249| 3923 4118 +
lcl|SL2.40ch01	Splign	mRNA	76559705	76573707	.	-	.	model=250;ID=250;TargetLen=4115;flags=EST;name=Php00a00714.05632;identity=0.915459;exons=17;consensusintron=16;polyA=none
lcl|SL2.40ch01	Splign	exon	76559705	76560298	.	-	.	model=250;Parent=250;Target=lcl|250| 7 592 +
lcl|SL2.40ch01	Splign	exon	76560412	76560597	.	-	.	model=250;Parent=250;Target=lcl|250| 593 778 +
lcl|SL2.40ch01	Splign	exon	76560753	76560797	.	-	.	model=250;Parent=250;Target=lcl|250| 779 823 +
lcl|SL2.40ch01	Splign	exon	76562494	76562754	.	-	.	model=250;Parent=250;Target=lcl|250| 824 1084 +
lcl|SL2.40ch01	Splign	exon	76562834	76563400	.	-	.	model=250;Parent=250;Target=lcl|250| 1085 1651 +
lcl|SL2.40ch01	Splign	exon	76563490	76563714	.	-	.	model=250;Parent=250;Target=lcl|250| 1652 1876 +
lcl|SL2.40ch01	Splign	exon	76563794	76563999	.	-	.	model=250;Parent=250;Target=lcl|250| 1877 2082 +
lcl|SL2.40ch01	Splign	exon	76565126	76565324	.	-	.	model=250;Parent=250;Target=lcl|250| 2083 2281 +
lcl|SL2.40ch01	Splign	exon	76566431	76566646	.	-	.	model=250;Parent=250;Target=lcl|250| 2282 2497 +
lcl|SL2.40ch01	Splign	exon	76566734	76566904	.	-	.	model=250;Parent=250;Target=lcl|250| 2498 2668 +
lcl|SL2.40ch01	Splign	exon	76567823	76567927	.	-	.	model=250;Parent=250;Target=lcl|250| 2669 2773 +
lcl|SL2.40ch01	Splign	exon	76568114	76568230	.	-	.	model=250;Parent=250;Target=lcl|250| 2774 2890 +
lcl|SL2.40ch01	Splign	exon	76568922	76569123	.	-	.	model=250;Parent=250;Target=lcl|250| 2891 3087 +
lcl|SL2.40ch01	Splign	exon	76569619	76569795	.	-	.	model=250;Parent=250;Target=lcl|250| 3088 3264 +
lcl|SL2.40ch01	Splign	exon	76570281	76570383	.	-	.	model=250;Parent=250;Target=lcl|250| 3265 3367 +
lcl|SL2.40ch01	Splign	exon	76570894	76571441	.	-	.	model=250;Parent=250;Target=lcl|250| 3368 3915 +
lcl|SL2.40ch01	Splign	exon	76573512	76573707	.	-	.	model=250;Parent=250;Target=lcl|250| 3916 4111 +
lcl|SL2.40ch01	Splign	mRNA	76559705	76573707	.	-	.	model=251;ID=251;TargetLen=4109;flags=EST;name=Php00a00714.05633;identity=0.916465;exons=17;consensusintron=16;polyA=none
lcl|SL2.40ch01	Splign	exon	76559705	76560298	.	-	.	model=251;Parent=251;Target=lcl|251| 7 592 +
lcl|SL2.40ch01	Splign	exon	76560412	76560597	.	-	.	model=251;Parent=251;Target=lcl|251| 593 778 +
lcl|SL2.40ch01	Splign	exon	76560753	76560797	.	-	.	model=251;Parent=251;Target=lcl|251| 779 823 +
lcl|SL2.40ch01	Splign	exon	76562494	76562754	.	-	.	model=251;Parent=251;Target=lcl|251| 824 1084 +
lcl|SL2.40ch01	Splign	exon	76562834	76563400	.	-	.	model=251;Parent=251;Target=lcl|251| 1085 1651 +
lcl|SL2.40ch01	Splign	exon	76563490	76563714	.	-	.	model=251;Parent=251;Target=lcl|251| 1652 1876 +
lcl|SL2.40ch01	Splign	exon	76563794	76563999	.	-	.	model=251;Parent=251;Target=lcl|251| 1877 2082 +
lcl|SL2.40ch01	Splign	exon	76565126	76565324	.	-	.	model=251;Parent=251;Target=lcl|251| 2083 2281 +
lcl|SL2.40ch01	Splign	exon	76566431	76566646	.	-	.	model=251;Parent=251;Target=lcl|251| 2282 2497 +
lcl|SL2.40ch01	Splign	exon	76566734	76566904	.	-	.	model=251;Parent=251;Target=lcl|251| 2498 2668 +
lcl|SL2.40ch01	Splign	exon	76567823	76567927	.	-	.	model=251;Parent=251;Target=lcl|251| 2669 2773 +
lcl|SL2.40ch01	Splign	exon	76568114	76568230	.	-	.	model=251;Parent=251;Target=lcl|251| 2774 2889 +
lcl|SL2.40ch01	Splign	exon	76568931	76569123	.	-	.	model=251;Parent=251;Target=lcl|251| 2890 3081 +
lcl|SL2.40ch01	Splign	exon	76569619	76569795	.	-	.	model=251;Parent=251;Target=lcl|251| 3082 3258 +
lcl|SL2.40ch01	Splign	exon	76570281	76570383	.	-	.	model=251;Parent=251;Target=lcl|251| 3259 3361 +
lcl|SL2.40ch01	Splign	exon	76570894	76571441	.	-	.	model=251;Parent=251;Target=lcl|251| 3362 3909 +
lcl|SL2.40ch01	Splign	exon	76573512	76573707	.	-	.	model=251;Parent=251;Target=lcl|251| 3910 4105 +
lcl|SL2.40ch01	Splign	mRNA	76563901	76573707	.	-	.	model=252;ID=252;TargetLen=3152;flags=EST;name=Php00a00714.05634;identity=0.875821;exons=11;consensusintron=9;polyA=none
lcl|SL2.40ch01	Splign	exon	76563901	76564890	.	-	.	model=252;Parent=252;Target=lcl|252| 2 1003 +
lcl|SL2.40ch01	Splign	exon	76565021	76565324	.	-	.	model=252;Parent=252;Target=lcl|252| 1004 1311 +
lcl|SL2.40ch01	Splign	exon	76566431	76566646	.	-	.	model=252;Parent=252;Target=lcl|252| 1312 1527 +
lcl|SL2.40ch01	Splign	exon	76566734	76566904	.	-	.	model=252;Parent=252;Target=lcl|252| 1528 1698 +
lcl|SL2.40ch01	Splign	exon	76567823	76567927	.	-	.	model=252;Parent=252;Target=lcl|252| 1699 1803 +
lcl|SL2.40ch01	Splign	exon	76568114	76568230	.	-	.	model=252;Parent=252;Target=lcl|252| 1804 1920 +
lcl|SL2.40ch01	Splign	exon	76568922	76569123	.	-	.	model=252;Parent=252;Target=lcl|252| 1921 2124 +
lcl|SL2.40ch01	Splign	exon	76569619	76569795	.	-	.	model=252;Parent=252;Target=lcl|252| 2125 2301 +
lcl|SL2.40ch01	Splign	exon	76570281	76570383	.	-	.	model=252;Parent=252;Target=lcl|252| 2302 2404 +
lcl|SL2.40ch01	Splign	exon	76570894	76571441	.	-	.	model=252;Parent=252;Target=lcl|252| 2405 2952 +
lcl|SL2.40ch01	Splign	exon	76573512	76573707	.	-	.	model=252;Parent=252;Target=lcl|252| 2953 3148 +
lcl|SL2.40ch01	Splign	mRNA	76563901	76573707	.	-	.	model=253;ID=253;TargetLen=3145;flags=EST;name=Php00a00714.05635;identity=0.874531;exons=11;consensusintron=9;polyA=none
lcl|SL2.40ch01	Splign	exon	76563901	76564890	.	-	.	model=253;Parent=253;Target=lcl|253| 2 1003 +
lcl|SL2.40ch01	Splign	exon	76565021	76565324	.	-	.	model=253;Parent=253;Target=lcl|253| 1004 1311 +
lcl|SL2.40ch01	Splign	exon	76566431	76566646	.	-	.	model=253;Parent=253;Target=lcl|253| 1312 1527 +
lcl|SL2.40ch01	Splign	exon	76566734	76566904	.	-	.	model=253;Parent=253;Target=lcl|253| 1528 1698 +
lcl|SL2.40ch01	Splign	exon	76567823	76567927	.	-	.	model=253;Parent=253;Target=lcl|253| 1699 1803 +
lcl|SL2.40ch01	Splign	exon	76568114	76568230	.	-	.	model=253;Parent=253;Target=lcl|253| 1804 1920 +
lcl|SL2.40ch01	Splign	exon	76568922	76569123	.	-	.	model=253;Parent=253;Target=lcl|253| 1921 2117 +
lcl|SL2.40ch01	Splign	exon	76569619	76569795	.	-	.	model=253;Parent=253;Target=lcl|253| 2118 2294 +
lcl|SL2.40ch01	Splign	exon	76570281	76570383	.	-	.	model=253;Parent=253;Target=lcl|253| 2295 2397 +
lcl|SL2.40ch01	Splign	exon	76570894	76571441	.	-	.	model=253;Parent=253;Target=lcl|253| 2398 2945 +
lcl|SL2.40ch01	Splign	exon	76573512	76573707	.	-	.	model=253;Parent=253;Target=lcl|253| 2946 3141 +
lcl|SL2.40ch01	Splign	mRNA	76563901	76573707	.	-	.	model=254;ID=254;TargetLen=3139;flags=EST;name=Php00a00714.05636;identity=0.875706;exons=11;consensusintron=9;polyA=none
lcl|SL2.40ch01	Splign	exon	76563901	76564890	.	-	.	model=254;Parent=254;Target=lcl|254| 2 1003 +
lcl|SL2.40ch01	Splign	exon	76565021	76565324	.	-	.	model=254;Parent=254;Target=lcl|254| 1004 1311 +
lcl|SL2.40ch01	Splign	exon	76566431	76566646	.	-	.	model=254;Parent=254;Target=lcl|254| 1312 1527 +
lcl|SL2.40ch01	Splign	exon	76566734	76566904	.	-	.	model=254;Parent=254;Target=lcl|254| 1528 1698 +
lcl|SL2.40ch01	Splign	exon	76567823	76567927	.	-	.	model=254;Parent=254;Target=lcl|254| 1699 1803 +
lcl|SL2.40ch01	Splign	exon	76568114	76568230	.	-	.	model=254;Parent=254;Target=lcl|254| 1804 1919 +
lcl|SL2.40ch01	Splign	exon	76568931	76569123	.	-	.	model=254;Parent=254;Target=lcl|254| 1920 2111 +
lcl|SL2.40ch01	Splign	exon	76569619	76569795	.	-	.	model=254;Parent=254;Target=lcl|254| 2112 2288 +
lcl|SL2.40ch01	Splign	exon	76570281	76570383	.	-	.	model=254;Parent=254;Target=lcl|254| 2289 2391 +
lcl|SL2.40ch01	Splign	exon	76570894	76571441	.	-	.	model=254;Parent=254;Target=lcl|254| 2392 2939 +
lcl|SL2.40ch01	Splign	exon	76573512	76573707	.	-	.	model=254;Parent=254;Target=lcl|254| 2940 3135 +
lcl|SL2.40ch01	Splign	mRNA	78113567	78115710	.	+	.	model=255;ID=255;TargetLen=1338;flags=EST;name=Php00a00729.05713;identity=0.859779;exons=2;consensusintron=1;polyA=none
lcl|SL2.40ch01	Splign	exon	78113567	78113681	.	+	.	model=255;Parent=255;Target=lcl|255| 25 136 +
lcl|SL2.40ch01	Splign	exon	78114521	78115710	.	+	.	model=255;Parent=255;Target=lcl|255| 137 1328 +
lcl|SL2.40ch01	Splign	mRNA	75266734	75269676	.	-	.	model=256;ID=256;TargetLen=796;flags=EST;name=Php00a00731.05724;identity=0.877193;exons=4;consensusintron=3;polyA=none
lcl|SL2.40ch01	Splign	exon	75266734	75266901	.	-	.	model=256;Parent=256;Target=lcl|256| 1 172 +
lcl|SL2.40ch01	Splign	exon	75267205	75267370	.	-	.	model=256;Parent=256;Target=lcl|256| 173 338 +
lcl|SL2.40ch01	Splign	exon	75267622	75267731	.	-	.	model=256;Parent=256;Target=lcl|256| 339 448 +
lcl|SL2.40ch01	Splign	exon	75269363	75269676	.	-	.	model=256;Parent=256;Target=lcl|256| 449 768 +
lcl|SL2.40ch01	Splign	mRNA	82826209	82827548	.	-	.	model=257;ID=257;TargetLen=806;flags=EST;name=Php00a00740.05765;identity=0.910781;exons=3;consensusintron=2;polyA=none
lcl|SL2.40ch01	Splign	exon	82826209	82826547	.	-	.	model=257;Parent=257;Target=lcl|257| 1 339 +
lcl|SL2.40ch01	Splign	exon	82826667	82826862	.	-	.	model=257;Parent=257;Target=lcl|257| 340 535 +
lcl|SL2.40ch01	Splign	exon	82827291	82827548	.	-	.	model=257;Parent=257;Target=lcl|257| 536 806 +
lcl|SL2.40ch01	Splign	mRNA	82825832	82827548	.	-	.	model=258;ID=258;TargetLen=803;flags=EST;name=Php00a00740.05766;identity=0.915423;exons=5;consensusintron=4;polyA=none
lcl|SL2.40ch01	Splign	exon	82825832	82825867	.	-	.	model=258;Parent=258;Target=lcl|258| 1 36 +
lcl|SL2.40ch01	Splign	exon	82826006	82826149	.	-	.	model=258;Parent=258;Target=lcl|258| 37 181 +
lcl|SL2.40ch01	Splign	exon	82826393	82826547	.	-	.	model=258;Parent=258;Target=lcl|258| 182 336 +
lcl|SL2.40ch01	Splign	exon	82826667	82826862	.	-	.	model=258;Parent=258;Target=lcl|258| 337 532 +
lcl|SL2.40ch01	Splign	exon	82827291	82827548	.	-	.	model=258;Parent=258;Target=lcl|258| 533 803 +
lcl|SL2.40ch01	Splign	mRNA	82826209	82828105	.	-	.	model=259;ID=259;TargetLen=718;flags=EST;name=Php00a00740.05767;identity=0.929558;exons=4;consensusintron=2;polyA=none
lcl|SL2.40ch01	Splign	exon	82826209	82826547	.	-	.	model=259;Parent=259;Target=lcl|259| 1 339 +
lcl|SL2.40ch01	Splign	exon	82826667	82826862	.	-	.	model=259;Parent=259;Target=lcl|259| 340 535 +
lcl|SL2.40ch01	Splign	exon	82827291	82827381	.	-	.	model=259;Parent=259;Target=lcl|259| 536 627 +
lcl|SL2.40ch01	Splign	exon	82828014	82828105	.	-	.	model=259;Parent=259;Target=lcl|259| 628 716 +
lcl|SL2.40ch01	Splign	mRNA	82825832	82828105	.	-	.	model=260;ID=260;TargetLen=715;flags=EST;name=Php00a00740.05768;identity=0.934813;exons=6;consensusintron=4;polyA=none
lcl|SL2.40ch01	Splign	exon	82825832	82825867	.	-	.	model=260;Parent=260;Target=lcl|260| 1 36 +
lcl|SL2.40ch01	Splign	exon	82826006	82826149	.	-	.	model=260;Parent=260;Target=lcl|260| 37 181 +
lcl|SL2.40ch01	Splign	exon	82826393	82826547	.	-	.	model=260;Parent=260;Target=lcl|260| 182 336 +
lcl|SL2.40ch01	Splign	exon	82826667	82826862	.	-	.	model=260;Parent=260;Target=lcl|260| 337 532 +
lcl|SL2.40ch01	Splign	exon	82827291	82827381	.	-	.	model=260;Parent=260;Target=lcl|260| 533 624 +
lcl|SL2.40ch01	Splign	exon	82828014	82828105	.	-	.	model=260;Parent=260;Target=lcl|260| 625 713 +
lcl|SL2.40ch01	Splign	mRNA	83431722	83446993	.	+	.	model=261;ID=261;TargetLen=4085;flags=EST;name=Php00a00753.05818;identity=0.801937;exons=26;consensusintron=25;polyA=none
lcl|SL2.40ch01	Splign	exon	83431722	83431796	.	+	.	model=261;Parent=261;Target=lcl|261| 113 181 +
lcl|SL2.40ch01	Splign	exon	83433635	83433741	.	+	.	model=261;Parent=261;Target=lcl|261| 182 272 +
lcl|SL2.40ch01	Splign	exon	83433870	83434039	.	+	.	model=261;Parent=261;Target=lcl|261| 273 441 +
lcl|SL2.40ch01	Splign	exon	83435045	83435255	.	+	.	model=261;Parent=261;Target=lcl|261| 442 651 +
lcl|SL2.40ch01	Splign	exon	83436731	83436896	.	+	.	model=261;Parent=261;Target=lcl|261| 652 815 +
lcl|SL2.40ch01	Splign	exon	83437369	83437498	.	+	.	model=261;Parent=261;Target=lcl|261| 816 944 +
lcl|SL2.40ch01	Splign	exon	83438022	83438136	.	+	.	model=261;Parent=261;Target=lcl|261| 945 1059 +
lcl|SL2.40ch01	Splign	exon	83438211	83438368	.	+	.	model=261;Parent=261;Target=lcl|261| 1060 1216 +
lcl|SL2.40ch01	Splign	exon	83438453	83438576	.	+	.	model=261;Parent=261;Target=lcl|261| 1217 1342 +
lcl|SL2.40ch01	Splign	exon	83440167	83440225	.	+	.	model=261;Parent=261;Target=lcl|261| 1343 1404 +
lcl|SL2.40ch01	Splign	exon	83440310	83440411	.	+	.	model=261;Parent=261;Target=lcl|261| 1405 1506 +
lcl|SL2.40ch01	Splign	exon	83440518	83440616	.	+	.	model=261;Parent=261;Target=lcl|261| 1507 1605 +
lcl|SL2.40ch01	Splign	exon	83441124	83441234	.	+	.	model=261;Parent=261;Target=lcl|261| 1606 1716 +
lcl|SL2.40ch01	Splign	exon	83441310	83441393	.	+	.	model=261;Parent=261;Target=lcl|261| 1717 1800 +
lcl|SL2.40ch01	Splign	exon	83441470	83441610	.	+	.	model=261;Parent=261;Target=lcl|261| 1801 1941 +
lcl|SL2.40ch01	Splign	exon	83442121	83442213	.	+	.	model=261;Parent=261;Target=lcl|261| 1942 2034 +
lcl|SL2.40ch01	Splign	exon	83442313	83442434	.	+	.	model=261;Parent=261;Target=lcl|261| 2035 2156 +
lcl|SL2.40ch01	Splign	exon	83442551	83442713	.	+	.	model=261;Parent=261;Target=lcl|261| 2157 2319 +
lcl|SL2.40ch01	Splign	exon	83442792	83443031	.	+	.	model=261;Parent=261;Target=lcl|261| 2320 2544 +
lcl|SL2.40ch01	Splign	exon	83444121	83444369	.	+	.	model=261;Parent=261;Target=lcl|261| 2545 2793 +
lcl|SL2.40ch01	Splign	exon	83444464	83444640	.	+	.	model=261;Parent=261;Target=lcl|261| 2794 2970 +
lcl|SL2.40ch01	Splign	exon	83444740	83444886	.	+	.	model=261;Parent=261;Target=lcl|261| 2971 3117 +
lcl|SL2.40ch01	Splign	exon	83445135	83445251	.	+	.	model=261;Parent=261;Target=lcl|261| 3118 3234 +
lcl|SL2.40ch01	Splign	exon	83446322	83446490	.	+	.	model=261;Parent=261;Target=lcl|261| 3235 3403 +
lcl|SL2.40ch01	Splign	exon	83446704	83446781	.	+	.	model=261;Parent=261;Target=lcl|261| 3404 3481 +
lcl|SL2.40ch01	Splign	exon	83446855	83446993	.	+	.	model=261;Parent=261;Target=lcl|261| 3482 3620 +
lcl|SL2.40ch01	Splign	mRNA	83431722	83446993	.	+	.	model=262;ID=262;TargetLen=4104;flags=EST;name=Php00a00753.05819;identity=0.803227;exons=27;consensusintron=26;polyA=none
lcl|SL2.40ch01	Splign	exon	83431722	83431796	.	+	.	model=262;Parent=262;Target=lcl|262| 113 181 +
lcl|SL2.40ch01	Splign	exon	83433635	83433741	.	+	.	model=262;Parent=262;Target=lcl|262| 182 272 +
lcl|SL2.40ch01	Splign	exon	83433870	83434039	.	+	.	model=262;Parent=262;Target=lcl|262| 273 441 +
lcl|SL2.40ch01	Splign	exon	83435045	83435255	.	+	.	model=262;Parent=262;Target=lcl|262| 442 651 +
lcl|SL2.40ch01	Splign	exon	83436731	83436896	.	+	.	model=262;Parent=262;Target=lcl|262| 652 816 +
lcl|SL2.40ch01	Splign	exon	83437369	83437498	.	+	.	model=262;Parent=262;Target=lcl|262| 817 946 +
lcl|SL2.40ch01	Splign	exon	83438022	83438136	.	+	.	model=262;Parent=262;Target=lcl|262| 947 1061 +
lcl|SL2.40ch01	Splign	exon	83438211	83438368	.	+	.	model=262;Parent=262;Target=lcl|262| 1062 1219 +
lcl|SL2.40ch01	Splign	exon	83438453	83438563	.	+	.	model=262;Parent=262;Target=lcl|262| 1220 1330 +
lcl|SL2.40ch01	Splign	exon	83438983	83439002	.	+	.	model=262;Parent=262;Target=lcl|262| 1331 1350 +
lcl|SL2.40ch01	Splign	exon	83440147	83440225	.	+	.	model=262;Parent=262;Target=lcl|262| 1351 1423 +
lcl|SL2.40ch01	Splign	exon	83440310	83440411	.	+	.	model=262;Parent=262;Target=lcl|262| 1424 1525 +
lcl|SL2.40ch01	Splign	exon	83440518	83440616	.	+	.	model=262;Parent=262;Target=lcl|262| 1526 1624 +
lcl|SL2.40ch01	Splign	exon	83441124	83441234	.	+	.	model=262;Parent=262;Target=lcl|262| 1625 1735 +
lcl|SL2.40ch01	Splign	exon	83441310	83441393	.	+	.	model=262;Parent=262;Target=lcl|262| 1736 1819 +
lcl|SL2.40ch01	Splign	exon	83441470	83441610	.	+	.	model=262;Parent=262;Target=lcl|262| 1820 1960 +
lcl|SL2.40ch01	Splign	exon	83442121	83442213	.	+	.	model=262;Parent=262;Target=lcl|262| 1961 2053 +
lcl|SL2.40ch01	Splign	exon	83442313	83442434	.	+	.	model=262;Parent=262;Target=lcl|262| 2054 2175 +
lcl|SL2.40ch01	Splign	exon	83442551	83442713	.	+	.	model=262;Parent=262;Target=lcl|262| 2176 2338 +
lcl|SL2.40ch01	Splign	exon	83442792	83443031	.	+	.	model=262;Parent=262;Target=lcl|262| 2339 2563 +
lcl|SL2.40ch01	Splign	exon	83444121	83444369	.	+	.	model=262;Parent=262;Target=lcl|262| 2564 2812 +
lcl|SL2.40ch01	Splign	exon	83444464	83444640	.	+	.	model=262;Parent=262;Target=lcl|262| 2813 2989 +
lcl|SL2.40ch01	Splign	exon	83444740	83444886	.	+	.	model=262;Parent=262;Target=lcl|262| 2990 3136 +
lcl|SL2.40ch01	Splign	exon	83445135	83445251	.	+	.	model=262;Parent=262;Target=lcl|262| 3137 3253 +
lcl|SL2.40ch01	Splign	exon	83446322	83446490	.	+	.	model=262;Parent=262;Target=lcl|262| 3254 3422 +
lcl|SL2.40ch01	Splign	exon	83446704	83446781	.	+	.	model=262;Parent=262;Target=lcl|262| 3423 3500 +
lcl|SL2.40ch01	Splign	exon	83446855	83446993	.	+	.	model=262;Parent=262;Target=lcl|262| 3501 3639 +
lcl|SL2.40ch01	Splign	mRNA	83431722	83446993	.	+	.	model=263;ID=263;TargetLen=4048;flags=EST;name=Php00a00753.05820;identity=0.792393;exons=25;consensusintron=23;polyA=none
lcl|SL2.40ch01	Splign	exon	83431722	83431796	.	+	.	model=263;Parent=263;Target=lcl|263| 113 181 +
lcl|SL2.40ch01	Splign	exon	83433870	83434039	.	+	.	model=263;Parent=263;Target=lcl|263| 236 404 +
lcl|SL2.40ch01	Splign	exon	83435045	83435255	.	+	.	model=263;Parent=263;Target=lcl|263| 405 614 +
lcl|SL2.40ch01	Splign	exon	83436731	83436896	.	+	.	model=263;Parent=263;Target=lcl|263| 615 778 +
lcl|SL2.40ch01	Splign	exon	83437369	83437498	.	+	.	model=263;Parent=263;Target=lcl|263| 779 907 +
lcl|SL2.40ch01	Splign	exon	83438022	83438136	.	+	.	model=263;Parent=263;Target=lcl|263| 908 1022 +
lcl|SL2.40ch01	Splign	exon	83438211	83438368	.	+	.	model=263;Parent=263;Target=lcl|263| 1023 1179 +
lcl|SL2.40ch01	Splign	exon	83438453	83438576	.	+	.	model=263;Parent=263;Target=lcl|263| 1180 1305 +
lcl|SL2.40ch01	Splign	exon	83440167	83440225	.	+	.	model=263;Parent=263;Target=lcl|263| 1306 1367 +
lcl|SL2.40ch01	Splign	exon	83440310	83440411	.	+	.	model=263;Parent=263;Target=lcl|263| 1368 1469 +
lcl|SL2.40ch01	Splign	exon	83440518	83440616	.	+	.	model=263;Parent=263;Target=lcl|263| 1470 1568 +
lcl|SL2.40ch01	Splign	exon	83441124	83441234	.	+	.	model=263;Parent=263;Target=lcl|263| 1569 1679 +
lcl|SL2.40ch01	Splign	exon	83441310	83441393	.	+	.	model=263;Parent=263;Target=lcl|263| 1680 1763 +
lcl|SL2.40ch01	Splign	exon	83441470	83441610	.	+	.	model=263;Parent=263;Target=lcl|263| 1764 1904 +
lcl|SL2.40ch01	Splign	exon	83442121	83442213	.	+	.	model=263;Parent=263;Target=lcl|263| 1905 1997 +
lcl|SL2.40ch01	Splign	exon	83442313	83442434	.	+	.	model=263;Parent=263;Target=lcl|263| 1998 2119 +
lcl|SL2.40ch01	Splign	exon	83442551	83442713	.	+	.	model=263;Parent=263;Target=lcl|263| 2120 2282 +
lcl|SL2.40ch01	Splign	exon	83442792	83443031	.	+	.	model=263;Parent=263;Target=lcl|263| 2283 2507 +
lcl|SL2.40ch01	Splign	exon	83444121	83444369	.	+	.	model=263;Parent=263;Target=lcl|263| 2508 2756 +
lcl|SL2.40ch01	Splign	exon	83444464	83444640	.	+	.	model=263;Parent=263;Target=lcl|263| 2757 2933 +
lcl|SL2.40ch01	Splign	exon	83444740	83444886	.	+	.	model=263;Parent=263;Target=lcl|263| 2934 3080 +
lcl|SL2.40ch01	Splign	exon	83445135	83445251	.	+	.	model=263;Parent=263;Target=lcl|263| 3081 3197 +
lcl|SL2.40ch01	Splign	exon	83446322	83446490	.	+	.	model=263;Parent=263;Target=lcl|263| 3198 3366 +
lcl|SL2.40ch01	Splign	exon	83446704	83446781	.	+	.	model=263;Parent=263;Target=lcl|263| 3367 3444 +
lcl|SL2.40ch01	Splign	exon	83446855	83446993	.	+	.	model=263;Parent=263;Target=lcl|263| 3445 3583 +
lcl|SL2.40ch01	Splign	mRNA	83431722	83446993	.	+	.	model=264;ID=264;TargetLen=4067;flags=EST;name=Php00a00753.05821;identity=0.793752;exons=26;consensusintron=24;polyA=none
lcl|SL2.40ch01	Splign	exon	83431722	83431796	.	+	.	model=264;Parent=264;Target=lcl|264| 113 181 +
lcl|SL2.40ch01	Splign	exon	83433870	83434039	.	+	.	model=264;Parent=264;Target=lcl|264| 236 404 +
lcl|SL2.40ch01	Splign	exon	83435045	83435255	.	+	.	model=264;Parent=264;Target=lcl|264| 405 614 +
lcl|SL2.40ch01	Splign	exon	83436731	83436896	.	+	.	model=264;Parent=264;Target=lcl|264| 615 779 +
lcl|SL2.40ch01	Splign	exon	83437369	83437498	.	+	.	model=264;Parent=264;Target=lcl|264| 780 909 +
lcl|SL2.40ch01	Splign	exon	83438022	83438136	.	+	.	model=264;Parent=264;Target=lcl|264| 910 1024 +
lcl|SL2.40ch01	Splign	exon	83438211	83438368	.	+	.	model=264;Parent=264;Target=lcl|264| 1025 1182 +
lcl|SL2.40ch01	Splign	exon	83438453	83438563	.	+	.	model=264;Parent=264;Target=lcl|264| 1183 1293 +
lcl|SL2.40ch01	Splign	exon	83438983	83439002	.	+	.	model=264;Parent=264;Target=lcl|264| 1294 1313 +
lcl|SL2.40ch01	Splign	exon	83440147	83440225	.	+	.	model=264;Parent=264;Target=lcl|264| 1314 1386 +
lcl|SL2.40ch01	Splign	exon	83440310	83440411	.	+	.	model=264;Parent=264;Target=lcl|264| 1387 1488 +
lcl|SL2.40ch01	Splign	exon	83440518	83440616	.	+	.	model=264;Parent=264;Target=lcl|264| 1489 1587 +
lcl|SL2.40ch01	Splign	exon	83441124	83441234	.	+	.	model=264;Parent=264;Target=lcl|264| 1588 1698 +
lcl|SL2.40ch01	Splign	exon	83441310	83441393	.	+	.	model=264;Parent=264;Target=lcl|264| 1699 1782 +
lcl|SL2.40ch01	Splign	exon	83441470	83441610	.	+	.	model=264;Parent=264;Target=lcl|264| 1783 1923 +
lcl|SL2.40ch01	Splign	exon	83442121	83442213	.	+	.	model=264;Parent=264;Target=lcl|264| 1924 2016 +
lcl|SL2.40ch01	Splign	exon	83442313	83442434	.	+	.	model=264;Parent=264;Target=lcl|264| 2017 2138 +
lcl|SL2.40ch01	Splign	exon	83442551	83442713	.	+	.	model=264;Parent=264;Target=lcl|264| 2139 2301 +
lcl|SL2.40ch01	Splign	exon	83442792	83443031	.	+	.	model=264;Parent=264;Target=lcl|264| 2302 2526 +
lcl|SL2.40ch01	Splign	exon	83444121	83444369	.	+	.	model=264;Parent=264;Target=lcl|264| 2527 2775 +
lcl|SL2.40ch01	Splign	exon	83444464	83444640	.	+	.	model=264;Parent=264;Target=lcl|264| 2776 2952 +
lcl|SL2.40ch01	Splign	exon	83444740	83444886	.	+	.	model=264;Parent=264;Target=lcl|264| 2953 3099 +
lcl|SL2.40ch01	Splign	exon	83445135	83445251	.	+	.	model=264;Parent=264;Target=lcl|264| 3100 3216 +
lcl|SL2.40ch01	Splign	exon	83446322	83446490	.	+	.	model=264;Parent=264;Target=lcl|264| 3217 3385 +
lcl|SL2.40ch01	Splign	exon	83446704	83446781	.	+	.	model=264;Parent=264;Target=lcl|264| 3386 3463 +
lcl|SL2.40ch01	Splign	exon	83446855	83446993	.	+	.	model=264;Parent=264;Target=lcl|264| 3464 3602 +
lcl|SL2.40ch01	Splign	mRNA	78036937	78052163	.	+	.	model=268;ID=268;TargetLen=3918;flags=EST;name=Php00a00776.05910;identity=0.890463;exons=24;consensusintron=22;polyA=none
lcl|SL2.40ch01	Splign	exon	78036937	78036954	.	+	.	model=268;Parent=268;Target=lcl|268| 1 18 +
lcl|SL2.40ch01	Splign	exon	78037204	78037349	.	+	.	model=268;Parent=268;Target=lcl|268| 152 297 +
lcl|SL2.40ch01	Splign	exon	78037484	78037591	.	+	.	model=268;Parent=268;Target=lcl|268| 298 405 +
lcl|SL2.40ch01	Splign	exon	78038293	78038441	.	+	.	model=268;Parent=268;Target=lcl|268| 406 553 +
lcl|SL2.40ch01	Splign	exon	78041216	78041297	.	+	.	model=268;Parent=268;Target=lcl|268| 554 635 +
lcl|SL2.40ch01	Splign	exon	78041463	78041887	.	+	.	model=268;Parent=268;Target=lcl|268| 636 1059 +
lcl|SL2.40ch01	Splign	exon	78042733	78043165	.	+	.	model=268;Parent=268;Target=lcl|268| 1060 1492 +
lcl|SL2.40ch01	Splign	exon	78043271	78043494	.	+	.	model=268;Parent=268;Target=lcl|268| 1493 1716 +
lcl|SL2.40ch01	Splign	exon	78044419	78044614	.	+	.	model=268;Parent=268;Target=lcl|268| 1717 1912 +
lcl|SL2.40ch01	Splign	exon	78044758	78044906	.	+	.	model=268;Parent=268;Target=lcl|268| 1913 2061 +
lcl|SL2.40ch01	Splign	exon	78045043	78045217	.	+	.	model=268;Parent=268;Target=lcl|268| 2062 2236 +
lcl|SL2.40ch01	Splign	exon	78045314	78045367	.	+	.	model=268;Parent=268;Target=lcl|268| 2237 2290 +
lcl|SL2.40ch01	Splign	exon	78046145	78046324	.	+	.	model=268;Parent=268;Target=lcl|268| 2291 2470 +
lcl|SL2.40ch01	Splign	exon	78048210	78048322	.	+	.	model=268;Parent=268;Target=lcl|268| 2471 2583 +
lcl|SL2.40ch01	Splign	exon	78048968	78049141	.	+	.	model=268;Parent=268;Target=lcl|268| 2584 2757 +
lcl|SL2.40ch01	Splign	exon	78049309	78049366	.	+	.	model=268;Parent=268;Target=lcl|268| 2758 2815 +
lcl|SL2.40ch01	Splign	exon	78049560	78049619	.	+	.	model=268;Parent=268;Target=lcl|268| 2816 2875 +
lcl|SL2.40ch01	Splign	exon	78050108	78050149	.	+	.	model=268;Parent=268;Target=lcl|268| 2876 2917 +
lcl|SL2.40ch01	Splign	exon	78050236	78050366	.	+	.	model=268;Parent=268;Target=lcl|268| 2918 3048 +
lcl|SL2.40ch01	Splign	exon	78050493	78050625	.	+	.	model=268;Parent=268;Target=lcl|268| 3049 3169 +
lcl|SL2.40ch01	Splign	exon	78050702	78050779	.	+	.	model=268;Parent=268;Target=lcl|268| 3170 3247 +
lcl|SL2.40ch01	Splign	exon	78051231	78051347	.	+	.	model=268;Parent=268;Target=lcl|268| 3248 3358 +
lcl|SL2.40ch01	Splign	exon	78051532	78051594	.	+	.	model=268;Parent=268;Target=lcl|268| 3359 3421 +
lcl|SL2.40ch01	Splign	exon	78051673	78052163	.	+	.	model=268;Parent=268;Target=lcl|268| 3422 3915 +
lcl|SL2.40ch01	Splign	mRNA	78036937	78052163	.	+	.	model=269;ID=269;TargetLen=3924;flags=EST;name=Php00a00776.05911;identity=0.895057;exons=24;consensusintron=22;polyA=none
lcl|SL2.40ch01	Splign	exon	78036937	78036954	.	+	.	model=269;Parent=269;Target=lcl|269| 1 18 +
lcl|SL2.40ch01	Splign	exon	78037204	78037349	.	+	.	model=269;Parent=269;Target=lcl|269| 152 297 +
lcl|SL2.40ch01	Splign	exon	78037484	78037591	.	+	.	model=269;Parent=269;Target=lcl|269| 298 405 +
lcl|SL2.40ch01	Splign	exon	78038293	78038441	.	+	.	model=269;Parent=269;Target=lcl|269| 406 553 +
lcl|SL2.40ch01	Splign	exon	78041216	78041297	.	+	.	model=269;Parent=269;Target=lcl|269| 554 635 +
lcl|SL2.40ch01	Splign	exon	78041463	78041887	.	+	.	model=269;Parent=269;Target=lcl|269| 636 1059 +
lcl|SL2.40ch01	Splign	exon	78042733	78043165	.	+	.	model=269;Parent=269;Target=lcl|269| 1060 1492 +
lcl|SL2.40ch01	Splign	exon	78043271	78043494	.	+	.	model=269;Parent=269;Target=lcl|269| 1493 1716 +
lcl|SL2.40ch01	Splign	exon	78044419	78044614	.	+	.	model=269;Parent=269;Target=lcl|269| 1717 1912 +
lcl|SL2.40ch01	Splign	exon	78044758	78044906	.	+	.	model=269;Parent=269;Target=lcl|269| 1913 2061 +
lcl|SL2.40ch01	Splign	exon	78045043	78045217	.	+	.	model=269;Parent=269;Target=lcl|269| 2062 2236 +
lcl|SL2.40ch01	Splign	exon	78045314	78045367	.	+	.	model=269;Parent=269;Target=lcl|269| 2237 2290 +
lcl|SL2.40ch01	Splign	exon	78046145	78046324	.	+	.	model=269;Parent=269;Target=lcl|269| 2291 2470 +
lcl|SL2.40ch01	Splign	exon	78048210	78048322	.	+	.	model=269;Parent=269;Target=lcl|269| 2471 2583 +
lcl|SL2.40ch01	Splign	exon	78048968	78049141	.	+	.	model=269;Parent=269;Target=lcl|269| 2584 2757 +
lcl|SL2.40ch01	Splign	exon	78049309	78049366	.	+	.	model=269;Parent=269;Target=lcl|269| 2758 2815 +
lcl|SL2.40ch01	Splign	exon	78049560	78049619	.	+	.	model=269;Parent=269;Target=lcl|269| 2816 2875 +
lcl|SL2.40ch01	Splign	exon	78050108	78050149	.	+	.	model=269;Parent=269;Target=lcl|269| 2876 2917 +
lcl|SL2.40ch01	Splign	exon	78050236	78050366	.	+	.	model=269;Parent=269;Target=lcl|269| 2918 3048 +
lcl|SL2.40ch01	Splign	exon	78050493	78050625	.	+	.	model=269;Parent=269;Target=lcl|269| 3049 3181 +
lcl|SL2.40ch01	Splign	exon	78050702	78050779	.	+	.	model=269;Parent=269;Target=lcl|269| 3182 3259 +
lcl|SL2.40ch01	Splign	exon	78051231	78051347	.	+	.	model=269;Parent=269;Target=lcl|269| 3260 3376 +
lcl|SL2.40ch01	Splign	exon	78051532	78051594	.	+	.	model=269;Parent=269;Target=lcl|269| 3377 3439 +
lcl|SL2.40ch01	Splign	exon	78051673	78052163	.	+	.	model=269;Parent=269;Target=lcl|269| 3440 3921 +
lcl|SL2.40ch01	Splign	mRNA	78042452	78052163	.	+	.	model=270;ID=270;TargetLen=3134;flags=EST;name=Php00a00776.05912;identity=0.908719;exons=18;consensusintron=17;polyA=none
lcl|SL2.40ch01	Splign	exon	78042452	78043165	.	+	.	model=270;Parent=270;Target=lcl|270| 3 708 +
lcl|SL2.40ch01	Splign	exon	78043271	78043494	.	+	.	model=270;Parent=270;Target=lcl|270| 709 932 +
lcl|SL2.40ch01	Splign	exon	78044419	78044614	.	+	.	model=270;Parent=270;Target=lcl|270| 933 1128 +
lcl|SL2.40ch01	Splign	exon	78044758	78044906	.	+	.	model=270;Parent=270;Target=lcl|270| 1129 1277 +
lcl|SL2.40ch01	Splign	exon	78045043	78045217	.	+	.	model=270;Parent=270;Target=lcl|270| 1278 1452 +
lcl|SL2.40ch01	Splign	exon	78045314	78045367	.	+	.	model=270;Parent=270;Target=lcl|270| 1453 1506 +
lcl|SL2.40ch01	Splign	exon	78046145	78046324	.	+	.	model=270;Parent=270;Target=lcl|270| 1507 1686 +
lcl|SL2.40ch01	Splign	exon	78048210	78048322	.	+	.	model=270;Parent=270;Target=lcl|270| 1687 1799 +
lcl|SL2.40ch01	Splign	exon	78048968	78049141	.	+	.	model=270;Parent=270;Target=lcl|270| 1800 1973 +
lcl|SL2.40ch01	Splign	exon	78049309	78049366	.	+	.	model=270;Parent=270;Target=lcl|270| 1974 2031 +
lcl|SL2.40ch01	Splign	exon	78049560	78049619	.	+	.	model=270;Parent=270;Target=lcl|270| 2032 2091 +
lcl|SL2.40ch01	Splign	exon	78050108	78050149	.	+	.	model=270;Parent=270;Target=lcl|270| 2092 2133 +
lcl|SL2.40ch01	Splign	exon	78050236	78050366	.	+	.	model=270;Parent=270;Target=lcl|270| 2134 2264 +
lcl|SL2.40ch01	Splign	exon	78050493	78050625	.	+	.	model=270;Parent=270;Target=lcl|270| 2265 2385 +
lcl|SL2.40ch01	Splign	exon	78050702	78050779	.	+	.	model=270;Parent=270;Target=lcl|270| 2386 2463 +
lcl|SL2.40ch01	Splign	exon	78051231	78051347	.	+	.	model=270;Parent=270;Target=lcl|270| 2464 2574 +
lcl|SL2.40ch01	Splign	exon	78051532	78051594	.	+	.	model=270;Parent=270;Target=lcl|270| 2575 2637 +
lcl|SL2.40ch01	Splign	exon	78051673	78052163	.	+	.	model=270;Parent=270;Target=lcl|270| 2638 3131 +
lcl|SL2.40ch01	Splign	mRNA	78042452	78052163	.	+	.	model=271;ID=271;TargetLen=3140;flags=EST;name=Php00a00776.05913;identity=0.914484;exons=18;consensusintron=17;polyA=none
lcl|SL2.40ch01	Splign	exon	78042452	78043165	.	+	.	model=271;Parent=271;Target=lcl|271| 3 708 +
lcl|SL2.40ch01	Splign	exon	78043271	78043494	.	+	.	model=271;Parent=271;Target=lcl|271| 709 932 +
lcl|SL2.40ch01	Splign	exon	78044419	78044614	.	+	.	model=271;Parent=271;Target=lcl|271| 933 1128 +
lcl|SL2.40ch01	Splign	exon	78044758	78044906	.	+	.	model=271;Parent=271;Target=lcl|271| 1129 1277 +
lcl|SL2.40ch01	Splign	exon	78045043	78045217	.	+	.	model=271;Parent=271;Target=lcl|271| 1278 1452 +
lcl|SL2.40ch01	Splign	exon	78045314	78045367	.	+	.	model=271;Parent=271;Target=lcl|271| 1453 1506 +
lcl|SL2.40ch01	Splign	exon	78046145	78046324	.	+	.	model=271;Parent=271;Target=lcl|271| 1507 1686 +
lcl|SL2.40ch01	Splign	exon	78048210	78048322	.	+	.	model=271;Parent=271;Target=lcl|271| 1687 1799 +
lcl|SL2.40ch01	Splign	exon	78048968	78049141	.	+	.	model=271;Parent=271;Target=lcl|271| 1800 1973 +
lcl|SL2.40ch01	Splign	exon	78049309	78049366	.	+	.	model=271;Parent=271;Target=lcl|271| 1974 2031 +
lcl|SL2.40ch01	Splign	exon	78049560	78049619	.	+	.	model=271;Parent=271;Target=lcl|271| 2032 2091 +
lcl|SL2.40ch01	Splign	exon	78050108	78050149	.	+	.	model=271;Parent=271;Target=lcl|271| 2092 2133 +
lcl|SL2.40ch01	Splign	exon	78050236	78050366	.	+	.	model=271;Parent=271;Target=lcl|271| 2134 2264 +
lcl|SL2.40ch01	Splign	exon	78050493	78050625	.	+	.	model=271;Parent=271;Target=lcl|271| 2265 2397 +
lcl|SL2.40ch01	Splign	exon	78050702	78050779	.	+	.	model=271;Parent=271;Target=lcl|271| 2398 2475 +
lcl|SL2.40ch01	Splign	exon	78051231	78051347	.	+	.	model=271;Parent=271;Target=lcl|271| 2476 2592 +
lcl|SL2.40ch01	Splign	exon	78051532	78051594	.	+	.	model=271;Parent=271;Target=lcl|271| 2593 2655 +
lcl|SL2.40ch01	Splign	exon	78051673	78052163	.	+	.	model=271;Parent=271;Target=lcl|271| 2656 3137 +
lcl|SL2.40ch01	Splign	mRNA	1677443	1680705	.	+	.	model=272;ID=272;TargetLen=3093;flags=EST;name=Php00a00783.05938;identity=0.89831;exons=2;consensusintron=1;polyA=none
lcl|SL2.40ch01	Splign	exon	1677443	1679844	.	+	.	model=272;Parent=272;Target=lcl|272| 7 2375 +
lcl|SL2.40ch01	Splign	exon	1679983	1680705	.	+	.	model=272;Parent=272;Target=lcl|272| 2376 3093 +
lcl|SL2.40ch01	Splign	mRNA	1677443	1680705	.	+	.	model=273;ID=273;TargetLen=3085;flags=EST;name=Php00a00783.05939;identity=0.895123;exons=2;consensusintron=1;polyA=none
lcl|SL2.40ch01	Splign	exon	1677443	1679844	.	+	.	model=273;Parent=273;Target=lcl|273| 7 2367 +
lcl|SL2.40ch01	Splign	exon	1679983	1680705	.	+	.	model=273;Parent=273;Target=lcl|273| 2368 3085 +
lcl|SL2.40ch01	Splign	mRNA	1677443	1680776	.	+	.	model=274;ID=274;TargetLen=3094;flags=EST;name=Php00a00783.05940;identity=0.891146;exons=4;consensusintron=2;polyA=none
lcl|SL2.40ch01	Splign	exon	1677443	1679844	.	+	.	model=274;Parent=274;Target=lcl|274| 7 2375 +
lcl|SL2.40ch01	Splign	exon	1679983	1680596	.	+	.	model=274;Parent=274;Target=lcl|274| 2376 2977 +
lcl|SL2.40ch01	Splign	exon	1680635	1680706	.	+	.	model=274;Parent=274;Target=lcl|274| 2978 3046 +
lcl|SL2.40ch01	Splign	exon	1680735	1680776	.	+	.	model=274;Parent=274;Target=lcl|274| 3047 3090 +
lcl|SL2.40ch01	Splign	mRNA	1677443	1680776	.	+	.	model=275;ID=275;TargetLen=3086;flags=EST;name=Php00a00783.05941;identity=0.887972;exons=4;consensusintron=2;polyA=none
lcl|SL2.40ch01	Splign	exon	1677443	1679844	.	+	.	model=275;Parent=275;Target=lcl|275| 7 2367 +
lcl|SL2.40ch01	Splign	exon	1679983	1680596	.	+	.	model=275;Parent=275;Target=lcl|275| 2368 2969 +
lcl|SL2.40ch01	Splign	exon	1680635	1680706	.	+	.	model=275;Parent=275;Target=lcl|275| 2970 3038 +
lcl|SL2.40ch01	Splign	exon	1680735	1680776	.	+	.	model=275;Parent=275;Target=lcl|275| 3039 3082 +
lcl|SL2.40ch01	Splign	mRNA	83739383	83746710	.	+	.	model=276;ID=276;TargetLen=3422;flags=EST;name=Php00a00861.06250;identity=0.825165;exons=11;consensusintron=8;polyA=none
lcl|SL2.40ch01	Splign	exon	83739383	83739674	.	+	.	model=276;Parent=276;Target=lcl|276| 59 327 +
lcl|SL2.40ch01	Splign	exon	83739681	83740037	.	+	.	model=276;Parent=276;Target=lcl|276| 387 748 +
lcl|SL2.40ch01	Splign	exon	83740064	83740549	.	+	.	model=276;Parent=276;Target=lcl|276| 749 1233 +
lcl|SL2.40ch01	Splign	exon	83740755	83741039	.	+	.	model=276;Parent=276;Target=lcl|276| 1234 1518 +
lcl|SL2.40ch01	Splign	exon	83742571	83742888	.	+	.	model=276;Parent=276;Target=lcl|276| 1519 1836 +
lcl|SL2.40ch01	Splign	exon	83743705	83743932	.	+	.	model=276;Parent=276;Target=lcl|276| 1837 2065 +
lcl|SL2.40ch01	Splign	exon	83744289	83744389	.	+	.	model=276;Parent=276;Target=lcl|276| 2066 2166 +
lcl|SL2.40ch01	Splign	exon	83745153	83745276	.	+	.	model=276;Parent=276;Target=lcl|276| 2167 2280 +
lcl|SL2.40ch01	Splign	exon	83745389	83745859	.	+	.	model=276;Parent=276;Target=lcl|276| 2281 2751 +
lcl|SL2.40ch01	Splign	exon	83746101	83746579	.	+	.	model=276;Parent=276;Target=lcl|276| 2752 3218 +
lcl|SL2.40ch01	Splign	exon	83746663	83746710	.	+	.	model=276;Parent=276;Target=lcl|276| 3373 3420 +
lcl|SL2.40ch01	Splign	mRNA	83739383	83746710	.	+	.	model=277;ID=277;TargetLen=3433;flags=EST;name=Php00a00861.06251;identity=0.827843;exons=11;consensusintron=8;polyA=none
lcl|SL2.40ch01	Splign	exon	83739383	83739674	.	+	.	model=277;Parent=277;Target=lcl|277| 59 327 +
lcl|SL2.40ch01	Splign	exon	83739681	83740037	.	+	.	model=277;Parent=277;Target=lcl|277| 387 748 +
lcl|SL2.40ch01	Splign	exon	83740064	83740549	.	+	.	model=277;Parent=277;Target=lcl|277| 749 1233 +
lcl|SL2.40ch01	Splign	exon	83740755	83741039	.	+	.	model=277;Parent=277;Target=lcl|277| 1234 1518 +
lcl|SL2.40ch01	Splign	exon	83742571	83742888	.	+	.	model=277;Parent=277;Target=lcl|277| 1519 1836 +
lcl|SL2.40ch01	Splign	exon	83743705	83743932	.	+	.	model=277;Parent=277;Target=lcl|277| 1837 2065 +
lcl|SL2.40ch01	Splign	exon	83744289	83744389	.	+	.	model=277;Parent=277;Target=lcl|277| 2066 2166 +
lcl|SL2.40ch01	Splign	exon	83745153	83745276	.	+	.	model=277;Parent=277;Target=lcl|277| 2167 2280 +
[truncated: 93,577 more rows]
