# Supplementary material for: The Physalis peruviana leaf transcriptome: assembly, annotation and gene model prediction
Source: BMC Genomics. 2012 Apr 25;13:151. doi: 10.1186/1471-2164-13-151 (PMC3488962; doi:10.1186/1471-2164-13-151)
Supplement: Additional file 4: — Cape gooseberry gene model predictions using the potato genome. Gene model predictions using Splign from cDNA to genome alignments to the potato genome. [file 1471-2164-13-151-S4.zip › Pph_genemodels_ref_potato.gff]

lcl|PGSC0003DMB000000001	Splign	mRNA	254076	258775	.	-	.	model=100;ID=100;TargetLen=772;flags=EST;name=Php00a00338.03655;identity=0.89029;exons=6;consensusintron=5;polyA=none
lcl|PGSC0003DMB000000001	Splign	exon	254076	254130	.	-	.	model=100;Parent=100;Target=lcl|100| 1 56 +
lcl|PGSC0003DMB000000001	Splign	exon	255943	256166	.	-	.	model=100;Parent=100;Target=lcl|100| 57 280 +
lcl|PGSC0003DMB000000001	Splign	exon	256292	256359	.	-	.	model=100;Parent=100;Target=lcl|100| 281 348 +
lcl|PGSC0003DMB000000001	Splign	exon	257418	257584	.	-	.	model=100;Parent=100;Target=lcl|100| 349 495 +
lcl|PGSC0003DMB000000001	Splign	exon	258423	258540	.	-	.	model=100;Parent=100;Target=lcl|100| 496 613 +
lcl|PGSC0003DMB000000001	Splign	exon	258622	258775	.	-	.	model=100;Parent=100;Target=lcl|100| 614 767 +
lcl|PGSC0003DMB000000001	Splign	mRNA	3881679	3888017	.	+	.	model=101;ID=101;TargetLen=2632;flags=EST;name=Php00a00726.05695;identity=0.79654;exons=6;consensusintron=4;polyA=none
lcl|PGSC0003DMB000000001	Splign	exon	3881679	3882125	.	+	.	model=101;Parent=101;Target=lcl|101| 1 469 +
lcl|PGSC0003DMB000000001	Splign	exon	3882716	3882833	.	+	.	model=101;Parent=101;Target=lcl|101| 470 587 +
lcl|PGSC0003DMB000000001	Splign	exon	3884343	3884630	.	+	.	model=101;Parent=101;Target=lcl|101| 588 879 +
lcl|PGSC0003DMB000000001	Splign	exon	3886116	3886143	.	+	.	model=101;Parent=101;Target=lcl|101| 880 906 +
lcl|PGSC0003DMB000000001	Splign	exon	3886268	3887348	.	+	.	model=101;Parent=101;Target=lcl|101| 907 1979 +
lcl|PGSC0003DMB000000001	Splign	exon	3887645	3888017	.	+	.	model=101;Parent=101;Target=lcl|101| 1980 2355 +
lcl|PGSC0003DMB000000001	Splign	mRNA	3885875	3888017	.	+	.	model=102;ID=102;TargetLen=2148;flags=EST;name=Php00a00726.05697;identity=0.709945;exons=4;consensusintron=1;polyA=none
lcl|PGSC0003DMB000000001	Splign	exon	3885875	3886069	.	+	.	model=102;Parent=102;Target=lcl|102| 194 390 +
lcl|PGSC0003DMB000000001	Splign	exon	3886111	3886143	.	+	.	model=102;Parent=102;Target=lcl|102| 391 422 +
lcl|PGSC0003DMB000000001	Splign	exon	3886268	3887348	.	+	.	model=102;Parent=102;Target=lcl|102| 423 1495 +
lcl|PGSC0003DMB000000001	Splign	exon	3887645	3888017	.	+	.	model=102;Parent=102;Target=lcl|102| 1496 1871 +
lcl|PGSC0003DMB000000001	Splign	mRNA	3881679	3884795	.	+	.	model=103;ID=103;TargetLen=1036;flags=EST;name=Php00a00726.05698;identity=0.855924;exons=3;consensusintron=2;polyA=none
lcl|PGSC0003DMB000000001	Splign	exon	3881679	3882125	.	+	.	model=103;Parent=103;Target=lcl|103| 1 469 +
lcl|PGSC0003DMB000000001	Splign	exon	3882716	3882833	.	+	.	model=103;Parent=103;Target=lcl|103| 470 587 +
lcl|PGSC0003DMB000000001	Splign	exon	3884343	3884795	.	+	.	model=103;Parent=103;Target=lcl|103| 588 1036 +
lcl|PGSC0003DMB000000001	Splign	mRNA	5746196	5759618	.	+	.	model=104;ID=104;TargetLen=2294;flags=EST;name=Php00a00882.06334;identity=0.902609;exons=10;consensusintron=8;polyA=none
lcl|PGSC0003DMB000000001	Splign	exon	5746196	5746374	.	+	.	model=104;Parent=104;Target=lcl|104| 21 199 +
lcl|PGSC0003DMB000000001	Splign	exon	5747566	5747908	.	+	.	model=104;Parent=104;Target=lcl|104| 200 541 +
lcl|PGSC0003DMB000000001	Splign	exon	5748105	5748243	.	+	.	model=104;Parent=104;Target=lcl|104| 542 679 +
lcl|PGSC0003DMB000000001	Splign	exon	5754339	5754505	.	+	.	model=104;Parent=104;Target=lcl|104| 680 846 +
lcl|PGSC0003DMB000000001	Splign	exon	5754793	5755014	.	+	.	model=104;Parent=104;Target=lcl|104| 847 1068 +
lcl|PGSC0003DMB000000001	Splign	exon	5757090	5757258	.	+	.	model=104;Parent=104;Target=lcl|104| 1069 1237 +
lcl|PGSC0003DMB000000001	Splign	exon	5757362	5757844	.	+	.	model=104;Parent=104;Target=lcl|104| 1238 1718 +
lcl|PGSC0003DMB000000001	Splign	exon	5757910	5758039	.	+	.	model=104;Parent=104;Target=lcl|104| 1719 1848 +
lcl|PGSC0003DMB000000001	Splign	exon	5758597	5758939	.	+	.	model=104;Parent=104;Target=lcl|104| 1849 2195 +
lcl|PGSC0003DMB000000001	Splign	exon	5759567	5759618	.	+	.	model=104;Parent=104;Target=lcl|104| 2239 2294 +
lcl|PGSC0003DMB000000001	Splign	mRNA	5746196	5759618	.	+	.	model=105;ID=105;TargetLen=2197;flags=EST;name=Php00a00882.06335;identity=0.905498;exons=11;consensusintron=9;polyA=none
lcl|PGSC0003DMB000000001	Splign	exon	5746196	5746374	.	+	.	model=105;Parent=105;Target=lcl|105| 21 199 +
lcl|PGSC0003DMB000000001	Splign	exon	5747566	5747908	.	+	.	model=105;Parent=105;Target=lcl|105| 200 541 +
lcl|PGSC0003DMB000000001	Splign	exon	5748105	5748243	.	+	.	model=105;Parent=105;Target=lcl|105| 542 679 +
lcl|PGSC0003DMB000000001	Splign	exon	5754339	5754505	.	+	.	model=105;Parent=105;Target=lcl|105| 680 846 +
lcl|PGSC0003DMB000000001	Splign	exon	5754793	5755014	.	+	.	model=105;Parent=105;Target=lcl|105| 847 1068 +
lcl|PGSC0003DMB000000001	Splign	exon	5757090	5757258	.	+	.	model=105;Parent=105;Target=lcl|105| 1069 1237 +
lcl|PGSC0003DMB000000001	Splign	exon	5757362	5757595	.	+	.	model=105;Parent=105;Target=lcl|105| 1238 1471 +
lcl|PGSC0003DMB000000001	Splign	exon	5757695	5757844	.	+	.	model=105;Parent=105;Target=lcl|105| 1472 1621 +
lcl|PGSC0003DMB000000001	Splign	exon	5757910	5758039	.	+	.	model=105;Parent=105;Target=lcl|105| 1622 1751 +
lcl|PGSC0003DMB000000001	Splign	exon	5758597	5758939	.	+	.	model=105;Parent=105;Target=lcl|105| 1752 2098 +
lcl|PGSC0003DMB000000001	Splign	exon	5759567	5759618	.	+	.	model=105;Parent=105;Target=lcl|105| 2142 2197 +
lcl|PGSC0003DMB000000001	Splign	mRNA	5746196	5757927	.	+	.	model=106;ID=106;TargetLen=1938;flags=EST;name=Php00a00882.06336;identity=0.858612;exons=7;consensusintron=6;polyA=none
lcl|PGSC0003DMB000000001	Splign	exon	5746196	5746374	.	+	.	model=106;Parent=106;Target=lcl|106| 21 199 +
lcl|PGSC0003DMB000000001	Splign	exon	5747566	5747908	.	+	.	model=106;Parent=106;Target=lcl|106| 200 541 +
lcl|PGSC0003DMB000000001	Splign	exon	5748105	5748243	.	+	.	model=106;Parent=106;Target=lcl|106| 542 679 +
lcl|PGSC0003DMB000000001	Splign	exon	5754339	5754505	.	+	.	model=106;Parent=106;Target=lcl|106| 680 846 +
lcl|PGSC0003DMB000000001	Splign	exon	5754793	5755014	.	+	.	model=106;Parent=106;Target=lcl|106| 847 1068 +
lcl|PGSC0003DMB000000001	Splign	exon	5757090	5757258	.	+	.	model=106;Parent=106;Target=lcl|106| 1069 1237 +
lcl|PGSC0003DMB000000001	Splign	exon	5757362	5757927	.	+	.	model=106;Parent=106;Target=lcl|106| 1238 1799 +
lcl|PGSC0003DMB000000001	Splign	mRNA	5746196	5757927	.	+	.	model=107;ID=107;TargetLen=1841;flags=EST;name=Php00a00882.06337;identity=0.859697;exons=8;consensusintron=7;polyA=none
lcl|PGSC0003DMB000000001	Splign	exon	5746196	5746374	.	+	.	model=107;Parent=107;Target=lcl|107| 21 199 +
lcl|PGSC0003DMB000000001	Splign	exon	5747566	5747908	.	+	.	model=107;Parent=107;Target=lcl|107| 200 541 +
lcl|PGSC0003DMB000000001	Splign	exon	5748105	5748243	.	+	.	model=107;Parent=107;Target=lcl|107| 542 679 +
lcl|PGSC0003DMB000000001	Splign	exon	5754339	5754505	.	+	.	model=107;Parent=107;Target=lcl|107| 680 846 +
lcl|PGSC0003DMB000000001	Splign	exon	5754793	5755014	.	+	.	model=107;Parent=107;Target=lcl|107| 847 1068 +
lcl|PGSC0003DMB000000001	Splign	exon	5757090	5757258	.	+	.	model=107;Parent=107;Target=lcl|107| 1069 1237 +
lcl|PGSC0003DMB000000001	Splign	exon	5757362	5757595	.	+	.	model=107;Parent=107;Target=lcl|107| 1238 1471 +
lcl|PGSC0003DMB000000001	Splign	exon	5757695	5757927	.	+	.	model=107;Parent=107;Target=lcl|107| 1472 1702 +
lcl|PGSC0003DMB000000001	Splign	mRNA	2297571	2303415	.	+	.	model=110;ID=110;TargetLen=1745;flags=EST;name=Php00a06044.15997;identity=0.928164;exons=15;consensusintron=14;polyA=none
lcl|PGSC0003DMB000000001	Splign	exon	2297571	2297810	.	+	.	model=110;Parent=110;Target=lcl|110| 2 241 +
lcl|PGSC0003DMB000000001	Splign	exon	2297967	2298139	.	+	.	model=110;Parent=110;Target=lcl|110| 242 405 +
lcl|PGSC0003DMB000000001	Splign	exon	2298228	2298398	.	+	.	model=110;Parent=110;Target=lcl|110| 406 576 +
lcl|PGSC0003DMB000000001	Splign	exon	2298807	2298917	.	+	.	model=110;Parent=110;Target=lcl|110| 577 687 +
lcl|PGSC0003DMB000000001	Splign	exon	2299021	2299098	.	+	.	model=110;Parent=110;Target=lcl|110| 688 765 +
lcl|PGSC0003DMB000000001	Splign	exon	2299835	2300031	.	+	.	model=110;Parent=110;Target=lcl|110| 766 962 +
lcl|PGSC0003DMB000000001	Splign	exon	2300123	2300183	.	+	.	model=110;Parent=110;Target=lcl|110| 963 1023 +
lcl|PGSC0003DMB000000001	Splign	exon	2300651	2300725	.	+	.	model=110;Parent=110;Target=lcl|110| 1024 1098 +
lcl|PGSC0003DMB000000001	Splign	exon	2300968	2301045	.	+	.	model=110;Parent=110;Target=lcl|110| 1099 1176 +
lcl|PGSC0003DMB000000001	Splign	exon	2301167	2301229	.	+	.	model=110;Parent=110;Target=lcl|110| 1177 1239 +
lcl|PGSC0003DMB000000001	Splign	exon	2301313	2301396	.	+	.	model=110;Parent=110;Target=lcl|110| 1240 1323 +
lcl|PGSC0003DMB000000001	Splign	exon	2301480	2301634	.	+	.	model=110;Parent=110;Target=lcl|110| 1324 1478 +
lcl|PGSC0003DMB000000001	Splign	exon	2302971	2303010	.	+	.	model=110;Parent=110;Target=lcl|110| 1479 1518 +
lcl|PGSC0003DMB000000001	Splign	exon	2303097	2303240	.	+	.	model=110;Parent=110;Target=lcl|110| 1519 1662 +
lcl|PGSC0003DMB000000001	Splign	exon	2303333	2303415	.	+	.	model=110;Parent=110;Target=lcl|110| 1663 1745 +
lcl|PGSC0003DMB000000001	Splign	mRNA	1577965	1581930	.	-	.	model=112;ID=112;TargetLen=1400;flags=EST;name=Php00a06708.16661;identity=0.92253;exons=6;consensusintron=5;polyA=none
lcl|PGSC0003DMB000000001	Splign	exon	1577965	1578907	.	-	.	model=112;Parent=112;Target=lcl|112| 1 943 +
lcl|PGSC0003DMB000000001	Splign	exon	1579014	1579080	.	-	.	model=112;Parent=112;Target=lcl|112| 944 1010 +
lcl|PGSC0003DMB000000001	Splign	exon	1581144	1581202	.	-	.	model=112;Parent=112;Target=lcl|112| 1011 1069 +
lcl|PGSC0003DMB000000001	Splign	exon	1581402	1581471	.	-	.	model=112;Parent=112;Target=lcl|112| 1070 1139 +
lcl|PGSC0003DMB000000001	Splign	exon	1581553	1581788	.	-	.	model=112;Parent=112;Target=lcl|112| 1140 1374 +
lcl|PGSC0003DMB000000001	Splign	exon	1581905	1581930	.	-	.	model=112;Parent=112;Target=lcl|112| 1375 1400 +
lcl|PGSC0003DMB000000001	Splign	mRNA	5823372	5823999	.	-	.	model=113;ID=113;TargetLen=638;flags=EST;name=Php00a10784.20737;identity=0.894737;exons=1;consensusintron=0;polyA=none
lcl|PGSC0003DMB000000001	Splign	exon	5823372	5823999	.	-	.	model=113;Parent=113;Target=lcl|113| 1 631 +
lcl|PGSC0003DMB000000001	Splign	mRNA	5821912	5822482	.	U	.	model=114;ID=114;TargetLen=571;flags=EST;name=Php00a11762.21715;identity=0.921466;exons=1;consensusintron=0;polyA=none
lcl|PGSC0003DMB000000001	Splign	exon	5821912	5822482	.	U	.	model=114;Parent=114;Target=lcl|114| 1 571 +
lcl|PGSC0003DMB000000001	Splign	mRNA	776879	781110	.	+	.	model=115;ID=115;TargetLen=499;flags=EST;name=Php00a12566.22519;identity=0.864271;exons=3;consensusintron=1;polyA=none
lcl|PGSC0003DMB000000001	Splign	exon	776879	777260	.	+	.	model=115;Parent=115;Target=lcl|115| 1 390 +
lcl|PGSC0003DMB000000001	Splign	exon	779627	779628	.	+	.	model=115;Parent=115;Target=lcl|115| 391 392 +
lcl|PGSC0003DMB000000001	Splign	exon	781005	781110	.	+	.	model=115;Parent=115;Target=lcl|115| 393 498 +
lcl|PGSC0003DMB000000001	Splign	mRNA	1582624	1587093	.	-	.	model=116;ID=116;TargetLen=479;flags=EST;name=Php00a12914.22867;identity=0.958246;exons=6;consensusintron=5;polyA=none
lcl|PGSC0003DMB000000001	Splign	exon	1582624	1582637	.	-	.	model=116;Parent=116;Target=lcl|116| 1 14 +
lcl|PGSC0003DMB000000001	Splign	exon	1582713	1582771	.	-	.	model=116;Parent=116;Target=lcl|116| 15 73 +
lcl|PGSC0003DMB000000001	Splign	exon	1582863	1582950	.	-	.	model=116;Parent=116;Target=lcl|116| 74 161 +
lcl|PGSC0003DMB000000001	Splign	exon	1586502	1586576	.	-	.	model=116;Parent=116;Target=lcl|116| 162 236 +
lcl|PGSC0003DMB000000001	Splign	exon	1586651	1586811	.	-	.	model=116;Parent=116;Target=lcl|116| 237 398 +
lcl|PGSC0003DMB000000001	Splign	exon	1587016	1587093	.	-	.	model=116;Parent=116;Target=lcl|116| 399 479 +
lcl|PGSC0003DMB000000001	Splign	mRNA	2306254	2308116	.	+	.	model=117;ID=117;TargetLen=460;flags=EST;name=Php00a13181.23134;identity=0.916309;exons=3;consensusintron=2;polyA=none
lcl|PGSC0003DMB000000001	Splign	exon	2306254	2306450	.	+	.	model=117;Parent=117;Target=lcl|117| 1 191 +
lcl|PGSC0003DMB000000001	Splign	exon	2307241	2307376	.	+	.	model=117;Parent=117;Target=lcl|117| 192 327 +
lcl|PGSC0003DMB000000001	Splign	exon	2307985	2308116	.	+	.	model=117;Parent=117;Target=lcl|117| 328 460 +
lcl|PGSC0003DMB000000001	Splign	mRNA	5822554	5822913	.	U	.	model=118;ID=118;TargetLen=360;flags=EST;name=F7LC7MZ04JXZ8N;identity=0.925208;exons=1;consensusintron=0;polyA=none
lcl|PGSC0003DMB000000001	Splign	exon	5822554	5822913	.	U	.	model=118;Parent=118;Target=lcl|118| 1 360 +
lcl|PGSC0003DMB000000001	Splign	mRNA	5779484	5779848	.	U	.	model=119;ID=119;TargetLen=362;flags=EST;name=F7LC7MZ04H6CCB;identity=0.89589;exons=1;consensusintron=0;polyA=none
lcl|PGSC0003DMB000000001	Splign	exon	5779484	5779848	.	U	.	model=119;Parent=119;Target=lcl|119| 1 362 +
lcl|PGSC0003DMB000000001	Splign	mRNA	3658102	3659135	.	+	.	model=120;ID=120;TargetLen=324;flags=EST;name=F7LC7MZ04IZJ3D;identity=0.830769;exons=2;consensusintron=1;polyA=none
lcl|PGSC0003DMB000000001	Splign	exon	3658102	3658153	.	+	.	model=120;Parent=120;Target=lcl|120| 32 83 +
lcl|PGSC0003DMB000000001	Splign	exon	3658895	3659135	.	+	.	model=120;Parent=120;Target=lcl|120| 84 324 +
lcl|PGSC0003DMB000000001	Splign	mRNA	4039059	4040650	.	+	.	model=122;ID=122;TargetLen=373;flags=EST;name=F7LC7MZ03G47AN;identity=0.930295;exons=3;consensusintron=2;polyA=none
lcl|PGSC0003DMB000000001	Splign	exon	4039059	4039144	.	+	.	model=122;Parent=122;Target=lcl|122| 1 86 +
lcl|PGSC0003DMB000000001	Splign	exon	4039273	4039353	.	+	.	model=122;Parent=122;Target=lcl|122| 87 167 +
lcl|PGSC0003DMB000000001	Splign	exon	4040445	4040650	.	+	.	model=122;Parent=122;Target=lcl|122| 168 373 +
lcl|PGSC0003DMB000000001	Splign	mRNA	5776859	5778347	.	+	.	model=123;ID=123;TargetLen=424;flags=EST;name=F7LC7MZ03GPAP4;identity=0.8627;exons=4;consensusintron=2;polyA=none
lcl|PGSC0003DMB000000001	Splign	exon	5776859	5776940	.	+	.	model=123;Parent=123;Target=lcl|123| 1 79 +
lcl|PGSC0003DMB000000001	Splign	exon	5777470	5777540	.	+	.	model=123;Parent=123;Target=lcl|123| 80 152 +
lcl|PGSC0003DMB000000001	Splign	exon	5777576	5777600	.	+	.	model=123;Parent=123;Target=lcl|123| 153 172 +
lcl|PGSC0003DMB000000001	Splign	exon	5778096	5778347	.	+	.	model=123;Parent=123;Target=lcl|123| 173 424 +
lcl|PGSC0003DMB000000001	Splign	mRNA	5779408	5779772	.	-	.	model=125;ID=125;TargetLen=366;flags=EST;name=F7LC7MZ03G2Y5E;identity=0.907104;exons=1;consensusintron=0;polyA=none
lcl|PGSC0003DMB000000001	Splign	exon	5779408	5779772	.	-	.	model=125;Parent=125;Target=lcl|125| 1 365 +
lcl|PGSC0003DMB000000001	Splign	mRNA	1505473	1505924	.	-	.	model=126;ID=126;TargetLen=451;flags=EST;name=F7LC7MZ03HAJNU;identity=0.870614;exons=1;consensusintron=0;polyA=none
lcl|PGSC0003DMB000000001	Splign	exon	1505473	1505924	.	-	.	model=126;Parent=126;Target=lcl|126| 2 450 +
lcl|PGSC0003DMB000000001	Splign	mRNA	3659991	3665311	.	+	.	model=127;ID=127;TargetLen=454;flags=EST;name=F6U9T4102DVJ7J;identity=0.942857;exons=4;consensusintron=3;polyA=none
lcl|PGSC0003DMB000000001	Splign	exon	3659991	3660105	.	+	.	model=127;Parent=127;Target=lcl|127| 1 115 +
lcl|PGSC0003DMB000000001	Splign	exon	3660486	3660716	.	+	.	model=127;Parent=127;Target=lcl|127| 116 347 +
lcl|PGSC0003DMB000000001	Splign	exon	3664662	3664730	.	+	.	model=127;Parent=127;Target=lcl|127| 348 416 +
lcl|PGSC0003DMB000000001	Splign	exon	3665274	3665311	.	+	.	model=127;Parent=127;Target=lcl|127| 417 454 +
lcl|PGSC0003DMB000000001	Splign	mRNA	5754745	5755160	.	-	.	model=128;ID=128;TargetLen=435;flags=EST;name=F6U9T4101B674N;identity=0.87844;exons=1;consensusintron=0;polyA=none
lcl|PGSC0003DMB000000001	Splign	exon	5754745	5755160	.	-	.	model=128;Parent=128;Target=lcl|128| 2 419 +
lcl|PGSC0003DMB000000001	Splign	mRNA	5754745	5755082	.	-	.	model=129;ID=129;TargetLen=338;flags=EST;name=F6U9T4104J0P7X;identity=0.923529;exons=1;consensusintron=0;polyA=none
lcl|PGSC0003DMB000000001	Splign	exon	5754745	5755082	.	-	.	model=129;Parent=129;Target=lcl|129| 2 338 +
lcl|PGSC0003DMB000000002	Splign	mRNA	5457623	5471319	.	-	.	model=130;ID=130;TargetLen=1455;flags=EST;name=Php00a00037.00812;identity=0.812925;exons=3;consensusintron=2;polyA=none
lcl|PGSC0003DMB000000002	Splign	exon	5457623	5457922	.	-	.	model=130;Parent=130;Target=lcl|130| 3 293 +
lcl|PGSC0003DMB000000002	Splign	exon	5466354	5467330	.	-	.	model=130;Parent=130;Target=lcl|130| 294 1286 +
lcl|PGSC0003DMB000000002	Splign	exon	5471280	5471319	.	-	.	model=130;Parent=130;Target=lcl|130| 1287 1325 +
lcl|PGSC0003DMB000000002	Splign	mRNA	5466185	5471319	.	-	.	model=131;ID=131;TargetLen=1331;flags=EST;name=Php00a00037.00818;identity=0.804332;exons=2;consensusintron=1;polyA=none
lcl|PGSC0003DMB000000002	Splign	exon	5466185	5467330	.	-	.	model=131;Parent=131;Target=lcl|131| 1 1162 +
lcl|PGSC0003DMB000000002	Splign	exon	5471280	5471319	.	-	.	model=131;Parent=131;Target=lcl|131| 1163 1201 +
lcl|PGSC0003DMB000000002	Splign	mRNA	4022401	4026192	.	+	.	model=132;ID=132;TargetLen=4143;flags=EST;name=Php00a00754.05822;identity=0.817108;exons=3;consensusintron=1;polyA=none
lcl|PGSC0003DMB000000002	Splign	exon	4022401	4023470	.	+	.	model=132;Parent=132;Target=lcl|132| 123 1194 +
lcl|PGSC0003DMB000000002	Splign	exon	4023471	4024703	.	+	.	model=132;Parent=132;Target=lcl|132| 1228 2460 +
lcl|PGSC0003DMB000000002	Splign	exon	4024813	4026192	.	+	.	model=132;Parent=132;Target=lcl|132| 2461 3870 +
lcl|PGSC0003DMB000000002	Splign	mRNA	4022401	4026192	.	+	.	model=133;ID=133;TargetLen=4089;flags=EST;name=Php00a00754.05823;identity=0.828327;exons=3;consensusintron=1;polyA=none
lcl|PGSC0003DMB000000002	Splign	exon	4022401	4023470	.	+	.	model=133;Parent=133;Target=lcl|133| 68 1140 +
lcl|PGSC0003DMB000000002	Splign	exon	4023471	4024703	.	+	.	model=133;Parent=133;Target=lcl|133| 1174 2406 +
lcl|PGSC0003DMB000000002	Splign	exon	4024813	4026192	.	+	.	model=133;Parent=133;Target=lcl|133| 2407 3816 +
lcl|PGSC0003DMB000000002	Splign	mRNA	4022401	4026192	.	+	.	model=134;ID=134;TargetLen=4083;flags=EST;name=Php00a00754.05824;identity=0.813506;exons=4;consensusintron=1;polyA=none
lcl|PGSC0003DMB000000002	Splign	exon	4022401	4023106	.	+	.	model=134;Parent=134;Target=lcl|134| 123 824 +
lcl|PGSC0003DMB000000002	Splign	exon	4023156	4023470	.	+	.	model=134;Parent=134;Target=lcl|134| 825 1134 +
lcl|PGSC0003DMB000000002	Splign	exon	4023471	4024703	.	+	.	model=134;Parent=134;Target=lcl|134| 1168 2400 +
lcl|PGSC0003DMB000000002	Splign	exon	4024813	4026192	.	+	.	model=134;Parent=134;Target=lcl|134| 2401 3810 +
lcl|PGSC0003DMB000000002	Splign	mRNA	4022401	4026192	.	+	.	model=135;ID=135;TargetLen=4029;flags=EST;name=Php00a00754.05825;identity=0.824809;exons=4;consensusintron=1;polyA=none
lcl|PGSC0003DMB000000002	Splign	exon	4022401	4023106	.	+	.	model=135;Parent=135;Target=lcl|135| 68 770 +
lcl|PGSC0003DMB000000002	Splign	exon	4023156	4023470	.	+	.	model=135;Parent=135;Target=lcl|135| 771 1080 +
lcl|PGSC0003DMB000000002	Splign	exon	4023471	4024703	.	+	.	model=135;Parent=135;Target=lcl|135| 1114 2346 +
lcl|PGSC0003DMB000000002	Splign	exon	4024813	4026192	.	+	.	model=135;Parent=135;Target=lcl|135| 2347 3756 +
lcl|PGSC0003DMB000000002	Splign	mRNA	956325	962219	.	+	.	model=136;ID=136;TargetLen=3202;flags=EST;name=Php00a01549.08587;identity=0.824838;exons=5;consensusintron=4;polyA=none
lcl|PGSC0003DMB000000002	Splign	exon	956325	956405	.	+	.	model=136;Parent=136;Target=lcl|136| 78 155 +
lcl|PGSC0003DMB000000002	Splign	exon	956505	956628	.	+	.	model=136;Parent=136;Target=lcl|136| 156 279 +
lcl|PGSC0003DMB000000002	Splign	exon	958429	958485	.	+	.	model=136;Parent=136;Target=lcl|136| 280 336 +
lcl|PGSC0003DMB000000002	Splign	exon	959504	960653	.	+	.	model=136;Parent=136;Target=lcl|136| 337 1497 +
lcl|PGSC0003DMB000000002	Splign	exon	960680	962219	.	+	.	model=136;Parent=136;Target=lcl|136| 1498 3088 +
lcl|PGSC0003DMB000000002	Splign	mRNA	956325	993060	.	+	.	model=137;ID=137;TargetLen=3197;flags=EST;name=Php00a01549.08588;identity=0.840495;exons=7;consensusintron=5;polyA=none
lcl|PGSC0003DMB000000002	Splign	exon	956325	956405	.	+	.	model=137;Parent=137;Target=lcl|137| 78 155 +
lcl|PGSC0003DMB000000002	Splign	exon	956505	956628	.	+	.	model=137;Parent=137;Target=lcl|137| 156 279 +
lcl|PGSC0003DMB000000002	Splign	exon	958429	958485	.	+	.	model=137;Parent=137;Target=lcl|137| 280 336 +
lcl|PGSC0003DMB000000002	Splign	exon	959504	960653	.	+	.	model=137;Parent=137;Target=lcl|137| 337 1497 +
lcl|PGSC0003DMB000000002	Splign	exon	960680	962215	.	+	.	model=137;Parent=137;Target=lcl|137| 1498 3086 +
lcl|PGSC0003DMB000000002	Splign	exon	987010	987029	.	+	.	model=137;Parent=137;Target=lcl|137| 3119 3136 +
lcl|PGSC0003DMB000000002	Splign	exon	993023	993060	.	+	.	model=137;Parent=137;Target=lcl|137| 3137 3173 +
lcl|PGSC0003DMB000000002	Splign	mRNA	956325	960864	.	+	.	model=138;ID=138;TargetLen=1569;flags=EST;name=Php00a01549.08589;identity=0.857958;exons=5;consensusintron=4;polyA=none
lcl|PGSC0003DMB000000002	Splign	exon	956325	956405	.	+	.	model=138;Parent=138;Target=lcl|138| 78 155 +
lcl|PGSC0003DMB000000002	Splign	exon	956505	956628	.	+	.	model=138;Parent=138;Target=lcl|138| 156 279 +
lcl|PGSC0003DMB000000002	Splign	exon	958429	958485	.	+	.	model=138;Parent=138;Target=lcl|138| 280 336 +
lcl|PGSC0003DMB000000002	Splign	exon	959504	960596	.	+	.	model=138;Parent=138;Target=lcl|138| 337 1440 +
lcl|PGSC0003DMB000000002	Splign	exon	960736	960864	.	+	.	model=138;Parent=138;Target=lcl|138| 1441 1569 +
lcl|PGSC0003DMB000000002	Splign	mRNA	566426	575122	.	-	.	model=139;ID=139;TargetLen=4048;flags=EST;name=Php00a01668.08896;identity=0.843773;exons=12;consensusintron=10;polyA=none
lcl|PGSC0003DMB000000002	Splign	exon	566426	567339	.	-	.	model=139;Parent=139;Target=lcl|139| 1 914 +
lcl|PGSC0003DMB000000002	Splign	exon	567433	567494	.	-	.	model=139;Parent=139;Target=lcl|139| 915 976 +
lcl|PGSC0003DMB000000002	Splign	exon	567847	568059	.	-	.	model=139;Parent=139;Target=lcl|139| 977 1189 +
lcl|PGSC0003DMB000000002	Splign	exon	568171	568255	.	-	.	model=139;Parent=139;Target=lcl|139| 1190 1274 +
lcl|PGSC0003DMB000000002	Splign	exon	568738	568895	.	-	.	model=139;Parent=139;Target=lcl|139| 1275 1433 +
lcl|PGSC0003DMB000000002	Splign	exon	568984	569104	.	-	.	model=139;Parent=139;Target=lcl|139| 1434 1554 +
lcl|PGSC0003DMB000000002	Splign	exon	569193	569355	.	-	.	model=139;Parent=139;Target=lcl|139| 1555 1717 +
lcl|PGSC0003DMB000000002	Splign	exon	569465	569550	.	-	.	model=139;Parent=139;Target=lcl|139| 1718 1803 +
lcl|PGSC0003DMB000000002	Splign	exon	570451	570536	.	-	.	model=139;Parent=139;Target=lcl|139| 1804 1889 +
lcl|PGSC0003DMB000000002	Splign	exon	570627	572067	.	-	.	model=139;Parent=139;Target=lcl|139| 1890 3324 +
lcl|PGSC0003DMB000000002	Splign	exon	574554	574929	.	-	.	model=139;Parent=139;Target=lcl|139| 3325 3718 +
lcl|PGSC0003DMB000000002	Splign	exon	575030	575122	.	-	.	model=139;Parent=139;Target=lcl|139| 3903 3999 +
lcl|PGSC0003DMB000000002	Splign	mRNA	566426	575122	.	-	.	model=140;ID=140;TargetLen=4048;flags=EST;name=Php00a01668.08897;identity=0.842998;exons=12;consensusintron=10;polyA=none
lcl|PGSC0003DMB000000002	Splign	exon	566426	567339	.	-	.	model=140;Parent=140;Target=lcl|140| 1 914 +
lcl|PGSC0003DMB000000002	Splign	exon	567433	567494	.	-	.	model=140;Parent=140;Target=lcl|140| 915 976 +
lcl|PGSC0003DMB000000002	Splign	exon	567847	568059	.	-	.	model=140;Parent=140;Target=lcl|140| 977 1189 +
lcl|PGSC0003DMB000000002	Splign	exon	568171	568255	.	-	.	model=140;Parent=140;Target=lcl|140| 1190 1274 +
lcl|PGSC0003DMB000000002	Splign	exon	568738	568895	.	-	.	model=140;Parent=140;Target=lcl|140| 1275 1433 +
lcl|PGSC0003DMB000000002	Splign	exon	568984	569104	.	-	.	model=140;Parent=140;Target=lcl|140| 1434 1554 +
lcl|PGSC0003DMB000000002	Splign	exon	569193	569355	.	-	.	model=140;Parent=140;Target=lcl|140| 1555 1717 +
lcl|PGSC0003DMB000000002	Splign	exon	569465	569550	.	-	.	model=140;Parent=140;Target=lcl|140| 1718 1803 +
lcl|PGSC0003DMB000000002	Splign	exon	570451	570536	.	-	.	model=140;Parent=140;Target=lcl|140| 1804 1889 +
lcl|PGSC0003DMB000000002	Splign	exon	570627	572067	.	-	.	model=140;Parent=140;Target=lcl|140| 1890 3324 +
lcl|PGSC0003DMB000000002	Splign	exon	574554	574929	.	-	.	model=140;Parent=140;Target=lcl|140| 3325 3718 +
lcl|PGSC0003DMB000000002	Splign	exon	575030	575122	.	-	.	model=140;Parent=140;Target=lcl|140| 3903 3999 +
lcl|PGSC0003DMB000000002	Splign	mRNA	779858	796792	.	+	.	model=141;ID=141;TargetLen=2186;flags=EST;name=Php00a01912.09383;identity=0.924761;exons=16;consensusintron=15;polyA=none
lcl|PGSC0003DMB000000002	Splign	exon	779858	779959	.	+	.	model=141;Parent=141;Target=lcl|141| 1 104 +
lcl|PGSC0003DMB000000002	Splign	exon	780065	780193	.	+	.	model=141;Parent=141;Target=lcl|141| 105 233 +
lcl|PGSC0003DMB000000002	Splign	exon	780727	780842	.	+	.	model=141;Parent=141;Target=lcl|141| 234 349 +
lcl|PGSC0003DMB000000002	Splign	exon	780931	781048	.	+	.	model=141;Parent=141;Target=lcl|141| 350 467 +
lcl|PGSC0003DMB000000002	Splign	exon	782871	782976	.	+	.	model=141;Parent=141;Target=lcl|141| 468 573 +
lcl|PGSC0003DMB000000002	Splign	exon	783988	784133	.	+	.	model=141;Parent=141;Target=lcl|141| 574 719 +
lcl|PGSC0003DMB000000002	Splign	exon	784263	784433	.	+	.	model=141;Parent=141;Target=lcl|141| 720 890 +
lcl|PGSC0003DMB000000002	Splign	exon	784524	784634	.	+	.	model=141;Parent=141;Target=lcl|141| 891 1001 +
lcl|PGSC0003DMB000000002	Splign	exon	785340	785451	.	+	.	model=141;Parent=141;Target=lcl|141| 1002 1113 +
lcl|PGSC0003DMB000000002	Splign	exon	786048	786397	.	+	.	model=141;Parent=141;Target=lcl|141| 1114 1466 +
lcl|PGSC0003DMB000000002	Splign	exon	787376	787466	.	+	.	model=141;Parent=141;Target=lcl|141| 1467 1557 +
lcl|PGSC0003DMB000000002	Splign	exon	793683	793778	.	+	.	model=141;Parent=141;Target=lcl|141| 1558 1653 +
lcl|PGSC0003DMB000000002	Splign	exon	793870	793940	.	+	.	model=141;Parent=141;Target=lcl|141| 1654 1724 +
lcl|PGSC0003DMB000000002	Splign	exon	794028	794155	.	+	.	model=141;Parent=141;Target=lcl|141| 1725 1852 +
lcl|PGSC0003DMB000000002	Splign	exon	794699	794804	.	+	.	model=141;Parent=141;Target=lcl|141| 1853 1963 +
lcl|PGSC0003DMB000000002	Splign	exon	796568	796792	.	+	.	model=141;Parent=141;Target=lcl|141| 1964 2186 +
lcl|PGSC0003DMB000000002	Splign	mRNA	779858	796792	.	+	.	model=142;ID=142;TargetLen=2186;flags=EST;name=Php00a01912.09384;identity=0.923393;exons=16;consensusintron=15;polyA=none
lcl|PGSC0003DMB000000002	Splign	exon	779858	779959	.	+	.	model=142;Parent=142;Target=lcl|142| 1 104 +
lcl|PGSC0003DMB000000002	Splign	exon	780065	780193	.	+	.	model=142;Parent=142;Target=lcl|142| 105 233 +
lcl|PGSC0003DMB000000002	Splign	exon	780727	780842	.	+	.	model=142;Parent=142;Target=lcl|142| 234 349 +
lcl|PGSC0003DMB000000002	Splign	exon	780931	781048	.	+	.	model=142;Parent=142;Target=lcl|142| 350 467 +
lcl|PGSC0003DMB000000002	Splign	exon	782871	782976	.	+	.	model=142;Parent=142;Target=lcl|142| 468 573 +
lcl|PGSC0003DMB000000002	Splign	exon	783988	784133	.	+	.	model=142;Parent=142;Target=lcl|142| 574 719 +
lcl|PGSC0003DMB000000002	Splign	exon	784263	784433	.	+	.	model=142;Parent=142;Target=lcl|142| 720 890 +
lcl|PGSC0003DMB000000002	Splign	exon	784524	784634	.	+	.	model=142;Parent=142;Target=lcl|142| 891 1001 +
lcl|PGSC0003DMB000000002	Splign	exon	785340	785451	.	+	.	model=142;Parent=142;Target=lcl|142| 1002 1113 +
lcl|PGSC0003DMB000000002	Splign	exon	786048	786397	.	+	.	model=142;Parent=142;Target=lcl|142| 1114 1466 +
lcl|PGSC0003DMB000000002	Splign	exon	787376	787466	.	+	.	model=142;Parent=142;Target=lcl|142| 1467 1557 +
lcl|PGSC0003DMB000000002	Splign	exon	793683	793778	.	+	.	model=142;Parent=142;Target=lcl|142| 1558 1653 +
lcl|PGSC0003DMB000000002	Splign	exon	793870	793940	.	+	.	model=142;Parent=142;Target=lcl|142| 1654 1724 +
lcl|PGSC0003DMB000000002	Splign	exon	794028	794155	.	+	.	model=142;Parent=142;Target=lcl|142| 1725 1852 +
lcl|PGSC0003DMB000000002	Splign	exon	794699	794804	.	+	.	model=142;Parent=142;Target=lcl|142| 1853 1963 +
lcl|PGSC0003DMB000000002	Splign	exon	796568	796792	.	+	.	model=142;Parent=142;Target=lcl|142| 1964 2186 +
lcl|PGSC0003DMB000000002	Splign	mRNA	349058	356929	.	+	.	model=143;ID=143;TargetLen=2853;flags=EST;name=Php00a02230.10005;identity=0.87943;exons=15;consensusintron=14;polyA=none
lcl|PGSC0003DMB000000002	Splign	exon	349058	349462	.	+	.	model=143;Parent=143;Target=lcl|143| 3 425 +
lcl|PGSC0003DMB000000002	Splign	exon	349808	350106	.	+	.	model=143;Parent=143;Target=lcl|143| 426 724 +
lcl|PGSC0003DMB000000002	Splign	exon	350189	350333	.	+	.	model=143;Parent=143;Target=lcl|143| 725 869 +
lcl|PGSC0003DMB000000002	Splign	exon	351360	351475	.	+	.	model=143;Parent=143;Target=lcl|143| 870 985 +
lcl|PGSC0003DMB000000002	Splign	exon	351863	352071	.	+	.	model=143;Parent=143;Target=lcl|143| 986 1191 +
lcl|PGSC0003DMB000000002	Splign	exon	352413	352832	.	+	.	model=143;Parent=143;Target=lcl|143| 1192 1608 +
lcl|PGSC0003DMB000000002	Splign	exon	352935	352975	.	+	.	model=143;Parent=143;Target=lcl|143| 1609 1649 +
lcl|PGSC0003DMB000000002	Splign	exon	353479	353547	.	+	.	model=143;Parent=143;Target=lcl|143| 1650 1718 +
lcl|PGSC0003DMB000000002	Splign	exon	354042	354142	.	+	.	model=143;Parent=143;Target=lcl|143| 1719 1819 +
lcl|PGSC0003DMB000000002	Splign	exon	354236	354320	.	+	.	model=143;Parent=143;Target=lcl|143| 1820 1904 +
lcl|PGSC0003DMB000000002	Splign	exon	354395	354493	.	+	.	model=143;Parent=143;Target=lcl|143| 1905 2003 +
lcl|PGSC0003DMB000000002	Splign	exon	354569	354637	.	+	.	model=143;Parent=143;Target=lcl|143| 2004 2072 +
lcl|PGSC0003DMB000000002	Splign	exon	355973	356104	.	+	.	model=143;Parent=143;Target=lcl|143| 2073 2204 +
lcl|PGSC0003DMB000000002	Splign	exon	356204	356298	.	+	.	model=143;Parent=143;Target=lcl|143| 2205 2299 +
lcl|PGSC0003DMB000000002	Splign	exon	356451	356929	.	+	.	model=143;Parent=143;Target=lcl|143| 2300 2774 +
lcl|PGSC0003DMB000000002	Splign	mRNA	5450403	5456334	.	+	.	model=144;ID=144;TargetLen=2713;flags=EST;name=Php00a02347.10238;identity=0.813894;exons=8;consensusintron=7;polyA=none
lcl|PGSC0003DMB000000002	Splign	exon	5450403	5450440	.	+	.	model=144;Parent=144;Target=lcl|144| 286 323 +
lcl|PGSC0003DMB000000002	Splign	exon	5450546	5450720	.	+	.	model=144;Parent=144;Target=lcl|144| 324 498 +
lcl|PGSC0003DMB000000002	Splign	exon	5451558	5451634	.	+	.	model=144;Parent=144;Target=lcl|144| 499 575 +
lcl|PGSC0003DMB000000002	Splign	exon	5451726	5452226	.	+	.	model=144;Parent=144;Target=lcl|144| 576 1076 +
lcl|PGSC0003DMB000000002	Splign	exon	5453960	5454484	.	+	.	model=144;Parent=144;Target=lcl|144| 1077 1600 +
lcl|PGSC0003DMB000000002	Splign	exon	5454778	5454990	.	+	.	model=144;Parent=144;Target=lcl|144| 1601 1813 +
lcl|PGSC0003DMB000000002	Splign	exon	5455344	5455686	.	+	.	model=144;Parent=144;Target=lcl|144| 1814 2168 +
lcl|PGSC0003DMB000000002	Splign	exon	5455795	5456334	.	+	.	model=144;Parent=144;Target=lcl|144| 2169 2706 +
lcl|PGSC0003DMB000000002	Splign	mRNA	5450403	5456334	.	+	.	model=145;ID=145;TargetLen=2644;flags=EST;name=Php00a02347.10239;identity=0.834959;exons=8;consensusintron=7;polyA=none
lcl|PGSC0003DMB000000002	Splign	exon	5450403	5450440	.	+	.	model=145;Parent=145;Target=lcl|145| 217 254 +
lcl|PGSC0003DMB000000002	Splign	exon	5450546	5450720	.	+	.	model=145;Parent=145;Target=lcl|145| 255 429 +
lcl|PGSC0003DMB000000002	Splign	exon	5451558	5451634	.	+	.	model=145;Parent=145;Target=lcl|145| 430 506 +
lcl|PGSC0003DMB000000002	Splign	exon	5451726	5452226	.	+	.	model=145;Parent=145;Target=lcl|145| 507 1007 +
lcl|PGSC0003DMB000000002	Splign	exon	5453960	5454484	.	+	.	model=145;Parent=145;Target=lcl|145| 1008 1531 +
lcl|PGSC0003DMB000000002	Splign	exon	5454778	5454990	.	+	.	model=145;Parent=145;Target=lcl|145| 1532 1744 +
lcl|PGSC0003DMB000000002	Splign	exon	5455344	5455686	.	+	.	model=145;Parent=145;Target=lcl|145| 1745 2099 +
lcl|PGSC0003DMB000000002	Splign	exon	5455795	5456334	.	+	.	model=145;Parent=145;Target=lcl|145| 2100 2637 +
lcl|PGSC0003DMB000000002	Splign	mRNA	400920	550461	.	+	.	model=146;ID=146;TargetLen=1563;flags=EST;name=Php00a03057.11658;identity=0.907643;exons=16;consensusintron=14;polyA=none
lcl|PGSC0003DMB000000002	Splign	exon	400920	400952	.	+	.	model=146;Parent=146;Target=lcl|146| 16 46 +
lcl|PGSC0003DMB000000002	Splign	exon	401974	401977	.	+	.	model=146;Parent=146;Target=lcl|146| 47 50 +
lcl|PGSC0003DMB000000002	Splign	exon	412030	412048	.	+	.	model=146;Parent=146;Target=lcl|146| 51 67 +
lcl|PGSC0003DMB000000002	Splign	exon	543301	543359	.	+	.	model=146;Parent=146;Target=lcl|146| 110 168 +
lcl|PGSC0003DMB000000002	Splign	exon	544387	544481	.	+	.	model=146;Parent=146;Target=lcl|146| 169 263 +
lcl|PGSC0003DMB000000002	Splign	exon	546050	546253	.	+	.	model=146;Parent=146;Target=lcl|146| 264 467 +
lcl|PGSC0003DMB000000002	Splign	exon	546955	547071	.	+	.	model=146;Parent=146;Target=lcl|146| 468 584 +
lcl|PGSC0003DMB000000002	Splign	exon	547194	547322	.	+	.	model=146;Parent=146;Target=lcl|146| 585 713 +
lcl|PGSC0003DMB000000002	Splign	exon	547754	547883	.	+	.	model=146;Parent=146;Target=lcl|146| 714 843 +
lcl|PGSC0003DMB000000002	Splign	exon	548046	548149	.	+	.	model=146;Parent=146;Target=lcl|146| 844 947 +
lcl|PGSC0003DMB000000002	Splign	exon	548263	548367	.	+	.	model=146;Parent=146;Target=lcl|146| 948 1052 +
lcl|PGSC0003DMB000000002	Splign	exon	548555	548649	.	+	.	model=146;Parent=146;Target=lcl|146| 1053 1147 +
lcl|PGSC0003DMB000000002	Splign	exon	549100	549187	.	+	.	model=146;Parent=146;Target=lcl|146| 1148 1235 +
lcl|PGSC0003DMB000000002	Splign	exon	549292	549352	.	+	.	model=146;Parent=146;Target=lcl|146| 1236 1296 +
lcl|PGSC0003DMB000000002	Splign	exon	549465	549538	.	+	.	model=146;Parent=146;Target=lcl|146| 1297 1370 +
lcl|PGSC0003DMB000000002	Splign	exon	550274	550461	.	+	.	model=146;Parent=146;Target=lcl|146| 1371 1562 +
lcl|PGSC0003DMB000000002	Splign	mRNA	547383	550461	.	+	.	model=147;ID=147;TargetLen=956;flags=EST;name=Php00a03057.11659;identity=0.933124;exons=9;consensusintron=8;polyA=none
lcl|PGSC0003DMB000000002	Splign	exon	547383	547488	.	+	.	model=147;Parent=147;Target=lcl|147| 1 106 +
lcl|PGSC0003DMB000000002	Splign	exon	547754	547883	.	+	.	model=147;Parent=147;Target=lcl|147| 107 236 +
lcl|PGSC0003DMB000000002	Splign	exon	548046	548149	.	+	.	model=147;Parent=147;Target=lcl|147| 237 340 +
lcl|PGSC0003DMB000000002	Splign	exon	548263	548367	.	+	.	model=147;Parent=147;Target=lcl|147| 341 445 +
lcl|PGSC0003DMB000000002	Splign	exon	548555	548649	.	+	.	model=147;Parent=147;Target=lcl|147| 446 540 +
lcl|PGSC0003DMB000000002	Splign	exon	549100	549187	.	+	.	model=147;Parent=147;Target=lcl|147| 541 628 +
lcl|PGSC0003DMB000000002	Splign	exon	549292	549352	.	+	.	model=147;Parent=147;Target=lcl|147| 629 689 +
lcl|PGSC0003DMB000000002	Splign	exon	549465	549538	.	+	.	model=147;Parent=147;Target=lcl|147| 690 763 +
lcl|PGSC0003DMB000000002	Splign	exon	550274	550461	.	+	.	model=147;Parent=147;Target=lcl|147| 764 955 +
lcl|PGSC0003DMB000000002	Splign	mRNA	2173794	2183365	.	-	.	model=148;ID=148;TargetLen=719;flags=EST;name=Php00a03214.11973;identity=0.884824;exons=6;consensusintron=5;polyA=none
lcl|PGSC0003DMB000000002	Splign	exon	2173794	2173864	.	-	.	model=148;Parent=148;Target=lcl|148| 3 73 +
lcl|PGSC0003DMB000000002	Splign	exon	2173957	2174052	.	-	.	model=148;Parent=148;Target=lcl|148| 74 169 +
lcl|PGSC0003DMB000000002	Splign	exon	2174137	2174285	.	-	.	model=148;Parent=148;Target=lcl|148| 170 317 +
lcl|PGSC0003DMB000000002	Splign	exon	2174369	2174438	.	-	.	model=148;Parent=148;Target=lcl|148| 318 387 +
lcl|PGSC0003DMB000000002	Splign	exon	2182971	2183011	.	-	.	model=148;Parent=148;Target=lcl|148| 388 428 +
lcl|PGSC0003DMB000000002	Splign	exon	2183086	2183365	.	-	.	model=148;Parent=148;Target=lcl|148| 429 716 +
lcl|PGSC0003DMB000000002	Splign	mRNA	106477	107361	.	+	.	model=149;ID=149;TargetLen=484;flags=EST;name=Php00a04102.13748;identity=0.917526;exons=4;consensusintron=3;polyA=none
lcl|PGSC0003DMB000000002	Splign	exon	106477	106629	.	+	.	model=149;Parent=149;Target=lcl|149| 1 153 +
lcl|PGSC0003DMB000000002	Splign	exon	106719	106825	.	+	.	model=149;Parent=149;Target=lcl|149| 154 260 +
lcl|PGSC0003DMB000000002	Splign	exon	106972	107062	.	+	.	model=149;Parent=149;Target=lcl|149| 261 352 +
lcl|PGSC0003DMB000000002	Splign	exon	107234	107361	.	+	.	model=149;Parent=149;Target=lcl|149| 353 480 +
lcl|PGSC0003DMB000000002	Splign	mRNA	5577601	5662730	.	+	.	model=150;ID=150;TargetLen=4190;flags=EST;name=Php00a04369.14280;identity=0.898951;exons=26;consensusintron=25;polyA=none
lcl|PGSC0003DMB000000002	Splign	exon	5577601	5577834	.	+	.	model=150;Parent=150;Target=lcl|150| 136 369 +
lcl|PGSC0003DMB000000002	Splign	exon	5579443	5579502	.	+	.	model=150;Parent=150;Target=lcl|150| 370 429 +
lcl|PGSC0003DMB000000002	Splign	exon	5579585	5579677	.	+	.	model=150;Parent=150;Target=lcl|150| 430 522 +
lcl|PGSC0003DMB000000002	Splign	exon	5580308	5580536	.	+	.	model=150;Parent=150;Target=lcl|150| 523 751 +
lcl|PGSC0003DMB000000002	Splign	exon	5581563	5581669	.	+	.	model=150;Parent=150;Target=lcl|150| 752 858 +
lcl|PGSC0003DMB000000002	Splign	exon	5586620	5586682	.	+	.	model=150;Parent=150;Target=lcl|150| 859 921 +
lcl|PGSC0003DMB000000002	Splign	exon	5588611	5588711	.	+	.	model=150;Parent=150;Target=lcl|150| 922 1022 +
lcl|PGSC0003DMB000000002	Splign	exon	5601517	5601611	.	+	.	model=150;Parent=150;Target=lcl|150| 1023 1117 +
lcl|PGSC0003DMB000000002	Splign	exon	5606550	5606570	.	+	.	model=150;Parent=150;Target=lcl|150| 1118 1138 +
lcl|PGSC0003DMB000000002	Splign	exon	5606638	5606733	.	+	.	model=150;Parent=150;Target=lcl|150| 1139 1234 +
lcl|PGSC0003DMB000000002	Splign	exon	5606841	5606961	.	+	.	model=150;Parent=150;Target=lcl|150| 1235 1355 +
lcl|PGSC0003DMB000000002	Splign	exon	5607063	5607242	.	+	.	model=150;Parent=150;Target=lcl|150| 1356 1535 +
lcl|PGSC0003DMB000000002	Splign	exon	5607360	5607556	.	+	.	model=150;Parent=150;Target=lcl|150| 1536 1732 +
lcl|PGSC0003DMB000000002	Splign	exon	5629498	5629769	.	+	.	model=150;Parent=150;Target=lcl|150| 1733 2004 +
lcl|PGSC0003DMB000000002	Splign	exon	5630757	5630858	.	+	.	model=150;Parent=150;Target=lcl|150| 2005 2106 +
lcl|PGSC0003DMB000000002	Splign	exon	5641091	5641267	.	+	.	model=150;Parent=150;Target=lcl|150| 2107 2283 +
lcl|PGSC0003DMB000000002	Splign	exon	5641378	5641566	.	+	.	model=150;Parent=150;Target=lcl|150| 2284 2472 +
lcl|PGSC0003DMB000000002	Splign	exon	5646961	5647202	.	+	.	model=150;Parent=150;Target=lcl|150| 2473 2713 +
lcl|PGSC0003DMB000000002	Splign	exon	5647283	5647429	.	+	.	model=150;Parent=150;Target=lcl|150| 2714 2860 +
lcl|PGSC0003DMB000000002	Splign	exon	5650390	5650603	.	+	.	model=150;Parent=150;Target=lcl|150| 2861 3074 +
lcl|PGSC0003DMB000000002	Splign	exon	5651009	5651137	.	+	.	model=150;Parent=150;Target=lcl|150| 3075 3203 +
lcl|PGSC0003DMB000000002	Splign	exon	5651217	5651348	.	+	.	model=150;Parent=150;Target=lcl|150| 3204 3347 +
lcl|PGSC0003DMB000000002	Splign	exon	5658888	5658959	.	+	.	model=150;Parent=150;Target=lcl|150| 3348 3419 +
lcl|PGSC0003DMB000000002	Splign	exon	5659035	5659214	.	+	.	model=150;Parent=150;Target=lcl|150| 3420 3599 +
lcl|PGSC0003DMB000000002	Splign	exon	5659440	5659499	.	+	.	model=150;Parent=150;Target=lcl|150| 3600 3659 +
lcl|PGSC0003DMB000000002	Splign	exon	5662236	5662730	.	+	.	model=150;Parent=150;Target=lcl|150| 3660 4190 +
lcl|PGSC0003DMB000000002	Splign	mRNA	156483	163096	.	+	.	model=151;ID=151;TargetLen=4757;flags=EST;name=Php00a04462.14415;identity=0.94357;exons=13;consensusintron=12;polyA=none
lcl|PGSC0003DMB000000002	Splign	exon	156483	157030	.	+	.	model=151;Parent=151;Target=lcl|151| 1 544 +
lcl|PGSC0003DMB000000002	Splign	exon	157104	158167	.	+	.	model=151;Parent=151;Target=lcl|151| 545 1608 +
lcl|PGSC0003DMB000000002	Splign	exon	158343	158627	.	+	.	model=151;Parent=151;Target=lcl|151| 1609 1893 +
lcl|PGSC0003DMB000000002	Splign	exon	158706	158910	.	+	.	model=151;Parent=151;Target=lcl|151| 1894 2098 +
lcl|PGSC0003DMB000000002	Splign	exon	159033	159304	.	+	.	model=151;Parent=151;Target=lcl|151| 2099 2373 +
lcl|PGSC0003DMB000000002	Splign	exon	159391	159665	.	+	.	model=151;Parent=151;Target=lcl|151| 2374 2648 +
lcl|PGSC0003DMB000000002	Splign	exon	160102	161221	.	+	.	model=151;Parent=151;Target=lcl|151| 2649 3768 +
lcl|PGSC0003DMB000000002	Splign	exon	161304	161450	.	+	.	model=151;Parent=151;Target=lcl|151| 3769 3915 +
lcl|PGSC0003DMB000000002	Splign	exon	161525	161605	.	+	.	model=151;Parent=151;Target=lcl|151| 3916 3996 +
lcl|PGSC0003DMB000000002	Splign	exon	161682	161907	.	+	.	model=151;Parent=151;Target=lcl|151| 3997 4222 +
lcl|PGSC0003DMB000000002	Splign	exon	162024	162163	.	+	.	model=151;Parent=151;Target=lcl|151| 4223 4362 +
lcl|PGSC0003DMB000000002	Splign	exon	162247	162353	.	+	.	model=151;Parent=151;Target=lcl|151| 4363 4469 +
lcl|PGSC0003DMB000000002	Splign	exon	162809	163096	.	+	.	model=151;Parent=151;Target=lcl|151| 4470 4752 +
lcl|PGSC0003DMB000000002	Splign	mRNA	233400	250441	.	+	.	model=152;ID=152;TargetLen=4596;flags=EST;name=Php00a04478.14431;identity=0.926708;exons=15;consensusintron=13;polyA=none
lcl|PGSC0003DMB000000002	Splign	exon	233400	234395	.	+	.	model=152;Parent=152;Target=lcl|152| 1 996 +
lcl|PGSC0003DMB000000002	Splign	exon	235495	235595	.	+	.	model=152;Parent=152;Target=lcl|152| 997 1097 +
lcl|PGSC0003DMB000000002	Splign	exon	238052	238408	.	+	.	model=152;Parent=152;Target=lcl|152| 1098 1453 +
lcl|PGSC0003DMB000000002	Splign	exon	238576	238694	.	+	.	model=152;Parent=152;Target=lcl|152| 1454 1572 +
lcl|PGSC0003DMB000000002	Splign	exon	238882	239128	.	+	.	model=152;Parent=152;Target=lcl|152| 1573 1822 +
lcl|PGSC0003DMB000000002	Splign	exon	240994	241218	.	+	.	model=152;Parent=152;Target=lcl|152| 1823 2047 +
lcl|PGSC0003DMB000000002	Splign	exon	242097	242236	.	+	.	model=152;Parent=152;Target=lcl|152| 2048 2187 +
lcl|PGSC0003DMB000000002	Splign	exon	246885	246957	.	+	.	model=152;Parent=152;Target=lcl|152| 2188 2260 +
lcl|PGSC0003DMB000000002	Splign	exon	247178	247279	.	+	.	model=152;Parent=152;Target=lcl|152| 2261 2362 +
lcl|PGSC0003DMB000000002	Splign	exon	247387	247569	.	+	.	model=152;Parent=152;Target=lcl|152| 2363 2545 +
lcl|PGSC0003DMB000000002	Splign	exon	247767	248108	.	+	.	model=152;Parent=152;Target=lcl|152| 2546 2887 +
lcl|PGSC0003DMB000000002	Splign	exon	248199	248366	.	+	.	model=152;Parent=152;Target=lcl|152| 2888 3055 +
lcl|PGSC0003DMB000000002	Splign	exon	248532	248913	.	+	.	model=152;Parent=152;Target=lcl|152| 3056 3437 +
lcl|PGSC0003DMB000000002	Splign	exon	249236	249815	.	+	.	model=152;Parent=152;Target=lcl|152| 3438 4017 +
lcl|PGSC0003DMB000000002	Splign	exon	249843	250441	.	+	.	model=152;Parent=152;Target=lcl|152| 4018 4596 +
lcl|PGSC0003DMB000000002	Splign	mRNA	659656	673770	.	-	.	model=153;ID=153;TargetLen=4195;flags=EST;name=Php00a04525.14478;identity=0.901047;exons=22;consensusintron=21;polyA=none
lcl|PGSC0003DMB000000002	Splign	exon	659656	660076	.	-	.	model=153;Parent=153;Target=lcl|153| 23 465 +
lcl|PGSC0003DMB000000002	Splign	exon	660161	660232	.	-	.	model=153;Parent=153;Target=lcl|153| 466 537 +
lcl|PGSC0003DMB000000002	Splign	exon	660314	660508	.	-	.	model=153;Parent=153;Target=lcl|153| 538 732 +
lcl|PGSC0003DMB000000002	Splign	exon	661023	661223	.	-	.	model=153;Parent=153;Target=lcl|153| 733 933 +
lcl|PGSC0003DMB000000002	Splign	exon	661302	661463	.	-	.	model=153;Parent=153;Target=lcl|153| 934 1095 +
lcl|PGSC0003DMB000000002	Splign	exon	662012	662149	.	-	.	model=153;Parent=153;Target=lcl|153| 1096 1233 +
lcl|PGSC0003DMB000000002	Splign	exon	663102	663207	.	-	.	model=153;Parent=153;Target=lcl|153| 1234 1339 +
lcl|PGSC0003DMB000000002	Splign	exon	663293	663460	.	-	.	model=153;Parent=153;Target=lcl|153| 1340 1507 +
lcl|PGSC0003DMB000000002	Splign	exon	664213	664403	.	-	.	model=153;Parent=153;Target=lcl|153| 1508 1698 +
lcl|PGSC0003DMB000000002	Splign	exon	664481	664705	.	-	.	model=153;Parent=153;Target=lcl|153| 1699 1923 +
lcl|PGSC0003DMB000000002	Splign	exon	664924	665044	.	-	.	model=153;Parent=153;Target=lcl|153| 1924 2044 +
lcl|PGSC0003DMB000000002	Splign	exon	665140	665303	.	-	.	model=153;Parent=153;Target=lcl|153| 2045 2208 +
lcl|PGSC0003DMB000000002	Splign	exon	668100	668213	.	-	.	model=153;Parent=153;Target=lcl|153| 2209 2322 +
lcl|PGSC0003DMB000000002	Splign	exon	668299	668404	.	-	.	model=153;Parent=153;Target=lcl|153| 2323 2428 +
lcl|PGSC0003DMB000000002	Splign	exon	668626	668713	.	-	.	model=153;Parent=153;Target=lcl|153| 2429 2516 +
lcl|PGSC0003DMB000000002	Splign	exon	669948	670253	.	-	.	model=153;Parent=153;Target=lcl|153| 2517 2822 +
lcl|PGSC0003DMB000000002	Splign	exon	670334	670452	.	-	.	model=153;Parent=153;Target=lcl|153| 2823 2941 +
lcl|PGSC0003DMB000000002	Splign	exon	670597	670731	.	-	.	model=153;Parent=153;Target=lcl|153| 2942 3076 +
lcl|PGSC0003DMB000000002	Splign	exon	670817	670891	.	-	.	model=153;Parent=153;Target=lcl|153| 3077 3151 +
lcl|PGSC0003DMB000000002	Splign	exon	671017	671258	.	-	.	model=153;Parent=153;Target=lcl|153| 3152 3396 +
lcl|PGSC0003DMB000000002	Splign	exon	672796	673431	.	-	.	model=153;Parent=153;Target=lcl|153| 3397 4037 +
lcl|PGSC0003DMB000000002	Splign	exon	673707	673770	.	-	.	model=153;Parent=153;Target=lcl|153| 4038 4100 +
lcl|PGSC0003DMB000000002	Splign	mRNA	276328	283645	.	-	.	model=154;ID=154;TargetLen=3130;flags=EST;name=Php00a04852.14805;identity=0.938393;exons=11;consensusintron=10;polyA=none
lcl|PGSC0003DMB000000002	Splign	exon	276328	276797	.	-	.	model=154;Parent=154;Target=lcl|154| 1 456 +
lcl|PGSC0003DMB000000002	Splign	exon	277134	277899	.	-	.	model=154;Parent=154;Target=lcl|154| 457 1221 +
lcl|PGSC0003DMB000000002	Splign	exon	280004	280235	.	-	.	model=154;Parent=154;Target=lcl|154| 1222 1453 +
lcl|PGSC0003DMB000000002	Splign	exon	280313	280684	.	-	.	model=154;Parent=154;Target=lcl|154| 1454 1825 +
lcl|PGSC0003DMB000000002	Splign	exon	280773	280898	.	-	.	model=154;Parent=154;Target=lcl|154| 1826 1951 +
lcl|PGSC0003DMB000000002	Splign	exon	281948	282154	.	-	.	model=154;Parent=154;Target=lcl|154| 1952 2158 +
lcl|PGSC0003DMB000000002	Splign	exon	282342	282435	.	-	.	model=154;Parent=154;Target=lcl|154| 2159 2252 +
lcl|PGSC0003DMB000000002	Splign	exon	282524	282570	.	-	.	model=154;Parent=154;Target=lcl|154| 2253 2299 +
lcl|PGSC0003DMB000000002	Splign	exon	282657	283106	.	-	.	model=154;Parent=154;Target=lcl|154| 2300 2749 +
lcl|PGSC0003DMB000000002	Splign	exon	283191	283532	.	-	.	model=154;Parent=154;Target=lcl|154| 2750 3091 +
lcl|PGSC0003DMB000000002	Splign	exon	283607	283645	.	-	.	model=154;Parent=154;Target=lcl|154| 3092 3130 +
lcl|PGSC0003DMB000000002	Splign	mRNA	342865	374119	.	-	.	model=155;ID=155;TargetLen=1886;flags=EST;name=Php00a05877.15830;identity=0.908514;exons=9;consensusintron=7;polyA=none
lcl|PGSC0003DMB000000002	Splign	exon	342865	342878	.	-	.	model=155;Parent=155;Target=lcl|155| 3 16 +
lcl|PGSC0003DMB000000002	Splign	exon	350590	350599	.	-	.	model=155;Parent=155;Target=lcl|155| 17 25 +
lcl|PGSC0003DMB000000002	Splign	exon	368547	368685	.	-	.	model=155;Parent=155;Target=lcl|155| 26 175 +
lcl|PGSC0003DMB000000002	Splign	exon	368741	369153	.	-	.	model=155;Parent=155;Target=lcl|155| 176 588 +
lcl|PGSC0003DMB000000002	Splign	exon	371761	371944	.	-	.	model=155;Parent=155;Target=lcl|155| 589 772 +
lcl|PGSC0003DMB000000002	Splign	exon	372265	372454	.	-	.	model=155;Parent=155;Target=lcl|155| 773 962 +
lcl|PGSC0003DMB000000002	Splign	exon	372542	373342	.	-	.	model=155;Parent=155;Target=lcl|155| 963 1763 +
lcl|PGSC0003DMB000000002	Splign	exon	373917	374021	.	-	.	model=155;Parent=155;Target=lcl|155| 1764 1868 +
lcl|PGSC0003DMB000000002	Splign	exon	374102	374119	.	-	.	model=155;Parent=155;Target=lcl|155| 1869 1886 +
lcl|PGSC0003DMB000000002	Splign	mRNA	468163	473369	.	-	.	model=156;ID=156;TargetLen=1789;flags=EST;name=Php00a06004.15957;identity=0.925181;exons=16;consensusintron=15;polyA=none
lcl|PGSC0003DMB000000002	Splign	exon	468163	468244	.	-	.	model=156;Parent=156;Target=lcl|156| 1 82 +
lcl|PGSC0003DMB000000002	Splign	exon	468313	468384	.	-	.	model=156;Parent=156;Target=lcl|156| 83 154 +
lcl|PGSC0003DMB000000002	Splign	exon	468852	468932	.	-	.	model=156;Parent=156;Target=lcl|156| 155 235 +
lcl|PGSC0003DMB000000002	Splign	exon	469017	469133	.	-	.	model=156;Parent=156;Target=lcl|156| 236 352 +
lcl|PGSC0003DMB000000002	Splign	exon	469273	469386	.	-	.	model=156;Parent=156;Target=lcl|156| 353 466 +
lcl|PGSC0003DMB000000002	Splign	exon	469469	469567	.	-	.	model=156;Parent=156;Target=lcl|156| 467 565 +
lcl|PGSC0003DMB000000002	Splign	exon	470263	470363	.	-	.	model=156;Parent=156;Target=lcl|156| 566 666 +
lcl|PGSC0003DMB000000002	Splign	exon	470540	470699	.	-	.	model=156;Parent=156;Target=lcl|156| 667 838 +
lcl|PGSC0003DMB000000002	Splign	exon	470789	470869	.	-	.	model=156;Parent=156;Target=lcl|156| 839 919 +
lcl|PGSC0003DMB000000002	Splign	exon	470961	471074	.	-	.	model=156;Parent=156;Target=lcl|156| 920 1033 +
lcl|PGSC0003DMB000000002	Splign	exon	471787	471903	.	-	.	model=156;Parent=156;Target=lcl|156| 1034 1150 +
lcl|PGSC0003DMB000000002	Splign	exon	471975	472066	.	-	.	model=156;Parent=156;Target=lcl|156| 1151 1242 +
lcl|PGSC0003DMB000000002	Splign	exon	472157	472193	.	-	.	model=156;Parent=156;Target=lcl|156| 1243 1279 +
lcl|PGSC0003DMB000000002	Splign	exon	472579	472703	.	-	.	model=156;Parent=156;Target=lcl|156| 1280 1404 +
lcl|PGSC0003DMB000000002	Splign	exon	472871	473046	.	-	.	model=156;Parent=156;Target=lcl|156| 1405 1584 +
lcl|PGSC0003DMB000000002	Splign	exon	473163	473369	.	-	.	model=156;Parent=156;Target=lcl|156| 1585 1789 +
lcl|PGSC0003DMB000000002	Splign	mRNA	456000	457603	.	U	.	model=157;ID=157;TargetLen=1607;flags=EST;name=Php00a06286.16239;identity=0.900498;exons=1;consensusintron=0;polyA=none
lcl|PGSC0003DMB000000002	Splign	exon	456000	457603	.	U	.	model=157;Parent=157;Target=lcl|157| 1 1607 +
lcl|PGSC0003DMB000000002	Splign	mRNA	283619	287323	.	-	.	model=158;ID=158;TargetLen=1513;flags=EST;name=Php00a06472.16425;identity=0.949175;exons=6;consensusintron=5;polyA=none
lcl|PGSC0003DMB000000002	Splign	exon	283619	284080	.	-	.	model=158;Parent=158;Target=lcl|158| 1 462 +
lcl|PGSC0003DMB000000002	Splign	exon	284179	284400	.	-	.	model=158;Parent=158;Target=lcl|158| 463 683 +
lcl|PGSC0003DMB000000002	Splign	exon	285611	285824	.	-	.	model=158;Parent=158;Target=lcl|158| 684 897 +
lcl|PGSC0003DMB000000002	Splign	exon	285935	286396	.	-	.	model=158;Parent=158;Target=lcl|158| 898 1359 +
lcl|PGSC0003DMB000000002	Splign	exon	286539	286654	.	-	.	model=158;Parent=158;Target=lcl|158| 1360 1475 +
lcl|PGSC0003DMB000000002	Splign	exon	287286	287323	.	-	.	model=158;Parent=158;Target=lcl|158| 1476 1513 +
lcl|PGSC0003DMB000000002	Splign	mRNA	464734	468132	.	-	.	model=159;ID=159;TargetLen=1162;flags=EST;name=Php00a07378.17331;identity=0.869048;exons=8;consensusintron=7;polyA=none
lcl|PGSC0003DMB000000002	Splign	exon	464734	464813	.	-	.	model=159;Parent=159;Target=lcl|159| 1 80 +
lcl|PGSC0003DMB000000002	Splign	exon	464895	465311	.	-	.	model=159;Parent=159;Target=lcl|159| 81 524 +
lcl|PGSC0003DMB000000002	Splign	exon	465391	465489	.	-	.	model=159;Parent=159;Target=lcl|159| 525 620 +
lcl|PGSC0003DMB000000002	Splign	exon	466001	466166	.	-	.	model=159;Parent=159;Target=lcl|159| 621 786 +
lcl|PGSC0003DMB000000002	Splign	exon	466258	466485	.	-	.	model=159;Parent=159;Target=lcl|159| 787 1014 +
lcl|PGSC0003DMB000000002	Splign	exon	466581	466631	.	-	.	model=159;Parent=159;Target=lcl|159| 1015 1065 +
lcl|PGSC0003DMB000000002	Splign	exon	467842	467927	.	-	.	model=159;Parent=159;Target=lcl|159| 1066 1151 +
lcl|PGSC0003DMB000000002	Splign	exon	468122	468132	.	-	.	model=159;Parent=159;Target=lcl|159| 1152 1162 +
lcl|PGSC0003DMB000000002	Splign	mRNA	488485	489893	.	-	.	model=160;ID=160;TargetLen=804;flags=EST;name=Php00a09429.19382;identity=0.921642;exons=4;consensusintron=3;polyA=none
lcl|PGSC0003DMB000000002	Splign	exon	488485	488805	.	-	.	model=160;Parent=160;Target=lcl|160| 7 340 +
lcl|PGSC0003DMB000000002	Splign	exon	488915	489112	.	-	.	model=160;Parent=160;Target=lcl|160| 341 538 +
lcl|PGSC0003DMB000000002	Splign	exon	489208	489435	.	-	.	model=160;Parent=160;Target=lcl|160| 539 766 +
lcl|PGSC0003DMB000000002	Splign	exon	489856	489893	.	-	.	model=160;Parent=160;Target=lcl|160| 767 804 +
lcl|PGSC0003DMB000000002	Splign	mRNA	2565767	2566489	.	+	.	model=161;ID=161;TargetLen=733;flags=EST;name=Php00a10082.20035;identity=0.893878;exons=1;consensusintron=0;polyA=none
lcl|PGSC0003DMB000000002	Splign	exon	2565767	2566489	.	+	.	model=161;Parent=161;Target=lcl|161| 1 733 +
lcl|PGSC0003DMB000000002	Splign	mRNA	683059	684785	.	-	.	model=162;ID=162;TargetLen=644;flags=EST;name=Php00a11009.20962;identity=0.913043;exons=4;consensusintron=2;polyA=none
lcl|PGSC0003DMB000000002	Splign	exon	683059	683113	.	-	.	model=162;Parent=162;Target=lcl|162| 1 55 +
lcl|PGSC0003DMB000000002	Splign	exon	683693	683809	.	-	.	model=162;Parent=162;Target=lcl|162| 56 172 +
lcl|PGSC0003DMB000000002	Splign	exon	684293	684647	.	-	.	model=162;Parent=162;Target=lcl|162| 173 530 +
lcl|PGSC0003DMB000000002	Splign	exon	684675	684785	.	-	.	model=162;Parent=162;Target=lcl|162| 531 644 +
lcl|PGSC0003DMB000000002	Splign	mRNA	210578	214672	.	+	.	model=164;ID=164;TargetLen=473;flags=EST;name=Php00a12968.22921;identity=0.915966;exons=3;consensusintron=2;polyA=none
lcl|PGSC0003DMB000000002	Splign	exon	210578	210648	.	+	.	model=164;Parent=164;Target=lcl|164| 1 71 +
lcl|PGSC0003DMB000000002	Splign	exon	211601	211860	.	+	.	model=164;Parent=164;Target=lcl|164| 72 331 +
lcl|PGSC0003DMB000000002	Splign	exon	214528	214672	.	+	.	model=164;Parent=164;Target=lcl|164| 332 473 +
lcl|PGSC0003DMB000000002	Splign	mRNA	5934360	5935019	.	-	.	model=165;ID=165;TargetLen=449;flags=EST;name=F7LC7MZ04IKJQM;identity=0.880531;exons=3;consensusintron=2;polyA=none
lcl|PGSC0003DMB000000002	Splign	exon	5934360	5934499	.	-	.	model=165;Parent=165;Target=lcl|165| 1 140 +
lcl|PGSC0003DMB000000002	Splign	exon	5934590	5934777	.	-	.	model=165;Parent=165;Target=lcl|165| 141 328 +
lcl|PGSC0003DMB000000002	Splign	exon	5934899	5935019	.	-	.	model=165;Parent=165;Target=lcl|165| 329 447 +
lcl|PGSC0003DMB000000002	Splign	mRNA	5934363	5935019	.	-	.	model=166;ID=166;TargetLen=450;flags=EST;name=F7LC7MZ04IRH34;identity=0.876106;exons=3;consensusintron=2;polyA=none
lcl|PGSC0003DMB000000002	Splign	exon	5934363	5934499	.	-	.	model=166;Parent=166;Target=lcl|166| 2 139 +
lcl|PGSC0003DMB000000002	Splign	exon	5934590	5934777	.	-	.	model=166;Parent=166;Target=lcl|166| 140 327 +
lcl|PGSC0003DMB000000002	Splign	exon	5934899	5935019	.	-	.	model=166;Parent=166;Target=lcl|166| 328 448 +
lcl|PGSC0003DMB000000002	Splign	mRNA	5934360	5935019	.	-	.	model=167;ID=167;TargetLen=450;flags=EST;name=F7LC7MZ04IUMSN;identity=0.878587;exons=3;consensusintron=2;polyA=none
lcl|PGSC0003DMB000000002	Splign	exon	5934360	5934499	.	-	.	model=167;Parent=167;Target=lcl|167| 1 140 +
lcl|PGSC0003DMB000000002	Splign	exon	5934590	5934777	.	-	.	model=167;Parent=167;Target=lcl|167| 141 329 +
lcl|PGSC0003DMB000000002	Splign	exon	5934899	5935019	.	-	.	model=167;Parent=167;Target=lcl|167| 330 448 +
lcl|PGSC0003DMB000000002	Splign	mRNA	4405314	4405709	.	U	.	model=168;ID=168;TargetLen=396;flags=EST;name=F7LC7MZ04IDAXW;identity=0.957179;exons=1;consensusintron=0;polyA=none
lcl|PGSC0003DMB000000002	Splign	exon	4405314	4405709	.	U	.	model=168;Parent=168;Target=lcl|168| 1 396 +
lcl|PGSC0003DMB000000002	Splign	mRNA	5934360	5935012	.	-	.	model=169;ID=169;TargetLen=440;flags=EST;name=F7LC7MZ04IAVBV;identity=0.882619;exons=3;consensusintron=2;polyA=none
lcl|PGSC0003DMB000000002	Splign	exon	5934360	5934499	.	-	.	model=169;Parent=169;Target=lcl|169| 1 140 +
lcl|PGSC0003DMB000000002	Splign	exon	5934590	5934777	.	-	.	model=169;Parent=169;Target=lcl|169| 141 328 +
lcl|PGSC0003DMB000000002	Splign	exon	5934899	5935012	.	-	.	model=169;Parent=169;Target=lcl|169| 329 440 +
lcl|PGSC0003DMB000000002	Splign	mRNA	462547	463184	.	+	.	model=170;ID=170;TargetLen=313;flags=EST;name=F7LC7MZ03GXYQL;identity=0.958466;exons=2;consensusintron=1;polyA=none
lcl|PGSC0003DMB000000002	Splign	exon	462547	462760	.	+	.	model=170;Parent=170;Target=lcl|170| 1 214 +
lcl|PGSC0003DMB000000002	Splign	exon	463086	463184	.	+	.	model=170;Parent=170;Target=lcl|170| 215 313 +
lcl|PGSC0003DMB000000002	Splign	mRNA	4405128	4405593	.	U	.	model=171;ID=171;TargetLen=466;flags=EST;name=F7LC7MZ03F9YS2;identity=0.944206;exons=1;consensusintron=0;polyA=none
lcl|PGSC0003DMB000000002	Splign	exon	4405128	4405593	.	U	.	model=171;Parent=171;Target=lcl|171| 1 466 +
lcl|PGSC0003DMB000000002	Splign	mRNA	702044	704687	.	+	.	model=172;ID=172;TargetLen=429;flags=EST;name=F7LC7MZ03FU9NB;identity=0.906977;exons=4;consensusintron=3;polyA=none
lcl|PGSC0003DMB000000002	Splign	exon	702044	702172	.	+	.	model=172;Parent=172;Target=lcl|172| 1 129 +
lcl|PGSC0003DMB000000002	Splign	exon	703563	703685	.	+	.	model=172;Parent=172;Target=lcl|172| 130 252 +
lcl|PGSC0003DMB000000002	Splign	exon	704411	704527	.	+	.	model=172;Parent=172;Target=lcl|172| 253 369 +
lcl|PGSC0003DMB000000002	Splign	exon	704638	704687	.	+	.	model=172;Parent=172;Target=lcl|172| 370 429 +
lcl|PGSC0003DMB000000002	Splign	mRNA	1021245	1025991	.	+	.	model=173;ID=173;TargetLen=356;flags=EST;name=F7LC7MZ03GP5PY;identity=0.926966;exons=3;consensusintron=2;polyA=none
lcl|PGSC0003DMB000000002	Splign	exon	1021245	1021320	.	+	.	model=173;Parent=173;Target=lcl|173| 1 76 +
lcl|PGSC0003DMB000000002	Splign	exon	1021531	1021587	.	+	.	model=173;Parent=173;Target=lcl|173| 77 133 +
lcl|PGSC0003DMB000000002	Splign	exon	1025772	1025991	.	+	.	model=173;Parent=173;Target=lcl|173| 134 356 +
lcl|PGSC0003DMB000000003	Splign	mRNA	1077652	1100417	.	-	.	model=178;ID=178;TargetLen=1354;flags=EST;name=Php00a00666.05442;identity=0.816236;exons=9;consensusintron=8;polyA=none
lcl|PGSC0003DMB000000003	Splign	exon	1077652	1077828	.	-	.	model=178;Parent=178;Target=lcl|178| 107 286 +
lcl|PGSC0003DMB000000003	Splign	exon	1077956	1078027	.	-	.	model=178;Parent=178;Target=lcl|178| 287 358 +
lcl|PGSC0003DMB000000003	Splign	exon	1079129	1079200	.	-	.	model=178;Parent=178;Target=lcl|178| 359 430 +
lcl|PGSC0003DMB000000003	Splign	exon	1085601	1085774	.	-	.	model=178;Parent=178;Target=lcl|178| 431 603 +
lcl|PGSC0003DMB000000003	Splign	exon	1087106	1087261	.	-	.	model=178;Parent=178;Target=lcl|178| 604 759 +
lcl|PGSC0003DMB000000003	Splign	exon	1087775	1087856	.	-	.	model=178;Parent=178;Target=lcl|178| 760 841 +
lcl|PGSC0003DMB000000003	Splign	exon	1088875	1089021	.	-	.	model=178;Parent=178;Target=lcl|178| 842 988 +
lcl|PGSC0003DMB000000003	Splign	exon	1090522	1090708	.	-	.	model=178;Parent=178;Target=lcl|178| 989 1175 +
lcl|PGSC0003DMB000000003	Splign	exon	1100297	1100417	.	-	.	model=178;Parent=178;Target=lcl|178| 1176 1298 +
lcl|PGSC0003DMB000000003	Splign	mRNA	1085326	1100417	.	-	.	model=179;ID=179;TargetLen=1215;flags=EST;name=Php00a00666.05443;identity=0.853158;exons=6;consensusintron=5;polyA=none
lcl|PGSC0003DMB000000003	Splign	exon	1085326	1085774	.	-	.	model=179;Parent=179;Target=lcl|179| 9 464 +
lcl|PGSC0003DMB000000003	Splign	exon	1087106	1087261	.	-	.	model=179;Parent=179;Target=lcl|179| 465 620 +
lcl|PGSC0003DMB000000003	Splign	exon	1087775	1087856	.	-	.	model=179;Parent=179;Target=lcl|179| 621 702 +
lcl|PGSC0003DMB000000003	Splign	exon	1088875	1089021	.	-	.	model=179;Parent=179;Target=lcl|179| 703 849 +
lcl|PGSC0003DMB000000003	Splign	exon	1090522	1090708	.	-	.	model=179;Parent=179;Target=lcl|179| 850 1036 +
lcl|PGSC0003DMB000000003	Splign	exon	1100297	1100417	.	-	.	model=179;Parent=179;Target=lcl|179| 1037 1159 +
lcl|PGSC0003DMB000000003	Splign	mRNA	1715528	1734048	.	-	.	model=180;ID=180;TargetLen=3412;flags=EST;name=Php00a02155.09854;identity=0.863188;exons=21;consensusintron=20;polyA=none
lcl|PGSC0003DMB000000003	Splign	exon	1715528	1715600	.	-	.	model=180;Parent=180;Target=lcl|180| 2 74 +
lcl|PGSC0003DMB000000003	Splign	exon	1715991	1716236	.	-	.	model=180;Parent=180;Target=lcl|180| 75 306 +
lcl|PGSC0003DMB000000003	Splign	exon	1717930	1718054	.	-	.	model=180;Parent=180;Target=lcl|180| 307 431 +
lcl|PGSC0003DMB000000003	Splign	exon	1719574	1719836	.	-	.	model=180;Parent=180;Target=lcl|180| 432 692 +
lcl|PGSC0003DMB000000003	Splign	exon	1724418	1724555	.	-	.	model=180;Parent=180;Target=lcl|180| 693 828 +
lcl|PGSC0003DMB000000003	Splign	exon	1724741	1724847	.	-	.	model=180;Parent=180;Target=lcl|180| 829 935 +
lcl|PGSC0003DMB000000003	Splign	exon	1725711	1725855	.	-	.	model=180;Parent=180;Target=lcl|180| 936 1080 +
lcl|PGSC0003DMB000000003	Splign	exon	1725985	1726179	.	-	.	model=180;Parent=180;Target=lcl|180| 1081 1275 +
lcl|PGSC0003DMB000000003	Splign	exon	1726254	1726266	.	-	.	model=180;Parent=180;Target=lcl|180| 1276 1288 +
lcl|PGSC0003DMB000000003	Splign	exon	1726470	1726674	.	-	.	model=180;Parent=180;Target=lcl|180| 1289 1478 +
lcl|PGSC0003DMB000000003	Splign	exon	1726784	1726945	.	-	.	model=180;Parent=180;Target=lcl|180| 1479 1640 +
lcl|PGSC0003DMB000000003	Splign	exon	1727578	1727751	.	-	.	model=180;Parent=180;Target=lcl|180| 1641 1814 +
lcl|PGSC0003DMB000000003	Splign	exon	1728154	1728281	.	-	.	model=180;Parent=180;Target=lcl|180| 1815 1941 +
lcl|PGSC0003DMB000000003	Splign	exon	1728371	1728513	.	-	.	model=180;Parent=180;Target=lcl|180| 1942 2084 +
lcl|PGSC0003DMB000000003	Splign	exon	1728637	1728815	.	-	.	model=180;Parent=180;Target=lcl|180| 2085 2261 +
lcl|PGSC0003DMB000000003	Splign	exon	1728910	1729054	.	-	.	model=180;Parent=180;Target=lcl|180| 2262 2405 +
lcl|PGSC0003DMB000000003	Splign	exon	1729145	1729381	.	-	.	model=180;Parent=180;Target=lcl|180| 2406 2642 +
lcl|PGSC0003DMB000000003	Splign	exon	1729457	1729620	.	-	.	model=180;Parent=180;Target=lcl|180| 2643 2806 +
lcl|PGSC0003DMB000000003	Splign	exon	1729845	1729937	.	-	.	model=180;Parent=180;Target=lcl|180| 2807 2899 +
lcl|PGSC0003DMB000000003	Splign	exon	1730064	1730176	.	-	.	model=180;Parent=180;Target=lcl|180| 2900 3012 +
lcl|PGSC0003DMB000000003	Splign	exon	1733865	1734048	.	-	.	model=180;Parent=180;Target=lcl|180| 3013 3217 +
lcl|PGSC0003DMB000000003	Splign	mRNA	1715528	1734181	.	-	.	model=181;ID=181;TargetLen=3361;flags=EST;name=Php00a02155.09855;identity=0.889673;exons=22;consensusintron=21;polyA=none
lcl|PGSC0003DMB000000003	Splign	exon	1715528	1715600	.	-	.	model=181;Parent=181;Target=lcl|181| 2 74 +
lcl|PGSC0003DMB000000003	Splign	exon	1715991	1716236	.	-	.	model=181;Parent=181;Target=lcl|181| 75 306 +
lcl|PGSC0003DMB000000003	Splign	exon	1717930	1718054	.	-	.	model=181;Parent=181;Target=lcl|181| 307 431 +
lcl|PGSC0003DMB000000003	Splign	exon	1719574	1719836	.	-	.	model=181;Parent=181;Target=lcl|181| 432 692 +
lcl|PGSC0003DMB000000003	Splign	exon	1724418	1724555	.	-	.	model=181;Parent=181;Target=lcl|181| 693 828 +
lcl|PGSC0003DMB000000003	Splign	exon	1724741	1724847	.	-	.	model=181;Parent=181;Target=lcl|181| 829 935 +
lcl|PGSC0003DMB000000003	Splign	exon	1725711	1725855	.	-	.	model=181;Parent=181;Target=lcl|181| 936 1080 +
lcl|PGSC0003DMB000000003	Splign	exon	1725985	1726179	.	-	.	model=181;Parent=181;Target=lcl|181| 1081 1275 +
lcl|PGSC0003DMB000000003	Splign	exon	1726254	1726266	.	-	.	model=181;Parent=181;Target=lcl|181| 1276 1288 +
lcl|PGSC0003DMB000000003	Splign	exon	1726470	1726674	.	-	.	model=181;Parent=181;Target=lcl|181| 1289 1478 +
lcl|PGSC0003DMB000000003	Splign	exon	1726784	1726945	.	-	.	model=181;Parent=181;Target=lcl|181| 1479 1640 +
lcl|PGSC0003DMB000000003	Splign	exon	1727578	1727751	.	-	.	model=181;Parent=181;Target=lcl|181| 1641 1814 +
lcl|PGSC0003DMB000000003	Splign	exon	1728154	1728281	.	-	.	model=181;Parent=181;Target=lcl|181| 1815 1941 +
lcl|PGSC0003DMB000000003	Splign	exon	1728371	1728513	.	-	.	model=181;Parent=181;Target=lcl|181| 1942 2084 +
lcl|PGSC0003DMB000000003	Splign	exon	1728637	1728815	.	-	.	model=181;Parent=181;Target=lcl|181| 2085 2261 +
lcl|PGSC0003DMB000000003	Splign	exon	1728910	1729054	.	-	.	model=181;Parent=181;Target=lcl|181| 2262 2405 +
lcl|PGSC0003DMB000000003	Splign	exon	1729145	1729381	.	-	.	model=181;Parent=181;Target=lcl|181| 2406 2642 +
lcl|PGSC0003DMB000000003	Splign	exon	1729457	1729620	.	-	.	model=181;Parent=181;Target=lcl|181| 2643 2806 +
lcl|PGSC0003DMB000000003	Splign	exon	1729845	1729937	.	-	.	model=181;Parent=181;Target=lcl|181| 2807 2899 +
lcl|PGSC0003DMB000000003	Splign	exon	1730064	1730176	.	-	.	model=181;Parent=181;Target=lcl|181| 2900 3012 +
lcl|PGSC0003DMB000000003	Splign	exon	1733865	1734048	.	-	.	model=181;Parent=181;Target=lcl|181| 3013 3217 +
lcl|PGSC0003DMB000000003	Splign	exon	1734131	1734181	.	-	.	model=181;Parent=181;Target=lcl|181| 3218 3268 +
lcl|PGSC0003DMB000000003	Splign	mRNA	942753	947936	.	-	.	model=182;ID=182;TargetLen=1159;flags=EST;name=Php00a02932.11409;identity=0.916667;exons=9;consensusintron=8;polyA=none
lcl|PGSC0003DMB000000003	Splign	exon	942753	942777	.	-	.	model=182;Parent=182;Target=lcl|182| 1 25 +
lcl|PGSC0003DMB000000003	Splign	exon	943003	943113	.	-	.	model=182;Parent=182;Target=lcl|182| 26 136 +
lcl|PGSC0003DMB000000003	Splign	exon	943382	943480	.	-	.	model=182;Parent=182;Target=lcl|182| 137 235 +
lcl|PGSC0003DMB000000003	Splign	exon	943577	943733	.	-	.	model=182;Parent=182;Target=lcl|182| 236 392 +
lcl|PGSC0003DMB000000003	Splign	exon	945037	945200	.	-	.	model=182;Parent=182;Target=lcl|182| 393 556 +
lcl|PGSC0003DMB000000003	Splign	exon	945287	945349	.	-	.	model=182;Parent=182;Target=lcl|182| 557 619 +
lcl|PGSC0003DMB000000003	Splign	exon	945474	945698	.	-	.	model=182;Parent=182;Target=lcl|182| 620 844 +
lcl|PGSC0003DMB000000003	Splign	exon	946808	946905	.	-	.	model=182;Parent=182;Target=lcl|182| 845 942 +
lcl|PGSC0003DMB000000003	Splign	exon	947721	947936	.	-	.	model=182;Parent=182;Target=lcl|182| 943 1156 +
lcl|PGSC0003DMB000000003	Splign	mRNA	54230	59535	.	-	.	model=183;ID=183;TargetLen=3347;flags=EST;name=Php00a04749.14702;identity=0.845175;exons=5;consensusintron=4;polyA=none
lcl|PGSC0003DMB000000003	Splign	exon	54230	55415	.	-	.	model=183;Parent=183;Target=lcl|183| 1 1176 +
lcl|PGSC0003DMB000000003	Splign	exon	55499	55688	.	-	.	model=183;Parent=183;Target=lcl|183| 1177 1366 +
lcl|PGSC0003DMB000000003	Splign	exon	56902	57357	.	-	.	model=183;Parent=183;Target=lcl|183| 1367 1822 +
lcl|PGSC0003DMB000000003	Splign	exon	57825	58691	.	-	.	model=183;Parent=183;Target=lcl|183| 1823 2689 +
lcl|PGSC0003DMB000000003	Splign	exon	59067	59535	.	-	.	model=183;Parent=183;Target=lcl|183| 2690 3186 +
lcl|PGSC0003DMB000000003	Splign	mRNA	351514	357232	.	+	.	model=184;ID=184;TargetLen=2912;flags=EST;name=Php00a04966.14919;identity=0.848054;exons=4;consensusintron=2;polyA=none
lcl|PGSC0003DMB000000003	Splign	exon	351514	351655	.	+	.	model=184;Parent=184;Target=lcl|184| 63 199 +
lcl|PGSC0003DMB000000003	Splign	exon	351780	351859	.	+	.	model=184;Parent=184;Target=lcl|184| 200 279 +
lcl|PGSC0003DMB000000003	Splign	exon	353638	355350	.	+	.	model=184;Parent=184;Target=lcl|184| 280 2015 +
lcl|PGSC0003DMB000000003	Splign	exon	356357	357232	.	+	.	model=184;Parent=184;Target=lcl|184| 2016 2888 +
lcl|PGSC0003DMB000000003	Splign	mRNA	128086	133579	.	-	.	model=185;ID=185;TargetLen=2604;flags=EST;name=Php00a05178.15131;identity=0.819455;exons=5;consensusintron=4;polyA=none
lcl|PGSC0003DMB000000003	Splign	exon	128086	129175	.	-	.	model=185;Parent=185;Target=lcl|185| 38 1113 +
lcl|PGSC0003DMB000000003	Splign	exon	129299	129426	.	-	.	model=185;Parent=185;Target=lcl|185| 1114 1241 +
lcl|PGSC0003DMB000000003	Splign	exon	129508	129733	.	-	.	model=185;Parent=185;Target=lcl|185| 1242 1467 +
lcl|PGSC0003DMB000000003	Splign	exon	131796	131923	.	-	.	model=185;Parent=185;Target=lcl|185| 1468 1595 +
lcl|PGSC0003DMB000000003	Splign	exon	132747	133579	.	-	.	model=185;Parent=185;Target=lcl|185| 1596 2421 +
lcl|PGSC0003DMB000000003	Splign	mRNA	319190	321514	.	-	.	model=186;ID=186;TargetLen=971;flags=EST;name=Php00a08146.18099;identity=0.888098;exons=3;consensusintron=1;polyA=none
lcl|PGSC0003DMB000000003	Splign	exon	319190	319983	.	-	.	model=186;Parent=186;Target=lcl|186| 1 798 +
lcl|PGSC0003DMB000000003	Splign	exon	320925	320930	.	-	.	model=186;Parent=186;Target=lcl|186| 799 804 +
lcl|PGSC0003DMB000000003	Splign	exon	321346	321514	.	-	.	model=186;Parent=186;Target=lcl|186| 805 971 +
lcl|PGSC0003DMB000000003	Splign	mRNA	3992552	4004432	.	+	.	model=187;ID=187;TargetLen=808;flags=EST;name=Php00a09376.19329;identity=0.925743;exons=3;consensusintron=2;polyA=none
lcl|PGSC0003DMB000000003	Splign	exon	3992552	3993028	.	+	.	model=187;Parent=187;Target=lcl|187| 1 477 +
lcl|PGSC0003DMB000000003	Splign	exon	3997518	3997633	.	+	.	model=187;Parent=187;Target=lcl|187| 478 593 +
lcl|PGSC0003DMB000000003	Splign	exon	4004222	4004432	.	+	.	model=187;Parent=187;Target=lcl|187| 594 807 +
lcl|PGSC0003DMB000000003	Splign	mRNA	1805981	1810161	.	+	.	model=188;ID=188;TargetLen=682;flags=EST;name=Php00a10608.20561;identity=0.917889;exons=5;consensusintron=4;polyA=none
lcl|PGSC0003DMB000000003	Splign	exon	1805981	1806214	.	+	.	model=188;Parent=188;Target=lcl|188| 1 234 +
lcl|PGSC0003DMB000000003	Splign	exon	1807153	1807249	.	+	.	model=188;Parent=188;Target=lcl|188| 235 331 +
lcl|PGSC0003DMB000000003	Splign	exon	1807335	1807388	.	+	.	model=188;Parent=188;Target=lcl|188| 332 385 +
lcl|PGSC0003DMB000000003	Splign	exon	1807478	1807578	.	+	.	model=188;Parent=188;Target=lcl|188| 386 486 +
lcl|PGSC0003DMB000000003	Splign	exon	1809966	1810161	.	+	.	model=188;Parent=188;Target=lcl|188| 487 682 +
lcl|PGSC0003DMB000000003	Splign	mRNA	108037	111355	.	-	.	model=189;ID=189;TargetLen=677;flags=EST;name=Php00a10623.20576;identity=0.948454;exons=5;consensusintron=4;polyA=none
lcl|PGSC0003DMB000000003	Splign	exon	108037	108385	.	-	.	model=189;Parent=189;Target=lcl|189| 1 347 +
lcl|PGSC0003DMB000000003	Splign	exon	108510	108607	.	-	.	model=189;Parent=189;Target=lcl|189| 348 445 +
lcl|PGSC0003DMB000000003	Splign	exon	109723	109772	.	-	.	model=189;Parent=189;Target=lcl|189| 446 495 +
lcl|PGSC0003DMB000000003	Splign	exon	111037	111165	.	-	.	model=189;Parent=189;Target=lcl|189| 496 624 +
lcl|PGSC0003DMB000000003	Splign	exon	111303	111355	.	-	.	model=189;Parent=189;Target=lcl|189| 625 677 +
lcl|PGSC0003DMB000000003	Splign	mRNA	1004189	1032644	.	+	.	model=190;ID=190;TargetLen=679;flags=EST;name=Php00a10624.20577;identity=0.848175;exons=2;consensusintron=0;polyA=none
lcl|PGSC0003DMB000000003	Splign	exon	1004189	1004218	.	+	.	model=190;Parent=190;Target=lcl|190| 24 53 +
lcl|PGSC0003DMB000000003	Splign	exon	1032029	1032644	.	+	.	model=190;Parent=190;Target=lcl|190| 64 679 +
lcl|PGSC0003DMB000000003	Splign	mRNA	4442471	4443040	.	U	.	model=191;ID=191;TargetLen=570;flags=EST;name=Php00a11811.21764;identity=0.921053;exons=1;consensusintron=0;polyA=none
lcl|PGSC0003DMB000000003	Splign	exon	4442471	4443040	.	U	.	model=191;Parent=191;Target=lcl|191| 1 570 +
lcl|PGSC0003DMB000000003	Splign	mRNA	111619	135318	.	-	.	model=192;ID=192;TargetLen=499;flags=EST;name=Php00a12333.22286;identity=0.926148;exons=5;consensusintron=4;polyA=none
lcl|PGSC0003DMB000000003	Splign	exon	111619	111885	.	-	.	model=192;Parent=192;Target=lcl|192| 1 267 +
lcl|PGSC0003DMB000000003	Splign	exon	111998	112137	.	-	.	model=192;Parent=192;Target=lcl|192| 268 406 +
lcl|PGSC0003DMB000000003	Splign	exon	113434	113502	.	-	.	model=192;Parent=192;Target=lcl|192| 407 478 +
lcl|PGSC0003DMB000000003	Splign	exon	124507	124515	.	-	.	model=192;Parent=192;Target=lcl|192| 479 489 +
lcl|PGSC0003DMB000000003	Splign	exon	135311	135318	.	-	.	model=192;Parent=192;Target=lcl|192| 490 497 +
lcl|PGSC0003DMB000000003	Splign	mRNA	1032098	1033039	.	-	.	model=194;ID=194;TargetLen=421;flags=EST;name=F7LC7MZ04I8KN7;identity=0.913146;exons=6;consensusintron=5;polyA=none
lcl|PGSC0003DMB000000003	Splign	exon	1032098	1032163	.	-	.	model=194;Parent=194;Target=lcl|194| 1 66 +
lcl|PGSC0003DMB000000003	Splign	exon	1032240	1032302	.	-	.	model=194;Parent=194;Target=lcl|194| 67 129 +
lcl|PGSC0003DMB000000003	Splign	exon	1032387	1032437	.	-	.	model=194;Parent=194;Target=lcl|194| 130 180 +
lcl|PGSC0003DMB000000003	Splign	exon	1032541	1032625	.	-	.	model=194;Parent=194;Target=lcl|194| 181 265 +
lcl|PGSC0003DMB000000003	Splign	exon	1032811	1032874	.	-	.	model=194;Parent=194;Target=lcl|194| 266 329 +
lcl|PGSC0003DMB000000003	Splign	exon	1032947	1033039	.	-	.	model=194;Parent=194;Target=lcl|194| 330 418 +
lcl|PGSC0003DMB000000003	Splign	mRNA	1675683	1676552	.	-	.	model=196;ID=196;TargetLen=468;flags=EST;name=F7LC7MZ04JIZMV;identity=0.901919;exons=2;consensusintron=1;polyA=none
lcl|PGSC0003DMB000000003	Splign	exon	1675683	1675808	.	-	.	model=196;Parent=196;Target=lcl|196| 2 128 +
lcl|PGSC0003DMB000000003	Splign	exon	1676213	1676552	.	-	.	model=196;Parent=196;Target=lcl|196| 129 467 +
lcl|PGSC0003DMB000000003	Splign	mRNA	1677766	1684831	.	-	.	model=197;ID=197;TargetLen=489;flags=EST;name=F7LC7MZ04IUNRZ;identity=0.900407;exons=3;consensusintron=2;polyA=none
lcl|PGSC0003DMB000000003	Splign	exon	1677766	1677795	.	-	.	model=197;Parent=197;Target=lcl|197| 1 30 +
lcl|PGSC0003DMB000000003	Splign	exon	1684167	1684430	.	-	.	model=197;Parent=197;Target=lcl|197| 31 294 +
lcl|PGSC0003DMB000000003	Splign	exon	1684634	1684831	.	-	.	model=197;Parent=197;Target=lcl|197| 295 489 +
lcl|PGSC0003DMB000000003	Splign	mRNA	1033712	1034157	.	U	.	model=198;ID=198;TargetLen=448;flags=EST;name=F7LC7MZ04I8B7F;identity=0.899777;exons=1;consensusintron=0;polyA=none
lcl|PGSC0003DMB000000003	Splign	exon	1033712	1034157	.	U	.	model=198;Parent=198;Target=lcl|198| 1 448 +
lcl|PGSC0003DMB000000003	Splign	mRNA	1033712	1034080	.	-	.	model=199;ID=199;TargetLen=372;flags=EST;name=F7LC7MZ04JYSPJ;identity=0.91129;exons=1;consensusintron=0;polyA=none
lcl|PGSC0003DMB000000003	Splign	exon	1033712	1034080	.	-	.	model=199;Parent=199;Target=lcl|199| 1 371 +
lcl|PGSC0003DMB000000003	Splign	mRNA	1675785	1676708	.	-	.	model=200;ID=200;TargetLen=519;flags=EST;name=F7LC7MZ03GODFR;identity=0.913793;exons=2;consensusintron=1;polyA=none
lcl|PGSC0003DMB000000003	Splign	exon	1675785	1675808	.	-	.	model=200;Parent=200;Target=lcl|200| 1 24 +
lcl|PGSC0003DMB000000003	Splign	exon	1676213	1676708	.	-	.	model=200;Parent=200;Target=lcl|200| 25 518 +
lcl|PGSC0003DMB000000003	Splign	mRNA	4045180	4045545	.	U	.	model=201;ID=201;TargetLen=362;flags=EST;name=F7LC7MZ03HDR7A;identity=0.894595;exons=1;consensusintron=0;polyA=none
lcl|PGSC0003DMB000000003	Splign	exon	4045180	4045545	.	U	.	model=201;Parent=201;Target=lcl|201| 1 362 +
lcl|PGSC0003DMB000000003	Splign	mRNA	1819236	1819677	.	+	.	model=202;ID=202;TargetLen=445;flags=EST;name=F6U9T4103FQGTC;identity=0.903371;exons=1;consensusintron=0;polyA=none
lcl|PGSC0003DMB000000003	Splign	exon	1819236	1819677	.	+	.	model=202;Parent=202;Target=lcl|202| 1 443 +
lcl|PGSC0003DMB000000004	Splign	mRNA	1831067	1837878	.	+	.	model=203;ID=203;TargetLen=4796;flags=EST;name=Php00a00198.02705;identity=0.922336;exons=4;consensusintron=2;polyA=none
lcl|PGSC0003DMB000000004	Splign	exon	1831067	1831124	.	+	.	model=203;Parent=203;Target=lcl|203| 3 57 +
lcl|PGSC0003DMB000000004	Splign	exon	1832291	1833087	.	+	.	model=203;Parent=203;Target=lcl|203| 58 837 +
lcl|PGSC0003DMB000000004	Splign	exon	1833829	1833923	.	+	.	model=203;Parent=203;Target=lcl|203| 838 932 +
lcl|PGSC0003DMB000000004	Splign	exon	1833987	1837878	.	+	.	model=203;Parent=203;Target=lcl|203| 933 4796 +
lcl|PGSC0003DMB000000004	Splign	mRNA	1831067	1837878	.	+	.	model=204;ID=204;TargetLen=4787;flags=EST;name=Php00a00198.02706;identity=0.925407;exons=5;consensusintron=2;polyA=none
lcl|PGSC0003DMB000000004	Splign	exon	1831067	1831124	.	+	.	model=204;Parent=204;Target=lcl|204| 3 57 +
lcl|PGSC0003DMB000000004	Splign	exon	1832291	1833087	.	+	.	model=204;Parent=204;Target=lcl|204| 58 837 +
lcl|PGSC0003DMB000000004	Splign	exon	1833829	1833923	.	+	.	model=204;Parent=204;Target=lcl|204| 838 932 +
lcl|PGSC0003DMB000000004	Splign	exon	1833987	1835050	.	+	.	model=204;Parent=204;Target=lcl|204| 933 1960 +
lcl|PGSC0003DMB000000004	Splign	exon	1835078	1837878	.	+	.	model=204;Parent=204;Target=lcl|204| 1961 4787 +
lcl|PGSC0003DMB000000004	Splign	mRNA	1831067	1837878	.	+	.	model=205;ID=205;TargetLen=4796;flags=EST;name=Php00a00198.02707;identity=0.922131;exons=4;consensusintron=2;polyA=none
lcl|PGSC0003DMB000000004	Splign	exon	1831067	1831124	.	+	.	model=205;Parent=205;Target=lcl|205| 3 57 +
lcl|PGSC0003DMB000000004	Splign	exon	1832291	1833087	.	+	.	model=205;Parent=205;Target=lcl|205| 58 837 +
lcl|PGSC0003DMB000000004	Splign	exon	1833829	1833923	.	+	.	model=205;Parent=205;Target=lcl|205| 838 932 +
lcl|PGSC0003DMB000000004	Splign	exon	1833987	1837878	.	+	.	model=205;Parent=205;Target=lcl|205| 933 4796 +
lcl|PGSC0003DMB000000004	Splign	mRNA	1831067	1837878	.	+	.	model=206;ID=206;TargetLen=4787;flags=EST;name=Php00a00198.02708;identity=0.925201;exons=5;consensusintron=2;polyA=none
lcl|PGSC0003DMB000000004	Splign	exon	1831067	1831124	.	+	.	model=206;Parent=206;Target=lcl|206| 3 57 +
lcl|PGSC0003DMB000000004	Splign	exon	1832291	1833087	.	+	.	model=206;Parent=206;Target=lcl|206| 58 837 +
lcl|PGSC0003DMB000000004	Splign	exon	1833829	1833923	.	+	.	model=206;Parent=206;Target=lcl|206| 838 932 +
lcl|PGSC0003DMB000000004	Splign	exon	1833987	1835050	.	+	.	model=206;Parent=206;Target=lcl|206| 933 1960 +
lcl|PGSC0003DMB000000004	Splign	exon	1835078	1837878	.	+	.	model=206;Parent=206;Target=lcl|206| 1961 4787 +
lcl|PGSC0003DMB000000004	Splign	mRNA	1831067	1837878	.	+	.	model=207;ID=207;TargetLen=4795;flags=EST;name=Php00a00198.02709;identity=0.921311;exons=4;consensusintron=2;polyA=none
lcl|PGSC0003DMB000000004	Splign	exon	1831067	1831124	.	+	.	model=207;Parent=207;Target=lcl|207| 3 57 +
lcl|PGSC0003DMB000000004	Splign	exon	1832291	1833087	.	+	.	model=207;Parent=207;Target=lcl|207| 58 837 +
lcl|PGSC0003DMB000000004	Splign	exon	1833829	1833923	.	+	.	model=207;Parent=207;Target=lcl|207| 838 932 +
lcl|PGSC0003DMB000000004	Splign	exon	1833987	1837878	.	+	.	model=207;Parent=207;Target=lcl|207| 933 4795 +
lcl|PGSC0003DMB000000004	Splign	mRNA	1831067	1837878	.	+	.	model=208;ID=208;TargetLen=4786;flags=EST;name=Php00a00198.02710;identity=0.924377;exons=5;consensusintron=2;polyA=none
lcl|PGSC0003DMB000000004	Splign	exon	1831067	1831124	.	+	.	model=208;Parent=208;Target=lcl|208| 3 57 +
lcl|PGSC0003DMB000000004	Splign	exon	1832291	1833087	.	+	.	model=208;Parent=208;Target=lcl|208| 58 837 +
lcl|PGSC0003DMB000000004	Splign	exon	1833829	1833923	.	+	.	model=208;Parent=208;Target=lcl|208| 838 932 +
lcl|PGSC0003DMB000000004	Splign	exon	1833987	1835050	.	+	.	model=208;Parent=208;Target=lcl|208| 933 1960 +
lcl|PGSC0003DMB000000004	Splign	exon	1835078	1837878	.	+	.	model=208;Parent=208;Target=lcl|208| 1961 4786 +
lcl|PGSC0003DMB000000004	Splign	mRNA	1831067	1837878	.	+	.	model=209;ID=209;TargetLen=4795;flags=EST;name=Php00a00198.02711;identity=0.921107;exons=4;consensusintron=2;polyA=none
lcl|PGSC0003DMB000000004	Splign	exon	1831067	1831124	.	+	.	model=209;Parent=209;Target=lcl|209| 3 57 +
lcl|PGSC0003DMB000000004	Splign	exon	1832291	1833087	.	+	.	model=209;Parent=209;Target=lcl|209| 58 837 +
lcl|PGSC0003DMB000000004	Splign	exon	1833829	1833923	.	+	.	model=209;Parent=209;Target=lcl|209| 838 932 +
lcl|PGSC0003DMB000000004	Splign	exon	1833987	1837878	.	+	.	model=209;Parent=209;Target=lcl|209| 933 4795 +
lcl|PGSC0003DMB000000004	Splign	mRNA	1831067	1837878	.	+	.	model=210;ID=210;TargetLen=4786;flags=EST;name=Php00a00198.02712;identity=0.924171;exons=5;consensusintron=2;polyA=none
lcl|PGSC0003DMB000000004	Splign	exon	1831067	1831124	.	+	.	model=210;Parent=210;Target=lcl|210| 3 57 +
lcl|PGSC0003DMB000000004	Splign	exon	1832291	1833087	.	+	.	model=210;Parent=210;Target=lcl|210| 58 837 +
lcl|PGSC0003DMB000000004	Splign	exon	1833829	1833923	.	+	.	model=210;Parent=210;Target=lcl|210| 838 932 +
lcl|PGSC0003DMB000000004	Splign	exon	1833987	1835050	.	+	.	model=210;Parent=210;Target=lcl|210| 933 1960 +
lcl|PGSC0003DMB000000004	Splign	exon	1835078	1837878	.	+	.	model=210;Parent=210;Target=lcl|210| 1961 4786 +
lcl|PGSC0003DMB000000004	Splign	mRNA	3197692	3201757	.	+	.	model=211;ID=211;TargetLen=3034;flags=EST;name=Php00a00302.03457;identity=0.864573;exons=5;consensusintron=3;polyA=none
lcl|PGSC0003DMB000000004	Splign	exon	3197692	3198502	.	+	.	model=211;Parent=211;Target=lcl|211| 83 892 +
lcl|PGSC0003DMB000000004	Splign	exon	3198601	3199313	.	+	.	model=211;Parent=211;Target=lcl|211| 893 1608 +
lcl|PGSC0003DMB000000004	Splign	exon	3199402	3199734	.	+	.	model=211;Parent=211;Target=lcl|211| 1609 1932 +
lcl|PGSC0003DMB000000004	Splign	exon	3200191	3200544	.	+	.	model=211;Parent=211;Target=lcl|211| 1933 2286 +
lcl|PGSC0003DMB000000004	Splign	exon	3201100	3201757	.	+	.	model=211;Parent=211;Target=lcl|211| 2287 2948 +
lcl|PGSC0003DMB000000004	Splign	mRNA	3197692	3201757	.	+	.	model=212;ID=212;TargetLen=3034;flags=EST;name=Php00a00302.03458;identity=0.863265;exons=5;consensusintron=3;polyA=none
lcl|PGSC0003DMB000000004	Splign	exon	3197692	3198502	.	+	.	model=212;Parent=212;Target=lcl|212| 83 892 +
lcl|PGSC0003DMB000000004	Splign	exon	3198601	3199313	.	+	.	model=212;Parent=212;Target=lcl|212| 893 1608 +
lcl|PGSC0003DMB000000004	Splign	exon	3199402	3199734	.	+	.	model=212;Parent=212;Target=lcl|212| 1609 1932 +
lcl|PGSC0003DMB000000004	Splign	exon	3200191	3200544	.	+	.	model=212;Parent=212;Target=lcl|212| 1933 2286 +
lcl|PGSC0003DMB000000004	Splign	exon	3201100	3201757	.	+	.	model=212;Parent=212;Target=lcl|212| 2287 2948 +
lcl|PGSC0003DMB000000004	Splign	mRNA	3197692	3201757	.	+	.	model=213;ID=213;TargetLen=3034;flags=EST;name=Php00a00302.03459;identity=0.863547;exons=5;consensusintron=3;polyA=none
lcl|PGSC0003DMB000000004	Splign	exon	3197692	3198502	.	+	.	model=213;Parent=213;Target=lcl|213| 83 892 +
lcl|PGSC0003DMB000000004	Splign	exon	3198601	3199313	.	+	.	model=213;Parent=213;Target=lcl|213| 893 1608 +
lcl|PGSC0003DMB000000004	Splign	exon	3199402	3199734	.	+	.	model=213;Parent=213;Target=lcl|213| 1609 1932 +
lcl|PGSC0003DMB000000004	Splign	exon	3200191	3200544	.	+	.	model=213;Parent=213;Target=lcl|213| 1933 2286 +
lcl|PGSC0003DMB000000004	Splign	exon	3201100	3201757	.	+	.	model=213;Parent=213;Target=lcl|213| 2287 2948 +
lcl|PGSC0003DMB000000004	Splign	mRNA	3197692	3201757	.	+	.	model=214;ID=214;TargetLen=3034;flags=EST;name=Php00a00302.03460;identity=0.862238;exons=5;consensusintron=3;polyA=none
lcl|PGSC0003DMB000000004	Splign	exon	3197692	3198502	.	+	.	model=214;Parent=214;Target=lcl|214| 83 892 +
lcl|PGSC0003DMB000000004	Splign	exon	3198601	3199313	.	+	.	model=214;Parent=214;Target=lcl|214| 893 1608 +
lcl|PGSC0003DMB000000004	Splign	exon	3199402	3199734	.	+	.	model=214;Parent=214;Target=lcl|214| 1609 1932 +
lcl|PGSC0003DMB000000004	Splign	exon	3200191	3200544	.	+	.	model=214;Parent=214;Target=lcl|214| 1933 2286 +
lcl|PGSC0003DMB000000004	Splign	exon	3201100	3201757	.	+	.	model=214;Parent=214;Target=lcl|214| 2287 2948 +
lcl|PGSC0003DMB000000004	Splign	mRNA	3198604	3201757	.	+	.	model=215;ID=215;TargetLen=2129;flags=EST;name=Php00a00302.03461;identity=0.86713;exons=4;consensusintron=2;polyA=none
lcl|PGSC0003DMB000000004	Splign	exon	3198604	3199313	.	+	.	model=215;Parent=215;Target=lcl|215| 12 703 +
lcl|PGSC0003DMB000000004	Splign	exon	3199402	3199734	.	+	.	model=215;Parent=215;Target=lcl|215| 704 1027 +
lcl|PGSC0003DMB000000004	Splign	exon	3200191	3200544	.	+	.	model=215;Parent=215;Target=lcl|215| 1028 1381 +
lcl|PGSC0003DMB000000004	Splign	exon	3201100	3201757	.	+	.	model=215;Parent=215;Target=lcl|215| 1382 2043 +
lcl|PGSC0003DMB000000004	Splign	mRNA	3198604	3201757	.	+	.	model=216;ID=216;TargetLen=2129;flags=EST;name=Php00a00302.03462;identity=0.865679;exons=4;consensusintron=2;polyA=none
lcl|PGSC0003DMB000000004	Splign	exon	3198604	3199313	.	+	.	model=216;Parent=216;Target=lcl|216| 12 703 +
lcl|PGSC0003DMB000000004	Splign	exon	3199402	3199734	.	+	.	model=216;Parent=216;Target=lcl|216| 704 1027 +
lcl|PGSC0003DMB000000004	Splign	exon	3200191	3200544	.	+	.	model=216;Parent=216;Target=lcl|216| 1028 1381 +
lcl|PGSC0003DMB000000004	Splign	exon	3201100	3201757	.	+	.	model=216;Parent=216;Target=lcl|216| 1382 2043 +
lcl|PGSC0003DMB000000004	Splign	mRNA	1106268	1111251	.	-	.	model=217;ID=217;TargetLen=1305;flags=EST;name=Php00a00329.03610;identity=0.930906;exons=11;consensusintron=10;polyA=none
lcl|PGSC0003DMB000000004	Splign	exon	1106268	1106424	.	-	.	model=217;Parent=217;Target=lcl|217| 1 157 +
lcl|PGSC0003DMB000000004	Splign	exon	1107692	1107739	.	-	.	model=217;Parent=217;Target=lcl|217| 158 200 +
lcl|PGSC0003DMB000000004	Splign	exon	1108137	1108187	.	-	.	model=217;Parent=217;Target=lcl|217| 201 250 +
lcl|PGSC0003DMB000000004	Splign	exon	1109241	1109657	.	-	.	model=217;Parent=217;Target=lcl|217| 251 649 +
lcl|PGSC0003DMB000000004	Splign	exon	1109819	1109950	.	-	.	model=217;Parent=217;Target=lcl|217| 650 767 +
lcl|PGSC0003DMB000000004	Splign	exon	1110092	1110205	.	-	.	model=217;Parent=217;Target=lcl|217| 768 880 +
lcl|PGSC0003DMB000000004	Splign	exon	1110313	1110430	.	-	.	model=217;Parent=217;Target=lcl|217| 881 998 +
lcl|PGSC0003DMB000000004	Splign	exon	1110607	1110665	.	-	.	model=217;Parent=217;Target=lcl|217| 999 1056 +
lcl|PGSC0003DMB000000004	Splign	exon	1110802	1110868	.	-	.	model=217;Parent=217;Target=lcl|217| 1057 1123 +
lcl|PGSC0003DMB000000004	Splign	exon	1110982	1111115	.	-	.	model=217;Parent=217;Target=lcl|217| 1124 1257 +
lcl|PGSC0003DMB000000004	Splign	exon	1111203	1111251	.	-	.	model=217;Parent=217;Target=lcl|217| 1258 1305 +
lcl|PGSC0003DMB000000004	Splign	mRNA	1106268	1106533	.	U	.	model=218;ID=218;TargetLen=266;flags=EST;name=Php00a00329.03611;identity=0.906367;exons=1;consensusintron=0;polyA=none
lcl|PGSC0003DMB000000004	Splign	exon	1106268	1106533	.	U	.	model=218;Parent=218;Target=lcl|218| 1 266 +
lcl|PGSC0003DMB000000004	Splign	mRNA	500121	527174	.	+	.	model=219;ID=219;TargetLen=4390;flags=EST;name=Php00a01011.06760;identity=0.894547;exons=26;consensusintron=22;polyA=none
lcl|PGSC0003DMB000000004	Splign	exon	500121	500245	.	+	.	model=219;Parent=219;Target=lcl|219| 1 122 +
lcl|PGSC0003DMB000000004	Splign	exon	500668	500930	.	+	.	model=219;Parent=219;Target=lcl|219| 123 395 +
lcl|PGSC0003DMB000000004	Splign	exon	500967	501025	.	+	.	model=219;Parent=219;Target=lcl|219| 396 451 +
lcl|PGSC0003DMB000000004	Splign	exon	501899	502047	.	+	.	model=219;Parent=219;Target=lcl|219| 452 579 +
lcl|PGSC0003DMB000000004	Splign	exon	502392	502601	.	+	.	model=219;Parent=219;Target=lcl|219| 589 798 +
lcl|PGSC0003DMB000000004	Splign	exon	504843	504887	.	+	.	model=219;Parent=219;Target=lcl|219| 799 841 +
lcl|PGSC0003DMB000000004	Splign	exon	504917	505153	.	+	.	model=219;Parent=219;Target=lcl|219| 842 1077 +
lcl|PGSC0003DMB000000004	Splign	exon	505224	505501	.	+	.	model=219;Parent=219;Target=lcl|219| 1078 1355 +
lcl|PGSC0003DMB000000004	Splign	exon	505568	505653	.	+	.	model=219;Parent=219;Target=lcl|219| 1356 1441 +
lcl|PGSC0003DMB000000004	Splign	exon	505735	505821	.	+	.	model=219;Parent=219;Target=lcl|219| 1442 1527 +
lcl|PGSC0003DMB000000004	Splign	exon	505935	506193	.	+	.	model=219;Parent=219;Target=lcl|219| 1528 1785 +
lcl|PGSC0003DMB000000004	Splign	exon	506282	506716	.	+	.	model=219;Parent=219;Target=lcl|219| 1786 2222 +
lcl|PGSC0003DMB000000004	Splign	exon	506826	506922	.	+	.	model=219;Parent=219;Target=lcl|219| 2223 2319 +
lcl|PGSC0003DMB000000004	Splign	exon	512556	512878	.	+	.	model=219;Parent=219;Target=lcl|219| 2320 2639 +
lcl|PGSC0003DMB000000004	Splign	exon	521906	522031	.	+	.	model=219;Parent=219;Target=lcl|219| 2640 2765 +
lcl|PGSC0003DMB000000004	Splign	exon	522162	522329	.	+	.	model=219;Parent=219;Target=lcl|219| 2766 2933 +
lcl|PGSC0003DMB000000004	Splign	exon	522549	522677	.	+	.	model=219;Parent=219;Target=lcl|219| 2934 3062 +
lcl|PGSC0003DMB000000004	Splign	exon	522798	522887	.	+	.	model=219;Parent=219;Target=lcl|219| 3063 3152 +
lcl|PGSC0003DMB000000004	Splign	exon	523321	523427	.	+	.	model=219;Parent=219;Target=lcl|219| 3153 3259 +
lcl|PGSC0003DMB000000004	Splign	exon	523508	523656	.	+	.	model=219;Parent=219;Target=lcl|219| 3260 3408 +
lcl|PGSC0003DMB000000004	Splign	exon	524513	524595	.	+	.	model=219;Parent=219;Target=lcl|219| 3409 3491 +
lcl|PGSC0003DMB000000004	Splign	exon	524680	524775	.	+	.	model=219;Parent=219;Target=lcl|219| 3492 3587 +
lcl|PGSC0003DMB000000004	Splign	exon	524925	525047	.	+	.	model=219;Parent=219;Target=lcl|219| 3588 3710 +
lcl|PGSC0003DMB000000004	Splign	exon	525999	526082	.	+	.	model=219;Parent=219;Target=lcl|219| 3711 3794 +
lcl|PGSC0003DMB000000004	Splign	exon	526395	526538	.	+	.	model=219;Parent=219;Target=lcl|219| 3795 3938 +
lcl|PGSC0003DMB000000004	Splign	exon	526840	527174	.	+	.	model=219;Parent=219;Target=lcl|219| 3939 4273 +
lcl|PGSC0003DMB000000004	Splign	mRNA	496461	527174	.	+	.	model=220;ID=220;TargetLen=4329;flags=EST;name=Php00a01011.06761;identity=0.906758;exons=27;consensusintron=24;polyA=none
lcl|PGSC0003DMB000000004	Splign	exon	496461	496556	.	+	.	model=220;Parent=220;Target=lcl|220| 4 99 +
lcl|PGSC0003DMB000000004	Splign	exon	496678	496795	.	+	.	model=220;Parent=220;Target=lcl|220| 100 217 +
lcl|PGSC0003DMB000000004	Splign	exon	496879	496995	.	+	.	model=220;Parent=220;Target=lcl|220| 218 334 +
lcl|PGSC0003DMB000000004	Splign	exon	500967	501025	.	+	.	model=220;Parent=220;Target=lcl|220| 335 390 +
lcl|PGSC0003DMB000000004	Splign	exon	501899	502047	.	+	.	model=220;Parent=220;Target=lcl|220| 391 518 +
lcl|PGSC0003DMB000000004	Splign	exon	502392	502601	.	+	.	model=220;Parent=220;Target=lcl|220| 528 737 +
lcl|PGSC0003DMB000000004	Splign	exon	504843	504887	.	+	.	model=220;Parent=220;Target=lcl|220| 738 780 +
lcl|PGSC0003DMB000000004	Splign	exon	504917	505153	.	+	.	model=220;Parent=220;Target=lcl|220| 781 1016 +
lcl|PGSC0003DMB000000004	Splign	exon	505224	505501	.	+	.	model=220;Parent=220;Target=lcl|220| 1017 1294 +
lcl|PGSC0003DMB000000004	Splign	exon	505568	505653	.	+	.	model=220;Parent=220;Target=lcl|220| 1295 1380 +
lcl|PGSC0003DMB000000004	Splign	exon	505735	505821	.	+	.	model=220;Parent=220;Target=lcl|220| 1381 1466 +
lcl|PGSC0003DMB000000004	Splign	exon	505935	506193	.	+	.	model=220;Parent=220;Target=lcl|220| 1467 1724 +
lcl|PGSC0003DMB000000004	Splign	exon	506282	506716	.	+	.	model=220;Parent=220;Target=lcl|220| 1725 2161 +
lcl|PGSC0003DMB000000004	Splign	exon	506826	506922	.	+	.	model=220;Parent=220;Target=lcl|220| 2162 2258 +
lcl|PGSC0003DMB000000004	Splign	exon	512556	512878	.	+	.	model=220;Parent=220;Target=lcl|220| 2259 2578 +
lcl|PGSC0003DMB000000004	Splign	exon	521906	522031	.	+	.	model=220;Parent=220;Target=lcl|220| 2579 2704 +
lcl|PGSC0003DMB000000004	Splign	exon	522162	522329	.	+	.	model=220;Parent=220;Target=lcl|220| 2705 2872 +
lcl|PGSC0003DMB000000004	Splign	exon	522549	522677	.	+	.	model=220;Parent=220;Target=lcl|220| 2873 3001 +
lcl|PGSC0003DMB000000004	Splign	exon	522798	522887	.	+	.	model=220;Parent=220;Target=lcl|220| 3002 3091 +
lcl|PGSC0003DMB000000004	Splign	exon	523321	523427	.	+	.	model=220;Parent=220;Target=lcl|220| 3092 3198 +
lcl|PGSC0003DMB000000004	Splign	exon	523508	523656	.	+	.	model=220;Parent=220;Target=lcl|220| 3199 3347 +
lcl|PGSC0003DMB000000004	Splign	exon	524513	524595	.	+	.	model=220;Parent=220;Target=lcl|220| 3348 3430 +
lcl|PGSC0003DMB000000004	Splign	exon	524680	524775	.	+	.	model=220;Parent=220;Target=lcl|220| 3431 3526 +
lcl|PGSC0003DMB000000004	Splign	exon	524925	525047	.	+	.	model=220;Parent=220;Target=lcl|220| 3527 3649 +
lcl|PGSC0003DMB000000004	Splign	exon	525999	526082	.	+	.	model=220;Parent=220;Target=lcl|220| 3650 3733 +
lcl|PGSC0003DMB000000004	Splign	exon	526395	526538	.	+	.	model=220;Parent=220;Target=lcl|220| 3734 3877 +
lcl|PGSC0003DMB000000004	Splign	exon	526840	527174	.	+	.	model=220;Parent=220;Target=lcl|220| 3878 4212 +
lcl|PGSC0003DMB000000004	Splign	mRNA	500121	527174	.	+	.	model=221;ID=221;TargetLen=4308;flags=EST;name=Php00a01011.06762;identity=0.894604;exons=27;consensusintron=23;polyA=none
lcl|PGSC0003DMB000000004	Splign	exon	500121	500245	.	+	.	model=221;Parent=221;Target=lcl|221| 1 122 +
lcl|PGSC0003DMB000000004	Splign	exon	500668	500930	.	+	.	model=221;Parent=221;Target=lcl|221| 123 395 +
lcl|PGSC0003DMB000000004	Splign	exon	500967	501025	.	+	.	model=221;Parent=221;Target=lcl|221| 396 451 +
lcl|PGSC0003DMB000000004	Splign	exon	501899	502047	.	+	.	model=221;Parent=221;Target=lcl|221| 452 579 +
lcl|PGSC0003DMB000000004	Splign	exon	502392	502601	.	+	.	model=221;Parent=221;Target=lcl|221| 589 798 +
lcl|PGSC0003DMB000000004	Splign	exon	504843	504887	.	+	.	model=221;Parent=221;Target=lcl|221| 799 841 +
lcl|PGSC0003DMB000000004	Splign	exon	504917	505153	.	+	.	model=221;Parent=221;Target=lcl|221| 842 1077 +
lcl|PGSC0003DMB000000004	Splign	exon	505224	505501	.	+	.	model=221;Parent=221;Target=lcl|221| 1078 1355 +
lcl|PGSC0003DMB000000004	Splign	exon	505568	505653	.	+	.	model=221;Parent=221;Target=lcl|221| 1356 1441 +
lcl|PGSC0003DMB000000004	Splign	exon	505735	505821	.	+	.	model=221;Parent=221;Target=lcl|221| 1442 1527 +
lcl|PGSC0003DMB000000004	Splign	exon	505935	506193	.	+	.	model=221;Parent=221;Target=lcl|221| 1528 1785 +
lcl|PGSC0003DMB000000004	Splign	exon	506282	506472	.	+	.	model=221;Parent=221;Target=lcl|221| 1786 1976 +
lcl|PGSC0003DMB000000004	Splign	exon	506553	506716	.	+	.	model=221;Parent=221;Target=lcl|221| 1977 2140 +
lcl|PGSC0003DMB000000004	Splign	exon	506826	506922	.	+	.	model=221;Parent=221;Target=lcl|221| 2141 2237 +
lcl|PGSC0003DMB000000004	Splign	exon	512556	512878	.	+	.	model=221;Parent=221;Target=lcl|221| 2238 2557 +
lcl|PGSC0003DMB000000004	Splign	exon	521906	522031	.	+	.	model=221;Parent=221;Target=lcl|221| 2558 2683 +
lcl|PGSC0003DMB000000004	Splign	exon	522162	522329	.	+	.	model=221;Parent=221;Target=lcl|221| 2684 2851 +
lcl|PGSC0003DMB000000004	Splign	exon	522549	522677	.	+	.	model=221;Parent=221;Target=lcl|221| 2852 2980 +
lcl|PGSC0003DMB000000004	Splign	exon	522798	522887	.	+	.	model=221;Parent=221;Target=lcl|221| 2981 3070 +
lcl|PGSC0003DMB000000004	Splign	exon	523321	523427	.	+	.	model=221;Parent=221;Target=lcl|221| 3071 3177 +
lcl|PGSC0003DMB000000004	Splign	exon	523508	523656	.	+	.	model=221;Parent=221;Target=lcl|221| 3178 3326 +
lcl|PGSC0003DMB000000004	Splign	exon	524513	524595	.	+	.	model=221;Parent=221;Target=lcl|221| 3327 3409 +
lcl|PGSC0003DMB000000004	Splign	exon	524680	524775	.	+	.	model=221;Parent=221;Target=lcl|221| 3410 3505 +
lcl|PGSC0003DMB000000004	Splign	exon	524925	525047	.	+	.	model=221;Parent=221;Target=lcl|221| 3506 3628 +
lcl|PGSC0003DMB000000004	Splign	exon	525999	526082	.	+	.	model=221;Parent=221;Target=lcl|221| 3629 3712 +
lcl|PGSC0003DMB000000004	Splign	exon	526395	526538	.	+	.	model=221;Parent=221;Target=lcl|221| 3713 3856 +
lcl|PGSC0003DMB000000004	Splign	exon	526840	527174	.	+	.	model=221;Parent=221;Target=lcl|221| 3857 4191 +
lcl|PGSC0003DMB000000004	Splign	mRNA	496461	527174	.	+	.	model=222;ID=222;TargetLen=4247;flags=EST;name=Php00a01011.06763;identity=0.907053;exons=28;consensusintron=25;polyA=none
lcl|PGSC0003DMB000000004	Splign	exon	496461	496556	.	+	.	model=222;Parent=222;Target=lcl|222| 4 99 +
lcl|PGSC0003DMB000000004	Splign	exon	496678	496795	.	+	.	model=222;Parent=222;Target=lcl|222| 100 217 +
lcl|PGSC0003DMB000000004	Splign	exon	496879	496995	.	+	.	model=222;Parent=222;Target=lcl|222| 218 334 +
lcl|PGSC0003DMB000000004	Splign	exon	500967	501025	.	+	.	model=222;Parent=222;Target=lcl|222| 335 390 +
lcl|PGSC0003DMB000000004	Splign	exon	501899	502047	.	+	.	model=222;Parent=222;Target=lcl|222| 391 518 +
lcl|PGSC0003DMB000000004	Splign	exon	502392	502601	.	+	.	model=222;Parent=222;Target=lcl|222| 528 737 +
lcl|PGSC0003DMB000000004	Splign	exon	504843	504887	.	+	.	model=222;Parent=222;Target=lcl|222| 738 780 +
lcl|PGSC0003DMB000000004	Splign	exon	504917	505153	.	+	.	model=222;Parent=222;Target=lcl|222| 781 1016 +
lcl|PGSC0003DMB000000004	Splign	exon	505224	505501	.	+	.	model=222;Parent=222;Target=lcl|222| 1017 1294 +
lcl|PGSC0003DMB000000004	Splign	exon	505568	505653	.	+	.	model=222;Parent=222;Target=lcl|222| 1295 1380 +
lcl|PGSC0003DMB000000004	Splign	exon	505735	505821	.	+	.	model=222;Parent=222;Target=lcl|222| 1381 1466 +
lcl|PGSC0003DMB000000004	Splign	exon	505935	506193	.	+	.	model=222;Parent=222;Target=lcl|222| 1467 1724 +
lcl|PGSC0003DMB000000004	Splign	exon	506282	506472	.	+	.	model=222;Parent=222;Target=lcl|222| 1725 1915 +
lcl|PGSC0003DMB000000004	Splign	exon	506553	506716	.	+	.	model=222;Parent=222;Target=lcl|222| 1916 2079 +
lcl|PGSC0003DMB000000004	Splign	exon	506826	506922	.	+	.	model=222;Parent=222;Target=lcl|222| 2080 2176 +
lcl|PGSC0003DMB000000004	Splign	exon	512556	512878	.	+	.	model=222;Parent=222;Target=lcl|222| 2177 2496 +
lcl|PGSC0003DMB000000004	Splign	exon	521906	522031	.	+	.	model=222;Parent=222;Target=lcl|222| 2497 2622 +
lcl|PGSC0003DMB000000004	Splign	exon	522162	522329	.	+	.	model=222;Parent=222;Target=lcl|222| 2623 2790 +
lcl|PGSC0003DMB000000004	Splign	exon	522549	522677	.	+	.	model=222;Parent=222;Target=lcl|222| 2791 2919 +
lcl|PGSC0003DMB000000004	Splign	exon	522798	522887	.	+	.	model=222;Parent=222;Target=lcl|222| 2920 3009 +
lcl|PGSC0003DMB000000004	Splign	exon	523321	523427	.	+	.	model=222;Parent=222;Target=lcl|222| 3010 3116 +
lcl|PGSC0003DMB000000004	Splign	exon	523508	523656	.	+	.	model=222;Parent=222;Target=lcl|222| 3117 3265 +
lcl|PGSC0003DMB000000004	Splign	exon	524513	524595	.	+	.	model=222;Parent=222;Target=lcl|222| 3266 3348 +
lcl|PGSC0003DMB000000004	Splign	exon	524680	524775	.	+	.	model=222;Parent=222;Target=lcl|222| 3349 3444 +
lcl|PGSC0003DMB000000004	Splign	exon	524925	525047	.	+	.	model=222;Parent=222;Target=lcl|222| 3445 3567 +
lcl|PGSC0003DMB000000004	Splign	exon	525999	526082	.	+	.	model=222;Parent=222;Target=lcl|222| 3568 3651 +
lcl|PGSC0003DMB000000004	Splign	exon	526395	526538	.	+	.	model=222;Parent=222;Target=lcl|222| 3652 3795 +
lcl|PGSC0003DMB000000004	Splign	exon	526840	527174	.	+	.	model=222;Parent=222;Target=lcl|222| 3796 4130 +
lcl|PGSC0003DMB000000004	Splign	mRNA	1068247	1074068	.	-	.	model=223;ID=223;TargetLen=3752;flags=EST;name=Php00a01213.07553;identity=0.933897;exons=3;consensusintron=2;polyA=none
lcl|PGSC0003DMB000000004	Splign	exon	1068247	1071133	.	-	.	model=223;Parent=223;Target=lcl|223| 3 2862 +
lcl|PGSC0003DMB000000004	Splign	exon	1071616	1072389	.	-	.	model=223;Parent=223;Target=lcl|223| 2863 3634 +
lcl|PGSC0003DMB000000004	Splign	exon	1073951	1074068	.	-	.	model=223;Parent=223;Target=lcl|223| 3635 3752 +
lcl|PGSC0003DMB000000004	Splign	mRNA	1899969	1900798	.	+	.	model=226;ID=226;TargetLen=603;flags=EST;name=Php00a01271.07729;identity=0.857616;exons=3;consensusintron=2;polyA=none
lcl|PGSC0003DMB000000004	Splign	exon	1899969	1900144	.	+	.	model=226;Parent=226;Target=lcl|226| 1 176 +
lcl|PGSC0003DMB000000004	Splign	exon	1900232	1900371	.	+	.	model=226;Parent=226;Target=lcl|226| 177 316 +
lcl|PGSC0003DMB000000004	Splign	exon	1900553	1900798	.	+	.	model=226;Parent=226;Target=lcl|226| 317 571 +
lcl|PGSC0003DMB000000004	Splign	mRNA	2580408	2584145	.	+	.	model=227;ID=227;TargetLen=2117;flags=EST;name=Php00a01275.07740;identity=0.822181;exons=4;consensusintron=3;polyA=none
lcl|PGSC0003DMB000000004	Splign	exon	2580408	2580643	.	+	.	model=227;Parent=227;Target=lcl|227| 1 269 +
lcl|PGSC0003DMB000000004	Splign	exon	2580835	2581052	.	+	.	model=227;Parent=227;Target=lcl|227| 270 487 +
lcl|PGSC0003DMB000000004	Splign	exon	2582494	2583014	.	+	.	model=227;Parent=227;Target=lcl|227| 488 1008 +
lcl|PGSC0003DMB000000004	Splign	exon	2583190	2584145	.	+	.	model=227;Parent=227;Target=lcl|227| 1009 1963 +
lcl|PGSC0003DMB000000004	Splign	mRNA	3702928	3704554	.	+	.	model=228;ID=228;TargetLen=1764;flags=EST;name=Php00a01307.07836;identity=0.845588;exons=2;consensusintron=0;polyA=none
lcl|PGSC0003DMB000000004	Splign	exon	3702928	3703290	.	+	.	model=228;Parent=228;Target=lcl|228| 101 467 +
lcl|PGSC0003DMB000000004	Splign	exon	3703291	3704554	.	+	.	model=228;Parent=228;Target=lcl|228| 495 1764 +
lcl|PGSC0003DMB000000004	Splign	mRNA	3689756	3694193	.	-	.	model=229;ID=229;TargetLen=1313;flags=EST;name=Php00a01395.08099;identity=0.8379;exons=10;consensusintron=7;polyA=none
lcl|PGSC0003DMB000000004	Splign	exon	3689756	3689863	.	-	.	model=229;Parent=229;Target=lcl|229| 1 108 +
lcl|PGSC0003DMB000000004	Splign	exon	3689956	3690028	.	-	.	model=229;Parent=229;Target=lcl|229| 109 180 +
lcl|PGSC0003DMB000000004	Splign	exon	3690577	3690698	.	-	.	model=229;Parent=229;Target=lcl|229| 181 302 +
lcl|PGSC0003DMB000000004	Splign	exon	3690781	3690939	.	-	.	model=229;Parent=229;Target=lcl|229| 303 461 +
lcl|PGSC0003DMB000000004	Splign	exon	3691166	3691193	.	-	.	model=229;Parent=229;Target=lcl|229| 471 498 +
lcl|PGSC0003DMB000000004	Splign	exon	3691804	3691869	.	-	.	model=229;Parent=229;Target=lcl|229| 499 564 +
lcl|PGSC0003DMB000000004	Splign	exon	3692495	3692552	.	-	.	model=229;Parent=229;Target=lcl|229| 633 690 +
lcl|PGSC0003DMB000000004	Splign	exon	3693084	3693330	.	-	.	model=229;Parent=229;Target=lcl|229| 691 937 +
lcl|PGSC0003DMB000000004	Splign	exon	3693423	3693538	.	-	.	model=229;Parent=229;Target=lcl|229| 938 1053 +
lcl|PGSC0003DMB000000004	Splign	exon	3693990	3694193	.	-	.	model=229;Parent=229;Target=lcl|229| 1054 1259 +
lcl|PGSC0003DMB000000004	Splign	mRNA	4437436	4452608	.	+	.	model=230;ID=230;TargetLen=2292;flags=EST;name=Php00a01561.08623;identity=0.825672;exons=19;consensusintron=17;polyA=none
lcl|PGSC0003DMB000000004	Splign	exon	4437436	4437590	.	+	.	model=230;Parent=230;Target=lcl|230| 2 156 +
lcl|PGSC0003DMB000000004	Splign	exon	4437695	4437838	.	+	.	model=230;Parent=230;Target=lcl|230| 157 299 +
lcl|PGSC0003DMB000000004	Splign	exon	4437921	4438076	.	+	.	model=230;Parent=230;Target=lcl|230| 300 455 +
lcl|PGSC0003DMB000000004	Splign	exon	4438193	4438213	.	+	.	model=230;Parent=230;Target=lcl|230| 456 476 +
lcl|PGSC0003DMB000000004	Splign	exon	4438268	4438315	.	+	.	model=230;Parent=230;Target=lcl|230| 477 521 +
lcl|PGSC0003DMB000000004	Splign	exon	4438653	4438821	.	+	.	model=230;Parent=230;Target=lcl|230| 522 689 +
lcl|PGSC0003DMB000000004	Splign	exon	4442005	4442087	.	+	.	model=230;Parent=230;Target=lcl|230| 690 768 +
lcl|PGSC0003DMB000000004	Splign	exon	4442617	4442718	.	+	.	model=230;Parent=230;Target=lcl|230| 769 870 +
lcl|PGSC0003DMB000000004	Splign	exon	4442792	4442880	.	+	.	model=230;Parent=230;Target=lcl|230| 871 959 +
lcl|PGSC0003DMB000000004	Splign	exon	4442985	4443062	.	+	.	model=230;Parent=230;Target=lcl|230| 960 1037 +
lcl|PGSC0003DMB000000004	Splign	exon	4443465	4443557	.	+	.	model=230;Parent=230;Target=lcl|230| 1038 1129 +
lcl|PGSC0003DMB000000004	Splign	exon	4445371	4445447	.	+	.	model=230;Parent=230;Target=lcl|230| 1130 1206 +
lcl|PGSC0003DMB000000004	Splign	exon	4445545	4445623	.	+	.	model=230;Parent=230;Target=lcl|230| 1207 1284 +
lcl|PGSC0003DMB000000004	Splign	exon	4445709	4445777	.	+	.	model=230;Parent=230;Target=lcl|230| 1285 1352 +
lcl|PGSC0003DMB000000004	Splign	exon	4447080	4447255	.	+	.	model=230;Parent=230;Target=lcl|230| 1353 1526 +
lcl|PGSC0003DMB000000004	Splign	exon	4447395	4447451	.	+	.	model=230;Parent=230;Target=lcl|230| 1527 1583 +
lcl|PGSC0003DMB000000004	Splign	exon	4450779	4450869	.	+	.	model=230;Parent=230;Target=lcl|230| 1584 1674 +
lcl|PGSC0003DMB000000004	Splign	exon	4450957	4451055	.	+	.	model=230;Parent=230;Target=lcl|230| 1675 1773 +
lcl|PGSC0003DMB000000004	Splign	exon	4452391	4452608	.	+	.	model=230;Parent=230;Target=lcl|230| 1774 1993 +
lcl|PGSC0003DMB000000004	Splign	mRNA	4437436	4452762	.	+	.	model=231;ID=231;TargetLen=2163;flags=EST;name=Php00a01561.08624;identity=0.937988;exons=19;consensusintron=17;polyA=none
lcl|PGSC0003DMB000000004	Splign	exon	4437436	4437590	.	+	.	model=231;Parent=231;Target=lcl|231| 2 156 +
lcl|PGSC0003DMB000000004	Splign	exon	4437695	4437838	.	+	.	model=231;Parent=231;Target=lcl|231| 157 299 +
lcl|PGSC0003DMB000000004	Splign	exon	4437921	4438076	.	+	.	model=231;Parent=231;Target=lcl|231| 300 455 +
lcl|PGSC0003DMB000000004	Splign	exon	4438193	4438213	.	+	.	model=231;Parent=231;Target=lcl|231| 456 476 +
lcl|PGSC0003DMB000000004	Splign	exon	4438268	4438315	.	+	.	model=231;Parent=231;Target=lcl|231| 477 521 +
lcl|PGSC0003DMB000000004	Splign	exon	4438653	4438821	.	+	.	model=231;Parent=231;Target=lcl|231| 522 689 +
lcl|PGSC0003DMB000000004	Splign	exon	4442005	4442087	.	+	.	model=231;Parent=231;Target=lcl|231| 690 768 +
lcl|PGSC0003DMB000000004	Splign	exon	4442617	4442718	.	+	.	model=231;Parent=231;Target=lcl|231| 769 870 +
lcl|PGSC0003DMB000000004	Splign	exon	4442792	4442880	.	+	.	model=231;Parent=231;Target=lcl|231| 871 959 +
lcl|PGSC0003DMB000000004	Splign	exon	4442985	4443062	.	+	.	model=231;Parent=231;Target=lcl|231| 960 1037 +
lcl|PGSC0003DMB000000004	Splign	exon	4443465	4443557	.	+	.	model=231;Parent=231;Target=lcl|231| 1038 1129 +
lcl|PGSC0003DMB000000004	Splign	exon	4445371	4445447	.	+	.	model=231;Parent=231;Target=lcl|231| 1130 1206 +
lcl|PGSC0003DMB000000004	Splign	exon	4445545	4445623	.	+	.	model=231;Parent=231;Target=lcl|231| 1207 1284 +
lcl|PGSC0003DMB000000004	Splign	exon	4445709	4445777	.	+	.	model=231;Parent=231;Target=lcl|231| 1285 1352 +
lcl|PGSC0003DMB000000004	Splign	exon	4447080	4447255	.	+	.	model=231;Parent=231;Target=lcl|231| 1353 1526 +
lcl|PGSC0003DMB000000004	Splign	exon	4447395	4447451	.	+	.	model=231;Parent=231;Target=lcl|231| 1527 1583 +
lcl|PGSC0003DMB000000004	Splign	exon	4450779	4450869	.	+	.	model=231;Parent=231;Target=lcl|231| 1584 1674 +
lcl|PGSC0003DMB000000004	Splign	exon	4450957	4451055	.	+	.	model=231;Parent=231;Target=lcl|231| 1675 1773 +
lcl|PGSC0003DMB000000004	Splign	exon	4452391	4452762	.	+	.	model=231;Parent=231;Target=lcl|231| 1774 2163 +
lcl|PGSC0003DMB000000004	Splign	mRNA	2950369	2960448	.	+	.	model=232;ID=232;TargetLen=3005;flags=EST;name=Php00a01583.08685;identity=0.917271;exons=22;consensusintron=21;polyA=none
lcl|PGSC0003DMB000000004	Splign	exon	2950369	2950607	.	+	.	model=232;Parent=232;Target=lcl|232| 1 231 +
lcl|PGSC0003DMB000000004	Splign	exon	2951345	2951503	.	+	.	model=232;Parent=232;Target=lcl|232| 232 390 +
lcl|PGSC0003DMB000000004	Splign	exon	2951576	2952008	.	+	.	model=232;Parent=232;Target=lcl|232| 391 820 +
lcl|PGSC0003DMB000000004	Splign	exon	2952711	2952965	.	+	.	model=232;Parent=232;Target=lcl|232| 821 1075 +
lcl|PGSC0003DMB000000004	Splign	exon	2953374	2953498	.	+	.	model=232;Parent=232;Target=lcl|232| 1076 1200 +
lcl|PGSC0003DMB000000004	Splign	exon	2953613	2953657	.	+	.	model=232;Parent=232;Target=lcl|232| 1201 1245 +
lcl|PGSC0003DMB000000004	Splign	exon	2953741	2953822	.	+	.	model=232;Parent=232;Target=lcl|232| 1246 1327 +
lcl|PGSC0003DMB000000004	Splign	exon	2953924	2953992	.	+	.	model=232;Parent=232;Target=lcl|232| 1328 1396 +
lcl|PGSC0003DMB000000004	Splign	exon	2954059	2954229	.	+	.	model=232;Parent=232;Target=lcl|232| 1397 1567 +
lcl|PGSC0003DMB000000004	Splign	exon	2954334	2954399	.	+	.	model=232;Parent=232;Target=lcl|232| 1568 1633 +
lcl|PGSC0003DMB000000004	Splign	exon	2955556	2955624	.	+	.	model=232;Parent=232;Target=lcl|232| 1634 1702 +
lcl|PGSC0003DMB000000004	Splign	exon	2955723	2955848	.	+	.	model=232;Parent=232;Target=lcl|232| 1703 1828 +
lcl|PGSC0003DMB000000004	Splign	exon	2956058	2956131	.	+	.	model=232;Parent=232;Target=lcl|232| 1829 1902 +
lcl|PGSC0003DMB000000004	Splign	exon	2956903	2957169	.	+	.	model=232;Parent=232;Target=lcl|232| 1903 2169 +
lcl|PGSC0003DMB000000004	Splign	exon	2957779	2957855	.	+	.	model=232;Parent=232;Target=lcl|232| 2170 2246 +
lcl|PGSC0003DMB000000004	Splign	exon	2957998	2958074	.	+	.	model=232;Parent=232;Target=lcl|232| 2247 2323 +
lcl|PGSC0003DMB000000004	Splign	exon	2958963	2959088	.	+	.	model=232;Parent=232;Target=lcl|232| 2324 2449 +
lcl|PGSC0003DMB000000004	Splign	exon	2959159	2959201	.	+	.	model=232;Parent=232;Target=lcl|232| 2450 2492 +
lcl|PGSC0003DMB000000004	Splign	exon	2959327	2959361	.	+	.	model=232;Parent=232;Target=lcl|232| 2493 2527 +
lcl|PGSC0003DMB000000004	Splign	exon	2959723	2959784	.	+	.	model=232;Parent=232;Target=lcl|232| 2528 2589 +
lcl|PGSC0003DMB000000004	Splign	exon	2959855	2959906	.	+	.	model=232;Parent=232;Target=lcl|232| 2590 2641 +
lcl|PGSC0003DMB000000004	Splign	exon	2960094	2960448	.	+	.	model=232;Parent=232;Target=lcl|232| 2642 3005 +
lcl|PGSC0003DMB000000004	Splign	mRNA	617148	627333	.	+	.	model=233;ID=233;TargetLen=4665;flags=EST;name=Php00a01632.08824;identity=0.891212;exons=11;consensusintron=10;polyA=none
lcl|PGSC0003DMB000000004	Splign	exon	617148	617310	.	+	.	model=233;Parent=233;Target=lcl|233| 1 163 +
lcl|PGSC0003DMB000000004	Splign	exon	619003	619305	.	+	.	model=233;Parent=233;Target=lcl|233| 164 466 +
lcl|PGSC0003DMB000000004	Splign	exon	619420	619530	.	+	.	model=233;Parent=233;Target=lcl|233| 467 577 +
lcl|PGSC0003DMB000000004	Splign	exon	620665	620763	.	+	.	model=233;Parent=233;Target=lcl|233| 578 676 +
lcl|PGSC0003DMB000000004	Splign	exon	621343	624156	.	+	.	model=233;Parent=233;Target=lcl|233| 677 3485 +
lcl|PGSC0003DMB000000004	Splign	exon	624306	624467	.	+	.	model=233;Parent=233;Target=lcl|233| 3486 3647 +
lcl|PGSC0003DMB000000004	Splign	exon	624752	624868	.	+	.	model=233;Parent=233;Target=lcl|233| 3648 3764 +
lcl|PGSC0003DMB000000004	Splign	exon	624935	625038	.	+	.	model=233;Parent=233;Target=lcl|233| 3765 3868 +
lcl|PGSC0003DMB000000004	Splign	exon	625134	625271	.	+	.	model=233;Parent=233;Target=lcl|233| 3869 4006 +
lcl|PGSC0003DMB000000004	Splign	exon	626560	626647	.	+	.	model=233;Parent=233;Target=lcl|233| 4007 4094 +
lcl|PGSC0003DMB000000004	Splign	exon	626905	627333	.	+	.	model=233;Parent=233;Target=lcl|233| 4095 4523 +
lcl|PGSC0003DMB000000004	Splign	mRNA	617148	627333	.	+	.	model=234;ID=234;TargetLen=4665;flags=EST;name=Php00a01632.08825;identity=0.890998;exons=11;consensusintron=10;polyA=none
lcl|PGSC0003DMB000000004	Splign	exon	617148	617310	.	+	.	model=234;Parent=234;Target=lcl|234| 1 163 +
lcl|PGSC0003DMB000000004	Splign	exon	619003	619305	.	+	.	model=234;Parent=234;Target=lcl|234| 164 466 +
lcl|PGSC0003DMB000000004	Splign	exon	619420	619530	.	+	.	model=234;Parent=234;Target=lcl|234| 467 577 +
lcl|PGSC0003DMB000000004	Splign	exon	620665	620763	.	+	.	model=234;Parent=234;Target=lcl|234| 578 676 +
lcl|PGSC0003DMB000000004	Splign	exon	621343	624156	.	+	.	model=234;Parent=234;Target=lcl|234| 677 3485 +
lcl|PGSC0003DMB000000004	Splign	exon	624306	624467	.	+	.	model=234;Parent=234;Target=lcl|234| 3486 3647 +
lcl|PGSC0003DMB000000004	Splign	exon	624752	624868	.	+	.	model=234;Parent=234;Target=lcl|234| 3648 3764 +
lcl|PGSC0003DMB000000004	Splign	exon	624935	625038	.	+	.	model=234;Parent=234;Target=lcl|234| 3765 3868 +
lcl|PGSC0003DMB000000004	Splign	exon	625134	625271	.	+	.	model=234;Parent=234;Target=lcl|234| 3869 4006 +
lcl|PGSC0003DMB000000004	Splign	exon	626560	626647	.	+	.	model=234;Parent=234;Target=lcl|234| 4007 4094 +
lcl|PGSC0003DMB000000004	Splign	exon	626905	627333	.	+	.	model=234;Parent=234;Target=lcl|234| 4095 4523 +
lcl|PGSC0003DMB000000004	Splign	mRNA	791984	799097	.	+	.	model=235;ID=235;TargetLen=4121;flags=EST;name=Php00a01663.08886;identity=0.89921;exons=8;consensusintron=7;polyA=none
lcl|PGSC0003DMB000000004	Splign	exon	791984	792340	.	+	.	model=235;Parent=235;Target=lcl|235| 2 363 +
lcl|PGSC0003DMB000000004	Splign	exon	793109	793318	.	+	.	model=235;Parent=235;Target=lcl|235| 364 573 +
lcl|PGSC0003DMB000000004	Splign	exon	794298	794551	.	+	.	model=235;Parent=235;Target=lcl|235| 574 827 +
lcl|PGSC0003DMB000000004	Splign	exon	794664	794934	.	+	.	model=235;Parent=235;Target=lcl|235| 828 1099 +
lcl|PGSC0003DMB000000004	Splign	exon	795017	795100	.	+	.	model=235;Parent=235;Target=lcl|235| 1100 1183 +
lcl|PGSC0003DMB000000004	Splign	exon	795537	797566	.	+	.	model=235;Parent=235;Target=lcl|235| 1184 3209 +
lcl|PGSC0003DMB000000004	Splign	exon	797827	797992	.	+	.	model=235;Parent=235;Target=lcl|235| 3210 3375 +
lcl|PGSC0003DMB000000004	Splign	exon	798375	799097	.	+	.	model=235;Parent=235;Target=lcl|235| 3376 4121 +
lcl|PGSC0003DMB000000004	Splign	mRNA	791984	799097	.	+	.	model=236;ID=236;TargetLen=4115;flags=EST;name=Php00a01663.08887;identity=0.899617;exons=8;consensusintron=7;polyA=none
lcl|PGSC0003DMB000000004	Splign	exon	791984	792340	.	+	.	model=236;Parent=236;Target=lcl|236| 2 363 +
lcl|PGSC0003DMB000000004	Splign	exon	793109	793318	.	+	.	model=236;Parent=236;Target=lcl|236| 364 573 +
lcl|PGSC0003DMB000000004	Splign	exon	794298	794551	.	+	.	model=236;Parent=236;Target=lcl|236| 574 827 +
lcl|PGSC0003DMB000000004	Splign	exon	794664	794934	.	+	.	model=236;Parent=236;Target=lcl|236| 828 1099 +
lcl|PGSC0003DMB000000004	Splign	exon	795017	795100	.	+	.	model=236;Parent=236;Target=lcl|236| 1100 1183 +
lcl|PGSC0003DMB000000004	Splign	exon	795537	797566	.	+	.	model=236;Parent=236;Target=lcl|236| 1184 3209 +
lcl|PGSC0003DMB000000004	Splign	exon	797827	797992	.	+	.	model=236;Parent=236;Target=lcl|236| 3210 3375 +
lcl|PGSC0003DMB000000004	Splign	exon	798375	799097	.	+	.	model=236;Parent=236;Target=lcl|236| 3376 4115 +
lcl|PGSC0003DMB000000004	Splign	mRNA	463456	470640	.	-	.	model=237;ID=237;TargetLen=4025;flags=EST;name=Php00a01672.08904;identity=0.752042;exons=9;consensusintron=7;polyA=none
lcl|PGSC0003DMB000000004	Splign	exon	463456	463672	.	-	.	model=237;Parent=237;Target=lcl|237| 3 214 +
lcl|PGSC0003DMB000000004	Splign	exon	463688	464386	.	-	.	model=237;Parent=237;Target=lcl|237| 323 1015 +
lcl|PGSC0003DMB000000004	Splign	exon	465006	465169	.	-	.	model=237;Parent=237;Target=lcl|237| 1016 1179 +
lcl|PGSC0003DMB000000004	Splign	exon	465754	465995	.	-	.	model=237;Parent=237;Target=lcl|237| 1180 1421 +
lcl|PGSC0003DMB000000004	Splign	exon	466200	466380	.	-	.	model=237;Parent=237;Target=lcl|237| 1422 1602 +
lcl|PGSC0003DMB000000004	Splign	exon	468428	468613	.	-	.	model=237;Parent=237;Target=lcl|237| 1603 1788 +
lcl|PGSC0003DMB000000004	Splign	exon	468908	469012	.	-	.	model=237;Parent=237;Target=lcl|237| 1789 1893 +
lcl|PGSC0003DMB000000004	Splign	exon	469099	469236	.	-	.	model=237;Parent=237;Target=lcl|237| 1894 2031 +
lcl|PGSC0003DMB000000004	Splign	exon	469344	470640	.	-	.	model=237;Parent=237;Target=lcl|237| 2032 3328 +
lcl|PGSC0003DMB000000004	Splign	mRNA	463456	470640	.	-	.	model=238;ID=238;TargetLen=4025;flags=EST;name=Php00a01672.08905;identity=0.752289;exons=9;consensusintron=7;polyA=none
lcl|PGSC0003DMB000000004	Splign	exon	463456	463672	.	-	.	model=238;Parent=238;Target=lcl|238| 3 214 +
lcl|PGSC0003DMB000000004	Splign	exon	463688	464386	.	-	.	model=238;Parent=238;Target=lcl|238| 323 1015 +
lcl|PGSC0003DMB000000004	Splign	exon	465006	465169	.	-	.	model=238;Parent=238;Target=lcl|238| 1016 1179 +
lcl|PGSC0003DMB000000004	Splign	exon	465754	465995	.	-	.	model=238;Parent=238;Target=lcl|238| 1180 1421 +
lcl|PGSC0003DMB000000004	Splign	exon	466200	466380	.	-	.	model=238;Parent=238;Target=lcl|238| 1422 1602 +
lcl|PGSC0003DMB000000004	Splign	exon	468428	468613	.	-	.	model=238;Parent=238;Target=lcl|238| 1603 1788 +
lcl|PGSC0003DMB000000004	Splign	exon	468908	469012	.	-	.	model=238;Parent=238;Target=lcl|238| 1789 1893 +
lcl|PGSC0003DMB000000004	Splign	exon	469099	469236	.	-	.	model=238;Parent=238;Target=lcl|238| 1894 2031 +
lcl|PGSC0003DMB000000004	Splign	exon	469344	470640	.	-	.	model=238;Parent=238;Target=lcl|238| 2032 3328 +
lcl|PGSC0003DMB000000004	Splign	mRNA	3743824	3749262	.	+	.	model=239;ID=239;TargetLen=3667;flags=EST;name=Php00a01696.08952;identity=0.829203;exons=10;consensusintron=8;polyA=none
lcl|PGSC0003DMB000000004	Splign	exon	3743824	3744585	.	+	.	model=239;Parent=239;Target=lcl|239| 203 966 +
lcl|PGSC0003DMB000000004	Splign	exon	3744894	3745358	.	+	.	model=239;Parent=239;Target=lcl|239| 967 1431 +
lcl|PGSC0003DMB000000004	Splign	exon	3745554	3745750	.	+	.	model=239;Parent=239;Target=lcl|239| 1432 1625 +
lcl|PGSC0003DMB000000004	Splign	exon	3745751	3746254	.	+	.	model=239;Parent=239;Target=lcl|239| 1659 2174 +
lcl|PGSC0003DMB000000004	Splign	exon	3746866	3747154	.	+	.	model=239;Parent=239;Target=lcl|239| 2175 2434 +
lcl|PGSC0003DMB000000004	Splign	exon	3747240	3747464	.	+	.	model=239;Parent=239;Target=lcl|239| 2435 2662 +
lcl|PGSC0003DMB000000004	Splign	exon	3747600	3747773	.	+	.	model=239;Parent=239;Target=lcl|239| 2663 2830 +
lcl|PGSC0003DMB000000004	Splign	exon	3748203	3748394	.	+	.	model=239;Parent=239;Target=lcl|239| 2831 3036 +
lcl|PGSC0003DMB000000004	Splign	exon	3748481	3748594	.	+	.	model=239;Parent=239;Target=lcl|239| 3037 3150 +
lcl|PGSC0003DMB000000004	Splign	exon	3748746	3749262	.	+	.	model=239;Parent=239;Target=lcl|239| 3151 3667 +
lcl|PGSC0003DMB000000004	Splign	mRNA	3743824	3749262	.	+	.	model=240;ID=240;TargetLen=3667;flags=EST;name=Php00a01696.08953;identity=0.83028;exons=9;consensusintron=8;polyA=none
lcl|PGSC0003DMB000000004	Splign	exon	3743824	3744585	.	+	.	model=240;Parent=240;Target=lcl|240| 203 966 +
lcl|PGSC0003DMB000000004	Splign	exon	3744894	3745358	.	+	.	model=240;Parent=240;Target=lcl|240| 967 1431 +
lcl|PGSC0003DMB000000004	Splign	exon	3745554	3746254	.	+	.	model=240;Parent=240;Target=lcl|240| 1432 2174 +
lcl|PGSC0003DMB000000004	Splign	exon	3746866	3747154	.	+	.	model=240;Parent=240;Target=lcl|240| 2175 2434 +
lcl|PGSC0003DMB000000004	Splign	exon	3747240	3747464	.	+	.	model=240;Parent=240;Target=lcl|240| 2435 2662 +
lcl|PGSC0003DMB000000004	Splign	exon	3747600	3747773	.	+	.	model=240;Parent=240;Target=lcl|240| 2663 2830 +
lcl|PGSC0003DMB000000004	Splign	exon	3748203	3748394	.	+	.	model=240;Parent=240;Target=lcl|240| 2831 3036 +
lcl|PGSC0003DMB000000004	Splign	exon	3748481	3748594	.	+	.	model=240;Parent=240;Target=lcl|240| 3037 3150 +
lcl|PGSC0003DMB000000004	Splign	exon	3748746	3749262	.	+	.	model=240;Parent=240;Target=lcl|240| 3151 3667 +
lcl|PGSC0003DMB000000004	Splign	mRNA	3312794	3315712	.	+	.	model=241;ID=241;TargetLen=2909;flags=EST;name=Php00a01803.09166;identity=0.768996;exons=4;consensusintron=0;polyA=none
lcl|PGSC0003DMB000000004	Splign	exon	3312794	3312939	.	+	.	model=241;Parent=241;Target=lcl|241| 357 502 +
lcl|PGSC0003DMB000000004	Splign	exon	3312970	3313974	.	+	.	model=241;Parent=241;Target=lcl|241| 503 1527 +
lcl|PGSC0003DMB000000004	Splign	exon	3313975	3314053	.	+	.	model=241;Parent=241;Target=lcl|241| 1579 1662 +
lcl|PGSC0003DMB000000004	Splign	exon	3314465	3315712	.	+	.	model=241;Parent=241;Target=lcl|241| 1682 2909 +
lcl|PGSC0003DMB000000004	Splign	mRNA	3312794	3315712	.	+	.	model=242;ID=242;TargetLen=2513;flags=EST;name=Php00a01803.09167;identity=0.779914;exons=3;consensusintron=1;polyA=none
lcl|PGSC0003DMB000000004	Splign	exon	3312794	3312939	.	+	.	model=242;Parent=242;Target=lcl|242| 357 502 +
lcl|PGSC0003DMB000000004	Splign	exon	3312970	3313847	.	+	.	model=242;Parent=242;Target=lcl|242| 503 1376 +
lcl|PGSC0003DMB000000004	Splign	exon	3314579	3315712	.	+	.	model=242;Parent=242;Target=lcl|242| 1377 2513 +
lcl|PGSC0003DMB000000004	Splign	mRNA	535967	541528	.	+	.	model=243;ID=243;TargetLen=2630;flags=EST;name=Php00a01850.09260;identity=0.782987;exons=3;consensusintron=2;polyA=none
lcl|PGSC0003DMB000000004	Splign	exon	535967	536754	.	+	.	model=243;Parent=243;Target=lcl|243| 223 1019 +
lcl|PGSC0003DMB000000004	Splign	exon	539696	539770	.	+	.	model=243;Parent=243;Target=lcl|243| 1020 1094 +
lcl|PGSC0003DMB000000004	Splign	exon	540116	541528	.	+	.	model=243;Parent=243;Target=lcl|243| 1095 2502 +
lcl|PGSC0003DMB000000004	Splign	mRNA	535967	541528	.	+	.	model=244;ID=244;TargetLen=2630;flags=EST;name=Php00a01850.09261;identity=0.783743;exons=3;consensusintron=2;polyA=none
lcl|PGSC0003DMB000000004	Splign	exon	535967	536754	.	+	.	model=244;Parent=244;Target=lcl|244| 223 1019 +
lcl|PGSC0003DMB000000004	Splign	exon	539696	539770	.	+	.	model=244;Parent=244;Target=lcl|244| 1020 1094 +
lcl|PGSC0003DMB000000004	Splign	exon	540116	541528	.	+	.	model=244;Parent=244;Target=lcl|244| 1095 2502 +
lcl|PGSC0003DMB000000004	Splign	mRNA	1633634	1636369	.	-	.	model=245;ID=245;TargetLen=1773;flags=EST;name=Php00a02235.10015;identity=0.846656;exons=6;consensusintron=4;polyA=none
lcl|PGSC0003DMB000000004	Splign	exon	1633634	1633663	.	-	.	model=245;Parent=245;Target=lcl|245| 36 65 +
lcl|PGSC0003DMB000000004	Splign	exon	1633837	1634160	.	-	.	model=245;Parent=245;Target=lcl|245| 66 367 +
lcl|PGSC0003DMB000000004	Splign	exon	1634385	1634466	.	-	.	model=245;Parent=245;Target=lcl|245| 368 449 +
lcl|PGSC0003DMB000000004	Splign	exon	1634893	1635401	.	-	.	model=245;Parent=245;Target=lcl|245| 450 947 +
lcl|PGSC0003DMB000000004	Splign	exon	1635488	1635575	.	-	.	model=245;Parent=245;Target=lcl|245| 948 1029 +
lcl|PGSC0003DMB000000004	Splign	exon	1635609	1636369	.	-	.	model=245;Parent=245;Target=lcl|245| 1030 1773 +
lcl|PGSC0003DMB000000004	Splign	mRNA	676833	687230	.	-	.	model=246;ID=246;TargetLen=2952;flags=EST;name=Php00a02290.10124;identity=0.866421;exons=2;consensusintron=0;polyA=none
lcl|PGSC0003DMB000000004	Splign	exon	676833	679675	.	-	.	model=246;Parent=246;Target=lcl|246| 42 2917 +
lcl|PGSC0003DMB000000004	Splign	exon	687196	687230	.	-	.	model=246;Parent=246;Target=lcl|246| 2918 2949 +
lcl|PGSC0003DMB000000004	Splign	mRNA	676833	687230	.	-	.	model=247;ID=247;TargetLen=2921;flags=EST;name=Php00a02290.10125;identity=0.86734;exons=2;consensusintron=0;polyA=none
lcl|PGSC0003DMB000000004	Splign	exon	676833	679675	.	-	.	model=247;Parent=247;Target=lcl|247| 42 2886 +
lcl|PGSC0003DMB000000004	Splign	exon	687196	687230	.	-	.	model=247;Parent=247;Target=lcl|247| 2887 2918 +
lcl|PGSC0003DMB000000004	Splign	mRNA	907537	909950	.	+	.	model=248;ID=248;TargetLen=1796;flags=EST;name=Php00a02477.10499;identity=0.84107;exons=2;consensusintron=1;polyA=none
lcl|PGSC0003DMB000000004	Splign	exon	907537	908140	.	+	.	model=248;Parent=248;Target=lcl|248| 1 602 +
lcl|PGSC0003DMB000000004	Splign	exon	908768	909950	.	+	.	model=248;Parent=248;Target=lcl|248| 603 1792 +
lcl|PGSC0003DMB000000004	Splign	mRNA	3799806	3817763	.	-	.	model=249;ID=249;TargetLen=2595;flags=EST;name=Php00a02482.10508;identity=0.903994;exons=21;consensusintron=19;polyA=none
lcl|PGSC0003DMB000000004	Splign	exon	3799806	3800283	.	-	.	model=249;Parent=249;Target=lcl|249| 4 486 +
lcl|PGSC0003DMB000000004	Splign	exon	3800356	3800413	.	-	.	model=249;Parent=249;Target=lcl|249| 487 543 +
lcl|PGSC0003DMB000000004	Splign	exon	3800845	3800919	.	-	.	model=249;Parent=249;Target=lcl|249| 544 618 +
lcl|PGSC0003DMB000000004	Splign	exon	3801354	3801488	.	-	.	model=249;Parent=249;Target=lcl|249| 619 753 +
lcl|PGSC0003DMB000000004	Splign	exon	3801572	3801751	.	-	.	model=249;Parent=249;Target=lcl|249| 754 933 +
lcl|PGSC0003DMB000000004	Splign	exon	3802355	3802405	.	-	.	model=249;Parent=249;Target=lcl|249| 934 984 +
lcl|PGSC0003DMB000000004	Splign	exon	3803387	3803487	.	-	.	model=249;Parent=249;Target=lcl|249| 985 1085 +
lcl|PGSC0003DMB000000004	Splign	exon	3803899	3803957	.	-	.	model=249;Parent=249;Target=lcl|249| 1086 1144 +
lcl|PGSC0003DMB000000004	Splign	exon	3804096	3804211	.	-	.	model=249;Parent=249;Target=lcl|249| 1145 1260 +
lcl|PGSC0003DMB000000004	Splign	exon	3805379	3805561	.	-	.	model=249;Parent=249;Target=lcl|249| 1261 1443 +
lcl|PGSC0003DMB000000004	Splign	exon	3806302	3806383	.	-	.	model=249;Parent=249;Target=lcl|249| 1444 1525 +
lcl|PGSC0003DMB000000004	Splign	exon	3807668	3807759	.	-	.	model=249;Parent=249;Target=lcl|249| 1526 1617 +
lcl|PGSC0003DMB000000004	Splign	exon	3809138	3809281	.	-	.	model=249;Parent=249;Target=lcl|249| 1618 1761 +
lcl|PGSC0003DMB000000004	Splign	exon	3810030	3810110	.	-	.	model=249;Parent=249;Target=lcl|249| 1762 1842 +
lcl|PGSC0003DMB000000004	Splign	exon	3812142	3812225	.	-	.	model=249;Parent=249;Target=lcl|249| 1843 1926 +
lcl|PGSC0003DMB000000004	Splign	exon	3812550	3812651	.	-	.	model=249;Parent=249;Target=lcl|249| 1927 2028 +
lcl|PGSC0003DMB000000004	Splign	exon	3813965	3814060	.	-	.	model=249;Parent=249;Target=lcl|249| 2029 2124 +
lcl|PGSC0003DMB000000004	Splign	exon	3814227	3814284	.	-	.	model=249;Parent=249;Target=lcl|249| 2125 2182 +
lcl|PGSC0003DMB000000004	Splign	exon	3814400	3814461	.	-	.	model=249;Parent=249;Target=lcl|249| 2183 2244 +
lcl|PGSC0003DMB000000004	Splign	exon	3814576	3814778	.	-	.	model=249;Parent=249;Target=lcl|249| 2245 2446 +
lcl|PGSC0003DMB000000004	Splign	exon	3817711	3817763	.	-	.	model=249;Parent=249;Target=lcl|249| 2484 2536 +
lcl|PGSC0003DMB000000004	Splign	mRNA	3803399	3817763	.	-	.	model=250;ID=250;TargetLen=1689;flags=EST;name=Php00a02482.10509;identity=0.882698;exons=15;consensusintron=12;polyA=none
lcl|PGSC0003DMB000000004	Splign	exon	3803399	3803487	.	-	.	model=250;Parent=250;Target=lcl|250| 3 84 +
lcl|PGSC0003DMB000000004	Splign	exon	3803903	3803964	.	-	.	model=250;Parent=250;Target=lcl|250| 85 143 +
lcl|PGSC0003DMB000000004	Splign	exon	3804002	3804211	.	-	.	model=250;Parent=250;Target=lcl|250| 144 354 +
lcl|PGSC0003DMB000000004	Splign	exon	3805379	3805561	.	-	.	model=250;Parent=250;Target=lcl|250| 355 537 +
lcl|PGSC0003DMB000000004	Splign	exon	3806302	3806383	.	-	.	model=250;Parent=250;Target=lcl|250| 538 619 +
lcl|PGSC0003DMB000000004	Splign	exon	3807668	3807759	.	-	.	model=250;Parent=250;Target=lcl|250| 620 711 +
lcl|PGSC0003DMB000000004	Splign	exon	3809138	3809281	.	-	.	model=250;Parent=250;Target=lcl|250| 712 855 +
lcl|PGSC0003DMB000000004	Splign	exon	3810030	3810110	.	-	.	model=250;Parent=250;Target=lcl|250| 856 936 +
lcl|PGSC0003DMB000000004	Splign	exon	3812142	3812225	.	-	.	model=250;Parent=250;Target=lcl|250| 937 1020 +
lcl|PGSC0003DMB000000004	Splign	exon	3812550	3812651	.	-	.	model=250;Parent=250;Target=lcl|250| 1021 1122 +
lcl|PGSC0003DMB000000004	Splign	exon	3813965	3814060	.	-	.	model=250;Parent=250;Target=lcl|250| 1123 1218 +
lcl|PGSC0003DMB000000004	Splign	exon	3814227	3814284	.	-	.	model=250;Parent=250;Target=lcl|250| 1219 1276 +
lcl|PGSC0003DMB000000004	Splign	exon	3814400	3814461	.	-	.	model=250;Parent=250;Target=lcl|250| 1277 1338 +
lcl|PGSC0003DMB000000004	Splign	exon	3814576	3814778	.	-	.	model=250;Parent=250;Target=lcl|250| 1339 1540 +
lcl|PGSC0003DMB000000004	Splign	exon	3817711	3817763	.	-	.	model=250;Parent=250;Target=lcl|250| 1578 1630 +
lcl|PGSC0003DMB000000004	Splign	mRNA	4044382	4052368	.	+	.	model=251;ID=251;TargetLen=2405;flags=EST;name=Php00a02523.10590;identity=0.832504;exons=11;consensusintron=10;polyA=none
lcl|PGSC0003DMB000000004	Splign	exon	4044382	4044477	.	+	.	model=251;Parent=251;Target=lcl|251| 220 315 +
lcl|PGSC0003DMB000000004	Splign	exon	4044711	4044783	.	+	.	model=251;Parent=251;Target=lcl|251| 316 388 +
lcl|PGSC0003DMB000000004	Splign	exon	4045776	4045850	.	+	.	model=251;Parent=251;Target=lcl|251| 389 463 +
lcl|PGSC0003DMB000000004	Splign	exon	4046883	4046944	.	+	.	model=251;Parent=251;Target=lcl|251| 464 525 +
lcl|PGSC0003DMB000000004	Splign	exon	4047030	4047098	.	+	.	model=251;Parent=251;Target=lcl|251| 526 594 +
lcl|PGSC0003DMB000000004	Splign	exon	4049163	4049191	.	+	.	model=251;Parent=251;Target=lcl|251| 595 623 +
lcl|PGSC0003DMB000000004	Splign	exon	4049289	4049478	.	+	.	model=251;Parent=251;Target=lcl|251| 624 813 +
lcl|PGSC0003DMB000000004	Splign	exon	4049587	4049808	.	+	.	model=251;Parent=251;Target=lcl|251| 814 1035 +
lcl|PGSC0003DMB000000004	Splign	exon	4050408	4050461	.	+	.	model=251;Parent=251;Target=lcl|251| 1036 1089 +
lcl|PGSC0003DMB000000004	Splign	exon	4050699	4051689	.	+	.	model=251;Parent=251;Target=lcl|251| 1090 2081 +
lcl|PGSC0003DMB000000004	Splign	exon	4052072	4052368	.	+	.	model=251;Parent=251;Target=lcl|251| 2082 2404 +
lcl|PGSC0003DMB000000004	Splign	mRNA	4047034	4052368	.	+	.	model=252;ID=252;TargetLen=2002;flags=EST;name=Php00a02523.10591;identity=0.841712;exons=6;consensusintron=4;polyA=none
lcl|PGSC0003DMB000000004	Splign	exon	4047034	4047098	.	+	.	model=252;Parent=252;Target=lcl|252| 1 65 +
lcl|PGSC0003DMB000000004	Splign	exon	4049289	4049478	.	+	.	model=252;Parent=252;Target=lcl|252| 221 410 +
lcl|PGSC0003DMB000000004	Splign	exon	4049587	4049808	.	+	.	model=252;Parent=252;Target=lcl|252| 411 632 +
lcl|PGSC0003DMB000000004	Splign	exon	4050408	4050461	.	+	.	model=252;Parent=252;Target=lcl|252| 633 686 +
lcl|PGSC0003DMB000000004	Splign	exon	4050699	4051689	.	+	.	model=252;Parent=252;Target=lcl|252| 687 1678 +
lcl|PGSC0003DMB000000004	Splign	exon	4052072	4052368	.	+	.	model=252;Parent=252;Target=lcl|252| 1679 2001 +
lcl|PGSC0003DMB000000004	Splign	mRNA	3488631	3490875	.	-	.	model=253;ID=253;TargetLen=2443;flags=EST;name=Php00a02722.10988;identity=0.811321;exons=1;consensusintron=0;polyA=none
lcl|PGSC0003DMB000000004	Splign	exon	3488631	3490875	.	-	.	model=253;Parent=253;Target=lcl|253| 205 2443 +
lcl|PGSC0003DMB000000004	Splign	mRNA	3489778	3490875	.	U	.	model=254;ID=254;TargetLen=1065;flags=EST;name=Php00a02722.10989;identity=0.904545;exons=1;consensusintron=0;polyA=none
lcl|PGSC0003DMB000000004	Splign	exon	3489778	3490875	.	U	.	model=254;Parent=254;Target=lcl|254| 1 1065 +
lcl|PGSC0003DMB000000004	Splign	mRNA	3959742	3966089	.	+	.	model=255;ID=255;TargetLen=1945;flags=EST;name=Php00a02902.11348;identity=0.926704;exons=7;consensusintron=6;polyA=none
lcl|PGSC0003DMB000000004	Splign	exon	3959742	3959856	.	+	.	model=255;Parent=255;Target=lcl|255| 1 114 +
lcl|PGSC0003DMB000000004	Splign	exon	3960215	3960387	.	+	.	model=255;Parent=255;Target=lcl|255| 115 287 +
lcl|PGSC0003DMB000000004	Splign	exon	3960813	3960910	.	+	.	model=255;Parent=255;Target=lcl|255| 288 385 +
lcl|PGSC0003DMB000000004	Splign	exon	3961341	3961478	.	+	.	model=255;Parent=255;Target=lcl|255| 386 523 +
lcl|PGSC0003DMB000000004	Splign	exon	3962146	3962335	.	+	.	model=255;Parent=255;Target=lcl|255| 524 713 +
lcl|PGSC0003DMB000000004	Splign	exon	3964394	3964526	.	+	.	model=255;Parent=255;Target=lcl|255| 714 846 +
lcl|PGSC0003DMB000000004	Splign	exon	3965002	3966089	.	+	.	model=255;Parent=255;Target=lcl|255| 847 1945 +
lcl|PGSC0003DMB000000004	Splign	mRNA	1642105	1645034	.	-	.	model=256;ID=256;TargetLen=1172;flags=EST;name=Php00a02988.11521;identity=0.869198;exons=3;consensusintron=1;polyA=none
lcl|PGSC0003DMB000000004	Splign	exon	1642105	1642264	.	-	.	model=256;Parent=256;Target=lcl|256| 3 155 +
lcl|PGSC0003DMB000000004	Splign	exon	1642265	1643130	.	-	.	model=256;Parent=256;Target=lcl|256| 182 1048 +
lcl|PGSC0003DMB000000004	Splign	exon	1644962	1645034	.	-	.	model=256;Parent=256;Target=lcl|256| 1049 1134 +
lcl|PGSC0003DMB000000004	Splign	mRNA	112725	114192	.	-	.	model=257;ID=257;TargetLen=1306;flags=EST;name=Php00a03127.11798;identity=0.790785;exons=4;consensusintron=2;polyA=none
lcl|PGSC0003DMB000000004	Splign	exon	112725	113013	.	-	.	model=257;Parent=257;Target=lcl|257| 1 280 +
lcl|PGSC0003DMB000000004	Splign	exon	113112	113244	.	-	.	model=257;Parent=257;Target=lcl|257| 281 414 +
lcl|PGSC0003DMB000000004	Splign	exon	113328	113710	.	-	.	model=257;Parent=257;Target=lcl|257| 415 822 +
lcl|PGSC0003DMB000000004	Splign	exon	113820	114192	.	-	.	model=257;Parent=257;Target=lcl|257| 823 1188 +
lcl|PGSC0003DMB000000004	Splign	mRNA	112725	114192	.	-	.	model=258;ID=258;TargetLen=1075;flags=EST;name=Php00a03127.11799;identity=0.790101;exons=5;consensusintron=3;polyA=none
lcl|PGSC0003DMB000000004	Splign	exon	112725	113013	.	-	.	model=258;Parent=258;Target=lcl|258| 1 280 +
lcl|PGSC0003DMB000000004	Splign	exon	113112	113244	.	-	.	model=258;Parent=258;Target=lcl|258| 281 414 +
lcl|PGSC0003DMB000000004	Splign	exon	113328	113426	.	-	.	model=258;Parent=258;Target=lcl|258| 415 513 +
lcl|PGSC0003DMB000000004	Splign	exon	113634	113710	.	-	.	model=258;Parent=258;Target=lcl|258| 514 591 +
lcl|PGSC0003DMB000000004	Splign	exon	113820	114192	.	-	.	model=258;Parent=258;Target=lcl|258| 592 957 +
lcl|PGSC0003DMB000000004	Splign	mRNA	788435	789687	.	+	.	model=259;ID=259;TargetLen=1056;flags=EST;name=Php00a03310.12164;identity=0.876725;exons=4;consensusintron=2;polyA=none
lcl|PGSC0003DMB000000004	Splign	exon	788435	788850	.	+	.	model=259;Parent=259;Target=lcl|259| 1 413 +
lcl|PGSC0003DMB000000004	Splign	exon	788851	788985	.	+	.	model=259;Parent=259;Target=lcl|259| 440 574 +
lcl|PGSC0003DMB000000004	Splign	exon	789075	789129	.	+	.	model=259;Parent=259;Target=lcl|259| 575 629 +
lcl|PGSC0003DMB000000004	Splign	exon	789239	789687	.	+	.	model=259;Parent=259;Target=lcl|259| 630 1052 +
lcl|PGSC0003DMB000000004	Splign	mRNA	788435	789687	.	+	.	model=260;ID=260;TargetLen=925;flags=EST;name=Php00a03310.12165;identity=0.90766;exons=4;consensusintron=3;polyA=none
lcl|PGSC0003DMB000000004	Splign	exon	788435	788780	.	+	.	model=260;Parent=260;Target=lcl|260| 1 346 +
lcl|PGSC0003DMB000000004	Splign	exon	788889	788985	.	+	.	model=260;Parent=260;Target=lcl|260| 347 443 +
lcl|PGSC0003DMB000000004	Splign	exon	789075	789129	.	+	.	model=260;Parent=260;Target=lcl|260| 444 498 +
lcl|PGSC0003DMB000000004	Splign	exon	789239	789687	.	+	.	model=260;Parent=260;Target=lcl|260| 499 921 +
lcl|PGSC0003DMB000000004	Splign	mRNA	1209300	1212047	.	+	.	model=261;ID=261;TargetLen=1026;flags=EST;name=Php00a03343.12230;identity=0.874405;exons=6;consensusintron=5;polyA=none
lcl|PGSC0003DMB000000004	Splign	exon	1209300	1209481	.	+	.	model=261;Parent=261;Target=lcl|261| 1 202 +
lcl|PGSC0003DMB000000004	Splign	exon	1209509	1209852	.	+	.	model=261;Parent=261;Target=lcl|261| 203 539 +
lcl|PGSC0003DMB000000004	Splign	exon	1210982	1211175	.	+	.	model=261;Parent=261;Target=lcl|261| 540 733 +
lcl|PGSC0003DMB000000004	Splign	exon	1211262	1211309	.	+	.	model=261;Parent=261;Target=lcl|261| 734 781 +
lcl|PGSC0003DMB000000004	Splign	exon	1211587	1211659	.	+	.	model=261;Parent=261;Target=lcl|261| 782 854 +
lcl|PGSC0003DMB000000004	Splign	exon	1211876	1212047	.	+	.	model=261;Parent=261;Target=lcl|261| 855 1026 +
lcl|PGSC0003DMB000000004	Splign	mRNA	1209600	1212047	.	+	.	model=262;ID=262;TargetLen=838;flags=EST;name=Php00a03343.12231;identity=0.834129;exons=5;consensusintron=4;polyA=none
lcl|PGSC0003DMB000000004	Splign	exon	1209600	1209852	.	+	.	model=262;Parent=262;Target=lcl|262| 99 351 +
lcl|PGSC0003DMB000000004	Splign	exon	1210982	1211175	.	+	.	model=262;Parent=262;Target=lcl|262| 352 545 +
lcl|PGSC0003DMB000000004	Splign	exon	1211262	1211309	.	+	.	model=262;Parent=262;Target=lcl|262| 546 593 +
lcl|PGSC0003DMB000000004	Splign	exon	1211587	1211659	.	+	.	model=262;Parent=262;Target=lcl|262| 594 666 +
lcl|PGSC0003DMB000000004	Splign	exon	1211876	1212047	.	+	.	model=262;Parent=262;Target=lcl|262| 667 838 +
lcl|PGSC0003DMB000000004	Splign	mRNA	1979290	1981515	.	-	.	model=263;ID=263;TargetLen=1053;flags=EST;name=Php00a03494.12532;identity=0.914853;exons=4;consensusintron=3;polyA=none
lcl|PGSC0003DMB000000004	Splign	exon	1979290	1979553	.	-	.	model=263;Parent=263;Target=lcl|263| 2 265 +
lcl|PGSC0003DMB000000004	Splign	exon	1980127	1980384	.	-	.	model=263;Parent=263;Target=lcl|263| 266 523 +
lcl|PGSC0003DMB000000004	Splign	exon	1980480	1980905	.	-	.	model=263;Parent=263;Target=lcl|263| 524 946 +
lcl|PGSC0003DMB000000004	Splign	exon	1981409	1981515	.	-	.	model=263;Parent=263;Target=lcl|263| 947 1053 +
lcl|PGSC0003DMB000000004	Splign	mRNA	1980439	1981515	.	-	.	model=264;ID=264;TargetLen=570;flags=EST;name=Php00a03494.12533;identity=0.897391;exons=2;consensusintron=1;polyA=none
lcl|PGSC0003DMB000000004	Splign	exon	1980439	1980905	.	-	.	model=264;Parent=264;Target=lcl|264| 1 463 +
lcl|PGSC0003DMB000000004	Splign	exon	1981409	1981515	.	-	.	model=264;Parent=264;Target=lcl|264| 464 570 +
lcl|PGSC0003DMB000000004	Splign	mRNA	1075999	1077527	.	-	.	model=265;ID=265;TargetLen=726;flags=EST;name=Php00a03691.12926;identity=0.954608;exons=3;consensusintron=2;polyA=none
lcl|PGSC0003DMB000000004	Splign	exon	1075999	1076404	.	-	.	model=265;Parent=265;Target=lcl|265| 1 405 +
lcl|PGSC0003DMB000000004	Splign	exon	1077115	1077228	.	-	.	model=265;Parent=265;Target=lcl|265| 406 519 +
lcl|PGSC0003DMB000000004	Splign	exon	1077321	1077527	.	-	.	model=265;Parent=265;Target=lcl|265| 520 726 +
lcl|PGSC0003DMB000000004	Splign	mRNA	1075999	1077313	.	-	.	model=266;ID=266;TargetLen=608;flags=EST;name=Php00a03691.12927;identity=0.891586;exons=2;consensusintron=1;polyA=none
lcl|PGSC0003DMB000000004	Splign	exon	1075999	1076404	.	-	.	model=266;Parent=266;Target=lcl|266| 1 406 +
lcl|PGSC0003DMB000000004	Splign	exon	1077115	1077313	.	-	.	model=266;Parent=266;Target=lcl|266| 407 608 +
lcl|PGSC0003DMB000000004	Splign	mRNA	1312148	1314417	.	+	.	model=267;ID=267;TargetLen=548;flags=EST;name=Php00a04030.13604;identity=0.934783;exons=4;consensusintron=3;polyA=none
lcl|PGSC0003DMB000000004	Splign	exon	1312148	1312345	.	+	.	model=267;Parent=267;Target=lcl|267| 1 198 +
lcl|PGSC0003DMB000000004	Splign	exon	1313104	1313300	.	+	.	model=267;Parent=267;Target=lcl|267| 199 395 +
lcl|PGSC0003DMB000000004	Splign	exon	1313477	1313624	.	+	.	model=267;Parent=267;Target=lcl|267| 396 539 +
lcl|PGSC0003DMB000000004	Splign	exon	1314409	1314417	.	+	.	model=267;Parent=267;Target=lcl|267| 540 548 +
lcl|PGSC0003DMB000000004	Splign	mRNA	1312148	1312582	.	-	.	model=268;ID=268;TargetLen=435;flags=EST;name=Php00a04030.13605;identity=0.890661;exons=1;consensusintron=0;polyA=none
lcl|PGSC0003DMB000000004	Splign	exon	1312148	1312582	.	-	.	model=268;Parent=268;Target=lcl|268| 1 433 +
lcl|PGSC0003DMB000000004	Splign	mRNA	1666034	1674636	.	+	.	model=269;ID=269;TargetLen=3648;flags=EST;name=Php00a04344.14230;identity=0.853084;exons=16;consensusintron=15;polyA=none
lcl|PGSC0003DMB000000004	Splign	exon	1666034	1666919	.	+	.	model=269;Parent=269;Target=lcl|269| 233 1107 +
lcl|PGSC0003DMB000000004	Splign	exon	1667261	1667465	.	+	.	model=269;Parent=269;Target=lcl|269| 1108 1312 +
lcl|PGSC0003DMB000000004	Splign	exon	1667662	1667813	.	+	.	model=269;Parent=269;Target=lcl|269| 1313 1464 +
lcl|PGSC0003DMB000000004	Splign	exon	1667898	1668201	.	+	.	model=269;Parent=269;Target=lcl|269| 1465 1756 +
lcl|PGSC0003DMB000000004	Splign	exon	1668349	1668501	.	+	.	model=269;Parent=269;Target=lcl|269| 1757 1906 +
lcl|PGSC0003DMB000000004	Splign	exon	1668823	1669026	.	+	.	model=269;Parent=269;Target=lcl|269| 1907 2110 +
lcl|PGSC0003DMB000000004	Splign	exon	1669122	1669234	.	+	.	model=269;Parent=269;Target=lcl|269| 2111 2223 +
lcl|PGSC0003DMB000000004	Splign	exon	1669353	1669467	.	+	.	model=269;Parent=269;Target=lcl|269| 2224 2338 +
lcl|PGSC0003DMB000000004	Splign	exon	1670970	1671059	.	+	.	model=269;Parent=269;Target=lcl|269| 2339 2428 +
lcl|PGSC0003DMB000000004	Splign	exon	1671164	1671367	.	+	.	model=269;Parent=269;Target=lcl|269| 2429 2632 +
lcl|PGSC0003DMB000000004	Splign	exon	1671453	1671548	.	+	.	model=269;Parent=269;Target=lcl|269| 2633 2728 +
lcl|PGSC0003DMB000000004	Splign	exon	1671652	1671774	.	+	.	model=269;Parent=269;Target=lcl|269| 2729 2851 +
lcl|PGSC0003DMB000000004	Splign	exon	1673586	1673678	.	+	.	model=269;Parent=269;Target=lcl|269| 2852 2944 +
lcl|PGSC0003DMB000000004	Splign	exon	1673760	1673924	.	+	.	model=269;Parent=269;Target=lcl|269| 2945 3109 +
lcl|PGSC0003DMB000000004	Splign	exon	1674023	1674112	.	+	.	model=269;Parent=269;Target=lcl|269| 3110 3199 +
lcl|PGSC0003DMB000000004	Splign	exon	1674193	1674636	.	+	.	model=269;Parent=269;Target=lcl|269| 3200 3645 +
lcl|PGSC0003DMB000000004	Splign	mRNA	1666066	1674636	.	+	.	model=270;ID=270;TargetLen=3397;flags=EST;name=Php00a04344.14231;identity=0.912107;exons=16;consensusintron=15;polyA=none
lcl|PGSC0003DMB000000004	Splign	exon	1666066	1666919	.	+	.	model=270;Parent=270;Target=lcl|270| 5 856 +
lcl|PGSC0003DMB000000004	Splign	exon	1667261	1667465	.	+	.	model=270;Parent=270;Target=lcl|270| 857 1061 +
lcl|PGSC0003DMB000000004	Splign	exon	1667662	1667813	.	+	.	model=270;Parent=270;Target=lcl|270| 1062 1213 +
lcl|PGSC0003DMB000000004	Splign	exon	1667898	1668201	.	+	.	model=270;Parent=270;Target=lcl|270| 1214 1505 +
lcl|PGSC0003DMB000000004	Splign	exon	1668349	1668501	.	+	.	model=270;Parent=270;Target=lcl|270| 1506 1655 +
lcl|PGSC0003DMB000000004	Splign	exon	1668823	1669026	.	+	.	model=270;Parent=270;Target=lcl|270| 1656 1859 +
lcl|PGSC0003DMB000000004	Splign	exon	1669122	1669234	.	+	.	model=270;Parent=270;Target=lcl|270| 1860 1972 +
lcl|PGSC0003DMB000000004	Splign	exon	1669353	1669467	.	+	.	model=270;Parent=270;Target=lcl|270| 1973 2087 +
lcl|PGSC0003DMB000000004	Splign	exon	1670970	1671059	.	+	.	model=270;Parent=270;Target=lcl|270| 2088 2177 +
lcl|PGSC0003DMB000000004	Splign	exon	1671164	1671367	.	+	.	model=270;Parent=270;Target=lcl|270| 2178 2381 +
lcl|PGSC0003DMB000000004	Splign	exon	1671453	1671548	.	+	.	model=270;Parent=270;Target=lcl|270| 2382 2477 +
lcl|PGSC0003DMB000000004	Splign	exon	1671652	1671774	.	+	.	model=270;Parent=270;Target=lcl|270| 2478 2600 +
lcl|PGSC0003DMB000000004	Splign	exon	1673586	1673678	.	+	.	model=270;Parent=270;Target=lcl|270| 2601 2693 +
lcl|PGSC0003DMB000000004	Splign	exon	1673760	1673924	.	+	.	model=270;Parent=270;Target=lcl|270| 2694 2858 +
lcl|PGSC0003DMB000000004	Splign	exon	1674023	1674112	.	+	.	model=270;Parent=270;Target=lcl|270| 2859 2948 +
lcl|PGSC0003DMB000000004	Splign	exon	1674193	1674636	.	+	.	model=270;Parent=270;Target=lcl|270| 2949 3394 +
lcl|PGSC0003DMB000000004	Splign	mRNA	32368	54118	.	-	.	model=271;ID=271;TargetLen=5467;flags=EST;name=Php00a04431.14384;identity=0.921704;exons=24;consensusintron=22;polyA=none
lcl|PGSC0003DMB000000004	Splign	exon	32368	33142	.	-	.	model=271;Parent=271;Target=lcl|271| 2 812 +
lcl|PGSC0003DMB000000004	Splign	exon	34481	34675	.	-	.	model=271;Parent=271;Target=lcl|271| 813 1007 +
lcl|PGSC0003DMB000000004	Splign	exon	35921	37331	.	-	.	model=271;Parent=271;Target=lcl|271| 1008 2415 +
lcl|PGSC0003DMB000000004	Splign	exon	38438	38592	.	-	.	model=271;Parent=271;Target=lcl|271| 2416 2570 +
lcl|PGSC0003DMB000000004	Splign	exon	38990	39101	.	-	.	model=271;Parent=271;Target=lcl|271| 2571 2682 +
lcl|PGSC0003DMB000000004	Splign	exon	40155	40350	.	-	.	model=271;Parent=271;Target=lcl|271| 2683 2878 +
lcl|PGSC0003DMB000000004	Splign	exon	40493	40610	.	-	.	model=271;Parent=271;Target=lcl|271| 2879 2996 +
lcl|PGSC0003DMB000000004	Splign	exon	40719	40847	.	-	.	model=271;Parent=271;Target=lcl|271| 2997 3125 +
lcl|PGSC0003DMB000000004	Splign	exon	40999	41153	.	-	.	model=271;Parent=271;Target=lcl|271| 3126 3280 +
lcl|PGSC0003DMB000000004	Splign	exon	41233	41460	.	-	.	model=271;Parent=271;Target=lcl|271| 3281 3508 +
lcl|PGSC0003DMB000000004	Splign	exon	41574	41736	.	-	.	model=271;Parent=271;Target=lcl|271| 3509 3671 +
lcl|PGSC0003DMB000000004	Splign	exon	41834	41980	.	-	.	model=271;Parent=271;Target=lcl|271| 3672 3818 +
lcl|PGSC0003DMB000000004	Splign	exon	42068	42169	.	-	.	model=271;Parent=271;Target=lcl|271| 3819 3920 +
lcl|PGSC0003DMB000000004	Splign	exon	44248	44299	.	-	.	model=271;Parent=271;Target=lcl|271| 3921 3972 +
lcl|PGSC0003DMB000000004	Splign	exon	45715	45811	.	-	.	model=271;Parent=271;Target=lcl|271| 3973 4069 +
lcl|PGSC0003DMB000000004	Splign	exon	47900	47999	.	-	.	model=271;Parent=271;Target=lcl|271| 4070 4169 +
lcl|PGSC0003DMB000000004	Splign	exon	48073	48197	.	-	.	model=271;Parent=271;Target=lcl|271| 4170 4294 +
lcl|PGSC0003DMB000000004	Splign	exon	49604	49764	.	-	.	model=271;Parent=271;Target=lcl|271| 4295 4455 +
lcl|PGSC0003DMB000000004	Splign	exon	50259	50394	.	-	.	model=271;Parent=271;Target=lcl|271| 4456 4591 +
lcl|PGSC0003DMB000000004	Splign	exon	50493	50565	.	-	.	model=271;Parent=271;Target=lcl|271| 4592 4664 +
lcl|PGSC0003DMB000000004	Splign	exon	50668	50768	.	-	.	model=271;Parent=271;Target=lcl|271| 4665 4765 +
lcl|PGSC0003DMB000000004	Splign	exon	51782	51947	.	-	.	model=271;Parent=271;Target=lcl|271| 4766 4931 +
lcl|PGSC0003DMB000000004	Splign	exon	53520	53629	.	-	.	model=271;Parent=271;Target=lcl|271| 4932 5041 +
lcl|PGSC0003DMB000000004	Splign	exon	53741	54118	.	-	.	model=271;Parent=271;Target=lcl|271| 5042 5454 +
lcl|PGSC0003DMB000000004	Splign	mRNA	1155886	1164389	.	-	.	model=272;ID=272;TargetLen=4527;flags=EST;name=Php00a04483.14436;identity=0.924774;exons=7;consensusintron=6;polyA=none
lcl|PGSC0003DMB000000004	Splign	exon	1155886	1156953	.	-	.	model=272;Parent=272;Target=lcl|272| 26 1122 +
lcl|PGSC0003DMB000000004	Splign	exon	1158597	1159103	.	-	.	model=272;Parent=272;Target=lcl|272| 1123 1629 +
lcl|PGSC0003DMB000000004	Splign	exon	1159818	1160843	.	-	.	model=272;Parent=272;Target=lcl|272| 1630 2654 +
lcl|PGSC0003DMB000000004	Splign	exon	1161119	1161262	.	-	.	model=272;Parent=272;Target=lcl|272| 2655 2798 +
lcl|PGSC0003DMB000000004	Splign	exon	1161997	1162401	.	-	.	model=272;Parent=272;Target=lcl|272| 2799 3203 +
lcl|PGSC0003DMB000000004	Splign	exon	1162981	1163203	.	-	.	model=272;Parent=272;Target=lcl|272| 3204 3426 +
lcl|PGSC0003DMB000000004	Splign	exon	1163289	1164389	.	-	.	model=272;Parent=272;Target=lcl|272| 3427 4527 +
lcl|PGSC0003DMB000000004	Splign	mRNA	2081816	2091481	.	-	.	model=273;ID=273;TargetLen=4078;flags=EST;name=Php00a04541.14494;identity=0.924505;exons=29;consensusintron=28;polyA=none
lcl|PGSC0003DMB000000004	Splign	exon	2081816	2082123	.	-	.	model=273;Parent=273;Target=lcl|273| 1 302 +
lcl|PGSC0003DMB000000004	Splign	exon	2082207	2082279	.	-	.	model=273;Parent=273;Target=lcl|273| 303 375 +
lcl|PGSC0003DMB000000004	Splign	exon	2082372	2082459	.	-	.	model=273;Parent=273;Target=lcl|273| 376 463 +
lcl|PGSC0003DMB000000004	Splign	exon	2082551	2082685	.	-	.	model=273;Parent=273;Target=lcl|273| 464 598 +
lcl|PGSC0003DMB000000004	Splign	exon	2083633	2083693	.	-	.	model=273;Parent=273;Target=lcl|273| 599 659 +
lcl|PGSC0003DMB000000004	Splign	exon	2083777	2083884	.	-	.	model=273;Parent=273;Target=lcl|273| 660 767 +
lcl|PGSC0003DMB000000004	Splign	exon	2083971	2084126	.	-	.	model=273;Parent=273;Target=lcl|273| 768 923 +
lcl|PGSC0003DMB000000004	Splign	exon	2084256	2084377	.	-	.	model=273;Parent=273;Target=lcl|273| 924 1045 +
lcl|PGSC0003DMB000000004	Splign	exon	2084458	2084547	.	-	.	model=273;Parent=273;Target=lcl|273| 1046 1135 +
lcl|PGSC0003DMB000000004	Splign	exon	2084663	2084872	.	-	.	model=273;Parent=273;Target=lcl|273| 1136 1345 +
lcl|PGSC0003DMB000000004	Splign	exon	2084949	2085032	.	-	.	model=273;Parent=273;Target=lcl|273| 1346 1429 +
lcl|PGSC0003DMB000000004	Splign	exon	2085144	2085320	.	-	.	model=273;Parent=273;Target=lcl|273| 1430 1606 +
lcl|PGSC0003DMB000000004	Splign	exon	2085438	2085746	.	-	.	model=273;Parent=273;Target=lcl|273| 1607 1915 +
lcl|PGSC0003DMB000000004	Splign	exon	2086136	2086294	.	-	.	model=273;Parent=273;Target=lcl|273| 1916 2074 +
lcl|PGSC0003DMB000000004	Splign	exon	2086738	2086871	.	-	.	model=273;Parent=273;Target=lcl|273| 2075 2208 +
lcl|PGSC0003DMB000000004	Splign	exon	2087019	2087208	.	-	.	model=273;Parent=273;Target=lcl|273| 2209 2398 +
lcl|PGSC0003DMB000000004	Splign	exon	2087295	2087447	.	-	.	model=273;Parent=273;Target=lcl|273| 2399 2551 +
lcl|PGSC0003DMB000000004	Splign	exon	2087740	2087870	.	-	.	model=273;Parent=273;Target=lcl|273| 2552 2682 +
lcl|PGSC0003DMB000000004	Splign	exon	2088541	2088685	.	-	.	model=273;Parent=273;Target=lcl|273| 2683 2827 +
lcl|PGSC0003DMB000000004	Splign	exon	2088792	2088920	.	-	.	model=273;Parent=273;Target=lcl|273| 2828 2956 +
lcl|PGSC0003DMB000000004	Splign	exon	2089151	2089226	.	-	.	model=273;Parent=273;Target=lcl|273| 2957 3032 +
lcl|PGSC0003DMB000000004	Splign	exon	2089476	2089633	.	-	.	model=273;Parent=273;Target=lcl|273| 3033 3190 +
lcl|PGSC0003DMB000000004	Splign	exon	2089715	2089793	.	-	.	model=273;Parent=273;Target=lcl|273| 3191 3269 +
lcl|PGSC0003DMB000000004	Splign	exon	2090020	2090150	.	-	.	model=273;Parent=273;Target=lcl|273| 3270 3400 +
lcl|PGSC0003DMB000000004	Splign	exon	2090313	2090489	.	-	.	model=273;Parent=273;Target=lcl|273| 3401 3577 +
lcl|PGSC0003DMB000000004	Splign	exon	2090569	2090670	.	-	.	model=273;Parent=273;Target=lcl|273| 3578 3679 +
lcl|PGSC0003DMB000000004	Splign	exon	2090971	2091060	.	-	.	model=273;Parent=273;Target=lcl|273| 3680 3769 +
lcl|PGSC0003DMB000000004	Splign	exon	2091179	2091414	.	-	.	model=273;Parent=273;Target=lcl|273| 3770 4020 +
lcl|PGSC0003DMB000000004	Splign	exon	2091445	2091481	.	-	.	model=273;Parent=273;Target=lcl|273| 4021 4057 +
lcl|PGSC0003DMB000000004	Splign	mRNA	2340204	2356276	.	-	.	model=274;ID=274;TargetLen=3776;flags=EST;name=Php00a04615.14568;identity=0.834644;exons=29;consensusintron=28;polyA=none
lcl|PGSC0003DMB000000004	Splign	exon	2340204	2340812	.	-	.	model=274;Parent=274;Target=lcl|274| 2 611 +
lcl|PGSC0003DMB000000004	Splign	exon	2340957	2341031	.	-	.	model=274;Parent=274;Target=lcl|274| 612 686 +
lcl|PGSC0003DMB000000004	Splign	exon	2341459	2341623	.	-	.	model=274;Parent=274;Target=lcl|274| 687 851 +
lcl|PGSC0003DMB000000004	Splign	exon	2342188	2342249	.	-	.	model=274;Parent=274;Target=lcl|274| 852 912 +
lcl|PGSC0003DMB000000004	Splign	exon	2342409	2342659	.	-	.	model=274;Parent=274;Target=lcl|274| 913 1163 +
lcl|PGSC0003DMB000000004	Splign	exon	2343337	2343408	.	-	.	model=274;Parent=274;Target=lcl|274| 1164 1235 +
lcl|PGSC0003DMB000000004	Splign	exon	2343746	2343812	.	-	.	model=274;Parent=274;Target=lcl|274| 1236 1302 +
lcl|PGSC0003DMB000000004	Splign	exon	2343970	2344014	.	-	.	model=274;Parent=274;Target=lcl|274| 1303 1347 +
lcl|PGSC0003DMB000000004	Splign	exon	2344203	2344444	.	-	.	model=274;Parent=274;Target=lcl|274| 1348 1589 +
lcl|PGSC0003DMB000000004	Splign	exon	2344733	2344858	.	-	.	model=274;Parent=274;Target=lcl|274| 1590 1706 +
lcl|PGSC0003DMB000000004	Splign	exon	2345679	2345753	.	-	.	model=274;Parent=274;Target=lcl|274| 1707 1781 +
lcl|PGSC0003DMB000000004	Splign	exon	2345840	2345902	.	-	.	model=274;Parent=274;Target=lcl|274| 1782 1844 +
lcl|PGSC0003DMB000000004	Splign	exon	2346117	2346199	.	-	.	model=274;Parent=274;Target=lcl|274| 1845 1927 +
lcl|PGSC0003DMB000000004	Splign	exon	2346511	2346553	.	-	.	model=274;Parent=274;Target=lcl|274| 1928 1970 +
lcl|PGSC0003DMB000000004	Splign	exon	2346693	2346851	.	-	.	model=274;Parent=274;Target=lcl|274| 1971 2129 +
lcl|PGSC0003DMB000000004	Splign	exon	2348258	2348339	.	-	.	model=274;Parent=274;Target=lcl|274| 2130 2211 +
lcl|PGSC0003DMB000000004	Splign	exon	2348974	2349044	.	-	.	model=274;Parent=274;Target=lcl|274| 2212 2282 +
lcl|PGSC0003DMB000000004	Splign	exon	2349129	2349228	.	-	.	model=274;Parent=274;Target=lcl|274| 2283 2382 +
lcl|PGSC0003DMB000000004	Splign	exon	2349311	2349517	.	-	.	model=274;Parent=274;Target=lcl|274| 2383 2586 +
lcl|PGSC0003DMB000000004	Splign	exon	2349760	2349845	.	-	.	model=274;Parent=274;Target=lcl|274| 2587 2672 +
lcl|PGSC0003DMB000000004	Splign	exon	2350436	2350510	.	-	.	model=274;Parent=274;Target=lcl|274| 2673 2747 +
lcl|PGSC0003DMB000000004	Splign	exon	2350973	2351065	.	-	.	model=274;Parent=274;Target=lcl|274| 2748 2840 +
lcl|PGSC0003DMB000000004	Splign	exon	2351536	2351640	.	-	.	model=274;Parent=274;Target=lcl|274| 2841 2945 +
lcl|PGSC0003DMB000000004	Splign	exon	2353348	2353418	.	-	.	model=274;Parent=274;Target=lcl|274| 2946 3016 +
lcl|PGSC0003DMB000000004	Splign	exon	2353832	2353985	.	-	.	model=274;Parent=274;Target=lcl|274| 3017 3170 +
lcl|PGSC0003DMB000000004	Splign	exon	2354885	2354948	.	-	.	model=274;Parent=274;Target=lcl|274| 3171 3234 +
lcl|PGSC0003DMB000000004	Splign	exon	2355852	2355935	.	-	.	model=274;Parent=274;Target=lcl|274| 3235 3318 +
lcl|PGSC0003DMB000000004	Splign	exon	2356094	2356140	.	-	.	model=274;Parent=274;Target=lcl|274| 3319 3365 +
lcl|PGSC0003DMB000000004	Splign	exon	2356217	2356276	.	-	.	model=274;Parent=274;Target=lcl|274| 3366 3425 +
lcl|PGSC0003DMB000000004	Splign	mRNA	3591828	3625162	.	-	.	model=275;ID=275;TargetLen=2578;flags=EST;name=Php00a05213.15166;identity=0.840944;exons=5;consensusintron=2;polyA=none
lcl|PGSC0003DMB000000004	Splign	exon	3591828	3591840	.	-	.	model=275;Parent=275;Target=lcl|275| 39 50 +
lcl|PGSC0003DMB000000004	Splign	exon	3605909	3605923	.	-	.	model=275;Parent=275;Target=lcl|275| 51 66 +
lcl|PGSC0003DMB000000004	Splign	exon	3621416	3621460	.	-	.	model=275;Parent=275;Target=lcl|275| 67 108 +
lcl|PGSC0003DMB000000004	Splign	exon	3621912	3622712	.	-	.	model=275;Parent=275;Target=lcl|275| 146 935 +
lcl|PGSC0003DMB000000004	Splign	exon	3623617	3625162	.	-	.	model=275;Parent=275;Target=lcl|275| 936 2571 +
lcl|PGSC0003DMB000000004	Splign	mRNA	1020636	1023690	.	-	.	model=276;ID=276;TargetLen=2515;flags=EST;name=Php00a05241.15194;identity=0.904406;exons=3;consensusintron=2;polyA=none
lcl|PGSC0003DMB000000004	Splign	exon	1020636	1021519	.	-	.	model=276;Parent=276;Target=lcl|276| 2 876 +
lcl|PGSC0003DMB000000004	Splign	exon	1021692	1022918	.	-	.	model=276;Parent=276;Target=lcl|276| 877 2103 +
lcl|PGSC0003DMB000000004	Splign	exon	1023277	1023690	.	-	.	model=276;Parent=276;Target=lcl|276| 2104 2515 +
lcl|PGSC0003DMB000000004	Splign	mRNA	951507	954694	.	+	.	model=277;ID=277;TargetLen=2245;flags=EST;name=Php00a05482.15435;identity=0.89698;exons=11;consensusintron=10;polyA=none
lcl|PGSC0003DMB000000004	Splign	exon	951507	951731	.	+	.	model=277;Parent=277;Target=lcl|277| 1 265 +
lcl|PGSC0003DMB000000004	Splign	exon	951828	951960	.	+	.	model=277;Parent=277;Target=lcl|277| 266 398 +
lcl|PGSC0003DMB000000004	Splign	exon	952056	952127	.	+	.	model=277;Parent=277;Target=lcl|277| 399 470 +
lcl|PGSC0003DMB000000004	Splign	exon	952215	952358	.	+	.	model=277;Parent=277;Target=lcl|277| 471 614 +
lcl|PGSC0003DMB000000004	Splign	exon	952455	952526	.	+	.	model=277;Parent=277;Target=lcl|277| 615 686 +
lcl|PGSC0003DMB000000004	Splign	exon	952613	952672	.	+	.	model=277;Parent=277;Target=lcl|277| 687 746 +
lcl|PGSC0003DMB000000004	Splign	exon	952756	952853	.	+	.	model=277;Parent=277;Target=lcl|277| 747 844 +
lcl|PGSC0003DMB000000004	Splign	exon	952968	953114	.	+	.	model=277;Parent=277;Target=lcl|277| 845 991 +
lcl|PGSC0003DMB000000004	Splign	exon	953205	953546	.	+	.	model=277;Parent=277;Target=lcl|277| 992 1333 +
lcl|PGSC0003DMB000000004	Splign	exon	953635	954014	.	+	.	model=277;Parent=277;Target=lcl|277| 1334 1714 +
lcl|PGSC0003DMB000000004	Splign	exon	954196	954694	.	+	.	model=277;Parent=277;Target=lcl|277| 1715 2244 +
lcl|PGSC0003DMB000000004	Splign	mRNA	941137	943317	.	-	.	model=278;ID=278;TargetLen=2154;flags=EST;name=Php00a05573.15526;identity=0.876706;exons=1;consensusintron=0;polyA=none
lcl|PGSC0003DMB000000004	Splign	exon	941137	943317	.	-	.	model=278;Parent=278;Target=lcl|278| 5 2153 +
lcl|PGSC0003DMB000000004	Splign	mRNA	3175852	3178685	.	+	.	model=279;ID=279;TargetLen=2141;flags=EST;name=Php00a05619.15572;identity=0.894737;exons=6;consensusintron=5;polyA=none
lcl|PGSC0003DMB000000004	Splign	exon	3175852	3176015	.	+	.	model=279;Parent=279;Target=lcl|279| 3 166 +
lcl|PGSC0003DMB000000004	Splign	exon	3176106	3176375	.	+	.	model=279;Parent=279;Target=lcl|279| 167 437 +
lcl|PGSC0003DMB000000004	Splign	exon	3176464	3176894	.	+	.	model=279;Parent=279;Target=lcl|279| 438 868 +
lcl|PGSC0003DMB000000004	Splign	exon	3176992	3177169	.	+	.	model=279;Parent=279;Target=lcl|279| 869 1046 +
lcl|PGSC0003DMB000000004	Splign	exon	3177535	3177902	.	+	.	model=279;Parent=279;Target=lcl|279| 1047 1414 +
lcl|PGSC0003DMB000000004	Splign	exon	3177987	3178685	.	+	.	model=279;Parent=279;Target=lcl|279| 1415 2140 +
lcl|PGSC0003DMB000000004	Splign	mRNA	633965	637710	.	+	.	model=280;ID=280;TargetLen=1989;flags=EST;name=Php00a05776.15729;identity=0.878743;exons=2;consensusintron=1;polyA=none
lcl|PGSC0003DMB000000004	Splign	exon	633965	634635	.	+	.	model=280;Parent=280;Target=lcl|280| 57 733 +
lcl|PGSC0003DMB000000004	Splign	exon	636471	637710	.	+	.	model=280;Parent=280;Target=lcl|280| 734 1988 +
lcl|PGSC0003DMB000000004	Splign	mRNA	1578022	1579938	.	+	.	model=281;ID=281;TargetLen=1877;flags=EST;name=Php00a05884.15837;identity=0.930122;exons=2;consensusintron=1;polyA=none
lcl|PGSC0003DMB000000004	Splign	exon	1578022	1578146	.	+	.	model=281;Parent=281;Target=lcl|281| 1 123 +
lcl|PGSC0003DMB000000004	Splign	exon	1578180	1579938	.	+	.	model=281;Parent=281;Target=lcl|281| 124 1876 +
lcl|PGSC0003DMB000000004	Splign	mRNA	1488223	1493819	.	+	.	model=282;ID=282;TargetLen=1749;flags=EST;name=Php00a06037.15990;identity=0.871477;exons=8;consensusintron=7;polyA=none
lcl|PGSC0003DMB000000004	Splign	exon	1488223	1488484	.	+	.	model=282;Parent=282;Target=lcl|282| 46 310 +
lcl|PGSC0003DMB000000004	Splign	exon	1490510	1490713	.	+	.	model=282;Parent=282;Target=lcl|282| 311 514 +
lcl|PGSC0003DMB000000004	Splign	exon	1492124	1492299	.	+	.	model=282;Parent=282;Target=lcl|282| 515 690 +
lcl|PGSC0003DMB000000004	Splign	exon	1492397	1492678	.	+	.	model=282;Parent=282;Target=lcl|282| 691 972 +
lcl|PGSC0003DMB000000004	Splign	exon	1492802	1492932	.	+	.	model=282;Parent=282;Target=lcl|282| 973 1103 +
lcl|PGSC0003DMB000000004	Splign	exon	1493011	1493106	.	+	.	model=282;Parent=282;Target=lcl|282| 1104 1199 +
lcl|PGSC0003DMB000000004	Splign	exon	1493181	1493286	.	+	.	model=282;Parent=282;Target=lcl|282| 1200 1305 +
lcl|PGSC0003DMB000000004	Splign	exon	1493388	1493819	.	+	.	model=282;Parent=282;Target=lcl|282| 1306 1749 +
lcl|PGSC0003DMB000000004	Splign	mRNA	670387	673691	.	+	.	model=283;ID=283;TargetLen=1701;flags=EST;name=Php00a06162.16115;identity=0.93772;exons=11;consensusintron=10;polyA=none
lcl|PGSC0003DMB000000004	Splign	exon	670387	670490	.	+	.	model=283;Parent=283;Target=lcl|283| 1 104 +
lcl|PGSC0003DMB000000004	Splign	exon	670673	670763	.	+	.	model=283;Parent=283;Target=lcl|283| 105 195 +
lcl|PGSC0003DMB000000004	Splign	exon	671249	671402	.	+	.	model=283;Parent=283;Target=lcl|283| 196 349 +
lcl|PGSC0003DMB000000004	Splign	exon	671517	671637	.	+	.	model=283;Parent=283;Target=lcl|283| 350 470 +
lcl|PGSC0003DMB000000004	Splign	exon	671745	671828	.	+	.	model=283;Parent=283;Target=lcl|283| 471 554 +
lcl|PGSC0003DMB000000004	Splign	exon	671975	672094	.	+	.	model=283;Parent=283;Target=lcl|283| 555 674 +
lcl|PGSC0003DMB000000004	Splign	exon	672267	672479	.	+	.	model=283;Parent=283;Target=lcl|283| 675 887 +
lcl|PGSC0003DMB000000004	Splign	exon	672590	672652	.	+	.	model=283;Parent=283;Target=lcl|283| 888 950 +
lcl|PGSC0003DMB000000004	Splign	exon	672740	672855	.	+	.	model=283;Parent=283;Target=lcl|283| 951 1066 +
lcl|PGSC0003DMB000000004	Splign	exon	672975	673033	.	+	.	model=283;Parent=283;Target=lcl|283| 1067 1125 +
lcl|PGSC0003DMB000000004	Splign	exon	673124	673691	.	+	.	model=283;Parent=283;Target=lcl|283| 1126 1701 +
lcl|PGSC0003DMB000000004	Splign	mRNA	1438458	1444938	.	+	.	model=284;ID=284;TargetLen=1653;flags=EST;name=Php00a06230.16183;identity=0.918122;exons=10;consensusintron=9;polyA=none
lcl|PGSC0003DMB000000004	Splign	exon	1438458	1438678	.	+	.	model=284;Parent=284;Target=lcl|284| 1 222 +
lcl|PGSC0003DMB000000004	Splign	exon	1440053	1440160	.	+	.	model=284;Parent=284;Target=lcl|284| 223 330 +
lcl|PGSC0003DMB000000004	Splign	exon	1440879	1440910	.	+	.	model=284;Parent=284;Target=lcl|284| 331 362 +
lcl|PGSC0003DMB000000004	Splign	exon	1440998	1441048	.	+	.	model=284;Parent=284;Target=lcl|284| 363 413 +
lcl|PGSC0003DMB000000004	Splign	exon	1442089	1442150	.	+	.	model=284;Parent=284;Target=lcl|284| 414 475 +
lcl|PGSC0003DMB000000004	Splign	exon	1442231	1442492	.	+	.	model=284;Parent=284;Target=lcl|284| 476 737 +
lcl|PGSC0003DMB000000004	Splign	exon	1443469	1443734	.	+	.	model=284;Parent=284;Target=lcl|284| 738 1003 +
lcl|PGSC0003DMB000000004	Splign	exon	1443814	1443908	.	+	.	model=284;Parent=284;Target=lcl|284| 1004 1098 +
lcl|PGSC0003DMB000000004	Splign	exon	1444344	1444797	.	+	.	model=284;Parent=284;Target=lcl|284| 1099 1563 +
lcl|PGSC0003DMB000000004	Splign	exon	1444853	1444938	.	+	.	model=284;Parent=284;Target=lcl|284| 1564 1651 +
lcl|PGSC0003DMB000000004	Splign	mRNA	1264461	1267266	.	-	.	model=285;ID=285;TargetLen=1622;flags=EST;name=Php00a06231.16184;identity=0.905569;exons=9;consensusintron=8;polyA=none
lcl|PGSC0003DMB000000004	Splign	exon	1264461	1264678	.	-	.	model=285;Parent=285;Target=lcl|285| 3 225 +
lcl|PGSC0003DMB000000004	Splign	exon	1264768	1264892	.	-	.	model=285;Parent=285;Target=lcl|285| 226 350 +
lcl|PGSC0003DMB000000004	Splign	exon	1264986	1265092	.	-	.	model=285;Parent=285;Target=lcl|285| 351 457 +
lcl|PGSC0003DMB000000004	Splign	exon	1265619	1265697	.	-	.	model=285;Parent=285;Target=lcl|285| 458 536 +
lcl|PGSC0003DMB000000004	Splign	exon	1265810	1265896	.	-	.	model=285;Parent=285;Target=lcl|285| 537 623 +
lcl|PGSC0003DMB000000004	Splign	exon	1265989	1266234	.	-	.	model=285;Parent=285;Target=lcl|285| 624 869 +
lcl|PGSC0003DMB000000004	Splign	exon	1266323	1266472	.	-	.	model=285;Parent=285;Target=lcl|285| 870 1019 +
lcl|PGSC0003DMB000000004	Splign	exon	1266550	1266871	.	-	.	model=285;Parent=285;Target=lcl|285| 1020 1340 +
lcl|PGSC0003DMB000000004	Splign	exon	1266965	1267266	.	-	.	model=285;Parent=285;Target=lcl|285| 1341 1622 +
lcl|PGSC0003DMB000000004	Splign	mRNA	2063899	2067414	.	-	.	model=286;ID=286;TargetLen=1636;flags=EST;name=Php00a06259.16212;identity=0.854994;exons=5;consensusintron=4;polyA=none
lcl|PGSC0003DMB000000004	Splign	exon	2063899	2065099	.	-	.	model=286;Parent=286;Target=lcl|286| 48 1290 +
lcl|PGSC0003DMB000000004	Splign	exon	2066253	2066426	.	-	.	model=286;Parent=286;Target=lcl|286| 1291 1464 +
lcl|PGSC0003DMB000000004	Splign	exon	2066694	2066738	.	-	.	model=286;Parent=286;Target=lcl|286| 1465 1508 +
lcl|PGSC0003DMB000000004	Splign	exon	2067182	2067292	.	-	.	model=286;Parent=286;Target=lcl|286| 1509 1617 +
lcl|PGSC0003DMB000000004	Splign	exon	2067396	2067414	.	-	.	model=286;Parent=286;Target=lcl|286| 1618 1636 +
lcl|PGSC0003DMB000000004	Splign	mRNA	1184734	1186371	.	-	.	model=287;ID=287;TargetLen=1541;flags=EST;name=Php00a06347.16300;identity=0.893154;exons=2;consensusintron=1;polyA=none
lcl|PGSC0003DMB000000004	Splign	exon	1184734	1185928	.	-	.	model=287;Parent=287;Target=lcl|287| 1 1205 +
lcl|PGSC0003DMB000000004	Splign	exon	1186026	1186371	.	-	.	model=287;Parent=287;Target=lcl|287| 1206 1539 +
lcl|PGSC0003DMB000000004	Splign	mRNA	3202230	3204572	.	-	.	model=288;ID=288;TargetLen=1414;flags=EST;name=Php00a06666.16619;identity=0.877365;exons=4;consensusintron=3;polyA=none
lcl|PGSC0003DMB000000004	Splign	exon	3202230	3202864	.	-	.	model=288;Parent=288;Target=lcl|288| 1 654 +
lcl|PGSC0003DMB000000004	Splign	exon	3203316	3203434	.	-	.	model=288;Parent=288;Target=lcl|288| 655 773 +
lcl|PGSC0003DMB000000004	Splign	exon	3203578	3203728	.	-	.	model=288;Parent=288;Target=lcl|288| 774 924 +
lcl|PGSC0003DMB000000004	Splign	exon	3204083	3204572	.	-	.	model=288;Parent=288;Target=lcl|288| 925 1414 +
lcl|PGSC0003DMB000000004	Splign	mRNA	2541986	2544978	.	-	.	model=289;ID=289;TargetLen=1320;flags=EST;name=Php00a06843.16796;identity=0.888479;exons=5;consensusintron=4;polyA=none
lcl|PGSC0003DMB000000004	Splign	exon	2541986	2542178	.	-	.	model=289;Parent=289;Target=lcl|289| 1 192 +
lcl|PGSC0003DMB000000004	Splign	exon	2542320	2542531	.	-	.	model=289;Parent=289;Target=lcl|289| 193 404 +
lcl|PGSC0003DMB000000004	Splign	exon	2542607	2542705	.	-	.	model=289;Parent=289;Target=lcl|289| 405 503 +
lcl|PGSC0003DMB000000004	Splign	exon	2544013	2544280	.	-	.	model=289;Parent=289;Target=lcl|289| 504 771 +
lcl|PGSC0003DMB000000004	Splign	exon	2544405	2544978	.	-	.	model=289;Parent=289;Target=lcl|289| 772 1319 +
lcl|PGSC0003DMB000000004	Splign	mRNA	4154490	4170069	.	-	.	model=290;ID=290;TargetLen=1322;flags=EST;name=Php00a06879.16832;identity=0.843446;exons=8;consensusintron=7;polyA=none
lcl|PGSC0003DMB000000004	Splign	exon	4154490	4154874	.	-	.	model=290;Parent=290;Target=lcl|290| 59 467 +
lcl|PGSC0003DMB000000004	Splign	exon	4155752	4155982	.	-	.	model=290;Parent=290;Target=lcl|290| 468 698 +
lcl|PGSC0003DMB000000004	Splign	exon	4156234	4156416	.	-	.	model=290;Parent=290;Target=lcl|290| 699 881 +
lcl|PGSC0003DMB000000004	Splign	exon	4156514	4156619	.	-	.	model=290;Parent=290;Target=lcl|290| 882 987 +
lcl|PGSC0003DMB000000004	Splign	exon	4157823	4157982	.	-	.	model=290;Parent=290;Target=lcl|290| 988 1147 +
lcl|PGSC0003DMB000000004	Splign	exon	4160080	4160168	.	-	.	model=290;Parent=290;Target=lcl|290| 1148 1236 +
lcl|PGSC0003DMB000000004	Splign	exon	4160243	4160292	.	-	.	model=290;Parent=290;Target=lcl|290| 1237 1286 +
lcl|PGSC0003DMB000000004	Splign	exon	4170034	4170069	.	-	.	model=290;Parent=290;Target=lcl|290| 1287 1322 +
lcl|PGSC0003DMB000000004	Splign	mRNA	28158	30015	.	+	.	model=291;ID=291;TargetLen=1306;flags=EST;name=Php00a06918.16871;identity=0.868641;exons=5;consensusintron=4;polyA=none
lcl|PGSC0003DMB000000004	Splign	exon	28158	28380	.	+	.	model=291;Parent=291;Target=lcl|291| 13 241 +
lcl|PGSC0003DMB000000004	Splign	exon	28659	28763	.	+	.	model=291;Parent=291;Target=lcl|291| 242 346 +
lcl|PGSC0003DMB000000004	Splign	exon	28862	28978	.	+	.	model=291;Parent=291;Target=lcl|291| 347 463 +
lcl|PGSC0003DMB000000004	Splign	exon	29101	29631	.	+	.	model=291;Parent=291;Target=lcl|291| 464 994 +
lcl|PGSC0003DMB000000004	Splign	exon	29717	30015	.	+	.	model=291;Parent=291;Target=lcl|291| 995 1306 +
lcl|PGSC0003DMB000000004	Splign	mRNA	3340622	3343871	.	+	.	model=292;ID=292;TargetLen=1226;flags=EST;name=Php00a07103.17056;identity=0.873554;exons=6;consensusintron=5;polyA=none
lcl|PGSC0003DMB000000004	Splign	exon	3340622	3340969	.	+	.	model=292;Parent=292;Target=lcl|292| 1 314 +
lcl|PGSC0003DMB000000004	Splign	exon	3340999	3341327	.	+	.	model=292;Parent=292;Target=lcl|292| 315 623 +
lcl|PGSC0003DMB000000004	Splign	exon	3341841	3341973	.	+	.	model=292;Parent=292;Target=lcl|292| 624 756 +
lcl|PGSC0003DMB000000004	Splign	exon	3342089	3342284	.	+	.	model=292;Parent=292;Target=lcl|292| 757 952 +
lcl|PGSC0003DMB000000004	Splign	exon	3343497	3343621	.	+	.	model=292;Parent=292;Target=lcl|292| 953 1077 +
lcl|PGSC0003DMB000000004	Splign	exon	3343723	3343871	.	+	.	model=292;Parent=292;Target=lcl|292| 1078 1226 +
lcl|PGSC0003DMB000000004	Splign	mRNA	1130407	1131510	.	-	.	model=293;ID=293;TargetLen=1121;flags=EST;name=Php00a07540.17493;identity=0.881326;exons=1;consensusintron=0;polyA=none
lcl|PGSC0003DMB000000004	Splign	exon	1130407	1131510	.	-	.	model=293;Parent=293;Target=lcl|293| 1 1118 +
lcl|PGSC0003DMB000000004	Splign	mRNA	1743064	1744136	.	U	.	model=294;ID=294;TargetLen=1071;flags=EST;name=Php00a07737.17690;identity=0.932961;exons=1;consensusintron=0;polyA=none
lcl|PGSC0003DMB000000004	Splign	exon	1743064	1744136	.	U	.	model=294;Parent=294;Target=lcl|294| 1 1071 +
lcl|PGSC0003DMB000000004	Splign	mRNA	2861971	2864311	.	-	.	model=295;ID=295;TargetLen=1023;flags=EST;name=Php00a07873.17826;identity=0.780059;exons=3;consensusintron=2;polyA=none
lcl|PGSC0003DMB000000004	Splign	exon	2861971	2862096	.	-	.	model=295;Parent=295;Target=lcl|295| 1 126 +
lcl|PGSC0003DMB000000004	Splign	exon	2862853	2863393	.	-	.	model=295;Parent=295;Target=lcl|295| 127 667 +
lcl|PGSC0003DMB000000004	Splign	exon	2864140	2864311	.	-	.	model=295;Parent=295;Target=lcl|295| 668 839 +
lcl|PGSC0003DMB000000004	Splign	mRNA	2673152	2678006	.	-	.	model=297;ID=297;TargetLen=981;flags=EST;name=Php00a08010.17963;identity=0.841624;exons=5;consensusintron=4;polyA=none
lcl|PGSC0003DMB000000004	Splign	exon	2673152	2673579	.	-	.	model=297;Parent=297;Target=lcl|297| 3 440 +
lcl|PGSC0003DMB000000004	Splign	exon	2674882	2674980	.	-	.	model=297;Parent=297;Target=lcl|297| 441 539 +
lcl|PGSC0003DMB000000004	Splign	exon	2675579	2675638	.	-	.	model=297;Parent=297;Target=lcl|297| 540 599 +
lcl|PGSC0003DMB000000004	Splign	exon	2677429	2677587	.	-	.	model=297;Parent=297;Target=lcl|297| 600 758 +
lcl|PGSC0003DMB000000004	Splign	exon	2677857	2678006	.	-	.	model=297;Parent=297;Target=lcl|297| 759 919 +
lcl|PGSC0003DMB000000004	Splign	mRNA	1111208	1113703	.	-	.	model=298;ID=298;TargetLen=892;flags=EST;name=Php00a08046.17999;identity=0.899103;exons=2;consensusintron=1;polyA=none
lcl|PGSC0003DMB000000004	Splign	exon	1111208	1111412	.	-	.	model=298;Parent=298;Target=lcl|298| 1 205 +
lcl|PGSC0003DMB000000004	Splign	exon	1113026	1113703	.	-	.	model=298;Parent=298;Target=lcl|298| 206 892 +
lcl|PGSC0003DMB000000004	Splign	mRNA	2452376	2453347	.	U	.	model=299;ID=299;TargetLen=974;flags=EST;name=Php00a08228.18181;identity=0.926154;exons=1;consensusintron=0;polyA=none
lcl|PGSC0003DMB000000004	Splign	exon	2452376	2453347	.	U	.	model=299;Parent=299;Target=lcl|299| 1 974 +
lcl|PGSC0003DMB000000004	Splign	mRNA	1213445	1214510	.	+	.	model=300;ID=300;TargetLen=896;flags=EST;name=Php00a08635.18588;identity=0.861265;exons=4;consensusintron=2;polyA=none
lcl|PGSC0003DMB000000004	Splign	exon	1213445	1213846	.	+	.	model=300;Parent=300;Target=lcl|300| 1 402 +
lcl|PGSC0003DMB000000004	Splign	exon	1213934	1214125	.	+	.	model=300;Parent=300;Target=lcl|300| 403 594 +
lcl|PGSC0003DMB000000004	Splign	exon	1214268	1214397	.	+	.	model=300;Parent=300;Target=lcl|300| 595 724 +
lcl|PGSC0003DMB000000004	Splign	exon	1214405	1214510	.	+	.	model=300;Parent=300;Target=lcl|300| 774 887 +
lcl|PGSC0003DMB000000004	Splign	mRNA	3384169	3387017	.	+	.	model=301;ID=301;TargetLen=910;flags=EST;name=Php00a08647.18600;identity=0.778468;exons=7;consensusintron=4;polyA=none
lcl|PGSC0003DMB000000004	Splign	exon	3384169	3384208	.	+	.	model=301;Parent=301;Target=lcl|301| 1 40 +
lcl|PGSC0003DMB000000004	Splign	exon	3384298	3384417	.	+	.	model=301;Parent=301;Target=lcl|301| 41 159 +
lcl|PGSC0003DMB000000004	Splign	exon	3385034	3385125	.	+	.	model=301;Parent=301;Target=lcl|301| 160 243 +
lcl|PGSC0003DMB000000004	Splign	exon	3385626	3385734	.	+	.	model=301;Parent=301;Target=lcl|301| 244 348 +
lcl|PGSC0003DMB000000004	Splign	exon	3385888	3386038	.	+	.	model=301;Parent=301;Target=lcl|301| 349 489 +
lcl|PGSC0003DMB000000004	Splign	exon	3386150	3386273	.	+	.	model=301;Parent=301;Target=lcl|301| 490 601 +
lcl|PGSC0003DMB000000004	Splign	exon	3386773	3387017	.	+	.	model=301;Parent=301;Target=lcl|301| 679 910 +
lcl|PGSC0003DMB000000004	Splign	mRNA	822545	825655	.	-	.	model=302;ID=302;TargetLen=904;flags=EST;name=Php00a08665.18618;identity=0.930845;exons=6;consensusintron=5;polyA=none
lcl|PGSC0003DMB000000004	Splign	exon	822545	822659	.	-	.	model=302;Parent=302;Target=lcl|302| 1 114 +
lcl|PGSC0003DMB000000004	Splign	exon	823452	823531	.	-	.	model=302;Parent=302;Target=lcl|302| 115 194 +
lcl|PGSC0003DMB000000004	Splign	exon	823678	823748	.	-	.	model=302;Parent=302;Target=lcl|302| 195 265 +
lcl|PGSC0003DMB000000004	Splign	exon	824159	824245	.	-	.	model=302;Parent=302;Target=lcl|302| 266 352 +
lcl|PGSC0003DMB000000004	Splign	exon	824527	824940	.	-	.	model=302;Parent=302;Target=lcl|302| 353 766 +
lcl|PGSC0003DMB000000004	Splign	exon	825515	825655	.	-	.	model=302;Parent=302;Target=lcl|302| 767 904 +
lcl|PGSC0003DMB000000004	Splign	mRNA	3595853	3601217	.	+	.	model=303;ID=303;TargetLen=879;flags=EST;name=Php00a08696.18649;identity=0.869663;exons=7;consensusintron=5;polyA=none
lcl|PGSC0003DMB000000004	Splign	exon	3595853	3595966	.	+	.	model=303;Parent=303;Target=lcl|303| 18 128 +
lcl|PGSC0003DMB000000004	Splign	exon	3599204	3599300	.	+	.	model=303;Parent=303;Target=lcl|303| 129 225 +
lcl|PGSC0003DMB000000004	Splign	exon	3599419	3599493	.	+	.	model=303;Parent=303;Target=lcl|303| 226 299 +
lcl|PGSC0003DMB000000004	Splign	exon	3599812	3599879	.	+	.	model=303;Parent=303;Target=lcl|303| 300 367 +
lcl|PGSC0003DMB000000004	Splign	exon	3600576	3600705	.	+	.	model=303;Parent=303;Target=lcl|303| 368 497 +
lcl|PGSC0003DMB000000004	Splign	exon	3600817	3600968	.	+	.	model=303;Parent=303;Target=lcl|303| 498 649 +
lcl|PGSC0003DMB000000004	Splign	exon	3600999	3601217	.	+	.	model=303;Parent=303;Target=lcl|303| 650 879 +
lcl|PGSC0003DMB000000004	Splign	mRNA	244920	247772	.	+	.	model=304;ID=304;TargetLen=864;flags=EST;name=Php00a08955.18908;identity=0.934332;exons=5;consensusintron=4;polyA=none
lcl|PGSC0003DMB000000004	Splign	exon	244920	244965	.	+	.	model=304;Parent=304;Target=lcl|304| 1 46 +
lcl|PGSC0003DMB000000004	Splign	exon	245095	245187	.	+	.	model=304;Parent=304;Target=lcl|304| 47 139 +
lcl|PGSC0003DMB000000004	Splign	exon	246508	246612	.	+	.	model=304;Parent=304;Target=lcl|304| 140 244 +
lcl|PGSC0003DMB000000004	Splign	exon	246701	246799	.	+	.	model=304;Parent=304;Target=lcl|304| 245 343 +
lcl|PGSC0003DMB000000004	Splign	exon	247252	247772	.	+	.	model=304;Parent=304;Target=lcl|304| 344 864 +
lcl|PGSC0003DMB000000004	Splign	mRNA	2767728	2769174	.	-	.	model=305;ID=305;TargetLen=853;flags=EST;name=Php00a08976.18929;identity=0.891455;exons=4;consensusintron=3;polyA=none
lcl|PGSC0003DMB000000004	Splign	exon	2767728	2767903	.	-	.	model=305;Parent=305;Target=lcl|305| 1 175 +
lcl|PGSC0003DMB000000004	Splign	exon	2768174	2768262	.	-	.	model=305;Parent=305;Target=lcl|305| 176 264 +
lcl|PGSC0003DMB000000004	Splign	exon	2768356	2768571	.	-	.	model=305;Parent=305;Target=lcl|305| 265 480 +
lcl|PGSC0003DMB000000004	Splign	exon	2768794	2769174	.	-	.	model=305;Parent=305;Target=lcl|305| 481 853 +
lcl|PGSC0003DMB000000004	Splign	mRNA	1164536	1165271	.	U	.	model=306;ID=306;TargetLen=735;flags=EST;name=Php00a09721.19674;identity=0.960598;exons=1;consensusintron=0;polyA=none
lcl|PGSC0003DMB000000004	Splign	exon	1164536	1165271	.	U	.	model=306;Parent=306;Target=lcl|306| 1 735 +
lcl|PGSC0003DMB000000004	Splign	mRNA	3537135	3538302	.	-	.	model=307;ID=307;TargetLen=742;flags=EST;name=Php00a10006.19959;identity=0.927322;exons=3;consensusintron=2;polyA=none
lcl|PGSC0003DMB000000004	Splign	exon	3537135	3537277	.	-	.	model=307;Parent=307;Target=lcl|307| 1 142 +
lcl|PGSC0003DMB000000004	Splign	exon	3537620	3538162	.	-	.	model=307;Parent=307;Target=lcl|307| 143 685 +
lcl|PGSC0003DMB000000004	Splign	exon	3538246	3538302	.	-	.	model=307;Parent=307;Target=lcl|307| 686 742 +
lcl|PGSC0003DMB000000004	Splign	mRNA	2757448	2758187	.	U	.	model=308;ID=308;TargetLen=733;flags=EST;name=Php00a10108.20061;identity=0.898922;exons=1;consensusintron=0;polyA=none
lcl|PGSC0003DMB000000004	Splign	exon	2757448	2758187	.	U	.	model=308;Parent=308;Target=lcl|308| 1 733 +
lcl|PGSC0003DMB000000004	Splign	mRNA	784335	785105	.	-	.	model=309;ID=309;TargetLen=724;flags=EST;name=Php00a10181.20134;identity=0.78249;exons=4;consensusintron=2;polyA=none
lcl|PGSC0003DMB000000004	Splign	exon	784335	784380	.	-	.	model=309;Parent=309;Target=lcl|309| 6 46 +
lcl|PGSC0003DMB000000004	Splign	exon	784409	784583	.	-	.	model=309;Parent=309;Target=lcl|309| 47 221 +
lcl|PGSC0003DMB000000004	Splign	exon	784614	784893	.	-	.	model=309;Parent=309;Target=lcl|309| 222 499 +
lcl|PGSC0003DMB000000004	Splign	exon	784985	785105	.	-	.	model=309;Parent=309;Target=lcl|309| 500 620 +
lcl|PGSC0003DMB000000004	Splign	mRNA	4110034	4110810	.	-	.	model=310;ID=310;TargetLen=677;flags=EST;name=Php00a10618.20571;identity=0.908689;exons=2;consensusintron=1;polyA=none
lcl|PGSC0003DMB000000004	Splign	exon	4110034	4110089	.	-	.	model=310;Parent=310;Target=lcl|310| 1 56 +
lcl|PGSC0003DMB000000004	Splign	exon	4110195	4110810	.	-	.	model=310;Parent=310;Target=lcl|310| 57 673 +
lcl|PGSC0003DMB000000004	Splign	mRNA	3069257	3071074	.	+	.	model=311;ID=311;TargetLen=638;flags=EST;name=Php00a11065.21018;identity=0.934272;exons=3;consensusintron=2;polyA=none
lcl|PGSC0003DMB000000004	Splign	exon	3069257	3069331	.	+	.	model=311;Parent=311;Target=lcl|311| 4 78 +
lcl|PGSC0003DMB000000004	Splign	exon	3069835	3070104	.	+	.	model=311;Parent=311;Target=lcl|311| 79 351 +
lcl|PGSC0003DMB000000004	Splign	exon	3070788	3071074	.	+	.	model=311;Parent=311;Target=lcl|311| 352 638 +
lcl|PGSC0003DMB000000004	Splign	mRNA	3179086	3190708	.	+	.	model=312;ID=312;TargetLen=621;flags=EST;name=Php00a11266.21219;identity=0.886943;exons=3;consensusintron=1;polyA=none
lcl|PGSC0003DMB000000004	Splign	exon	3179086	3179225	.	+	.	model=312;Parent=312;Target=lcl|312| 5 145 +
lcl|PGSC0003DMB000000004	Splign	exon	3189972	3190238	.	+	.	model=312;Parent=312;Target=lcl|312| 146 419 +
lcl|PGSC0003DMB000000004	Splign	exon	3190507	3190708	.	+	.	model=312;Parent=312;Target=lcl|312| 420 621 +
lcl|PGSC0003DMB000000004	Splign	mRNA	1071896	1074070	.	-	.	model=313;ID=313;TargetLen=615;flags=EST;name=Php00a11323.21276;identity=0.977236;exons=2;consensusintron=1;polyA=none
lcl|PGSC0003DMB000000004	Splign	exon	1071896	1072389	.	-	.	model=313;Parent=313;Target=lcl|313| 2 495 +
lcl|PGSC0003DMB000000004	Splign	exon	1073951	1074070	.	-	.	model=313;Parent=313;Target=lcl|313| 496 615 +
lcl|PGSC0003DMB000000004	Splign	mRNA	1174161	1174754	.	-	.	model=314;ID=314;TargetLen=592;flags=EST;name=Php00a11542.21495;identity=0.931092;exons=1;consensusintron=0;polyA=none
lcl|PGSC0003DMB000000004	Splign	exon	1174161	1174754	.	-	.	model=314;Parent=314;Target=lcl|314| 2 592 +
lcl|PGSC0003DMB000000004	Splign	mRNA	123626	125726	.	-	.	model=315;ID=315;TargetLen=568;flags=EST;name=Php00a11834.21787;identity=0.860927;exons=2;consensusintron=1;polyA=none
lcl|PGSC0003DMB000000004	Splign	exon	123626	123711	.	-	.	model=315;Parent=315;Target=lcl|315| 1 86 +
lcl|PGSC0003DMB000000004	Splign	exon	125209	125726	.	-	.	model=315;Parent=315;Target=lcl|315| 87 568 +
lcl|PGSC0003DMB000000004	Splign	mRNA	3681213	3683856	.	-	.	model=316;ID=316;TargetLen=550;flags=EST;name=Php00a12062.22015;identity=0.911071;exons=4;consensusintron=3;polyA=none
lcl|PGSC0003DMB000000004	Splign	exon	3681213	3681382	.	-	.	model=316;Parent=316;Target=lcl|316| 5 174 +
lcl|PGSC0003DMB000000004	Splign	exon	3682558	3682778	.	-	.	model=316;Parent=316;Target=lcl|316| 175 395 +
lcl|PGSC0003DMB000000004	Splign	exon	3683436	3683510	.	-	.	model=316;Parent=316;Target=lcl|316| 396 469 +
lcl|PGSC0003DMB000000004	Splign	exon	3683795	3683856	.	-	.	model=316;Parent=316;Target=lcl|316| 470 533 +
lcl|PGSC0003DMB000000004	Splign	mRNA	4178338	4183851	.	-	.	model=317;ID=317;TargetLen=495;flags=EST;name=Php00a12674.22627;identity=0.927565;exons=6;consensusintron=5;polyA=none
lcl|PGSC0003DMB000000004	Splign	exon	4178338	4178497	.	-	.	model=317;Parent=317;Target=lcl|317| 1 160 +
lcl|PGSC0003DMB000000004	Splign	exon	4179347	4179459	.	-	.	model=317;Parent=317;Target=lcl|317| 161 273 +
lcl|PGSC0003DMB000000004	Splign	exon	4181408	4181459	.	-	.	model=317;Parent=317;Target=lcl|317| 274 325 +
lcl|PGSC0003DMB000000004	Splign	exon	4183316	4183375	.	-	.	model=317;Parent=317;Target=lcl|317| 326 385 +
lcl|PGSC0003DMB000000004	Splign	exon	4183597	4183662	.	-	.	model=317;Parent=317;Target=lcl|317| 386 453 +
lcl|PGSC0003DMB000000004	Splign	exon	4183808	4183851	.	-	.	model=317;Parent=317;Target=lcl|317| 454 495 +
lcl|PGSC0003DMB000000004	Splign	mRNA	1141797	1144522	.	+	.	model=318;ID=318;TargetLen=471;flags=EST;name=Php00a12953.22906;identity=0.936306;exons=5;consensusintron=4;polyA=none
lcl|PGSC0003DMB000000004	Splign	exon	1141797	1141863	.	+	.	model=318;Parent=318;Target=lcl|318| 1 68 +
lcl|PGSC0003DMB000000004	Splign	exon	1142488	1142641	.	+	.	model=318;Parent=318;Target=lcl|318| 69 222 +
lcl|PGSC0003DMB000000004	Splign	exon	1143625	1143751	.	+	.	model=318;Parent=318;Target=lcl|318| 223 349 +
lcl|PGSC0003DMB000000004	Splign	exon	1144319	1144401	.	+	.	model=318;Parent=318;Target=lcl|318| 350 432 +
lcl|PGSC0003DMB000000004	Splign	exon	1144484	1144522	.	+	.	model=318;Parent=318;Target=lcl|318| 433 471 +
lcl|PGSC0003DMB000000004	Splign	mRNA	3400339	3401202	.	+	.	model=319;ID=319;TargetLen=469;flags=EST;name=Php00a13033.22986;identity=0.886792;exons=3;consensusintron=2;polyA=none
lcl|PGSC0003DMB000000004	Splign	exon	3400339	3400448	.	+	.	model=319;Parent=319;Target=lcl|319| 1 110 +
lcl|PGSC0003DMB000000004	Splign	exon	3400591	3400604	.	+	.	model=319;Parent=319;Target=lcl|319| 111 124 +
lcl|PGSC0003DMB000000004	Splign	exon	3400863	3401202	.	+	.	model=319;Parent=319;Target=lcl|319| 125 469 +
lcl|PGSC0003DMB000000004	Splign	mRNA	1630107	1632611	.	+	.	model=320;ID=320;TargetLen=420;flags=EST;name=Php00a13324.23277;identity=0.860987;exons=2;consensusintron=1;polyA=none
lcl|PGSC0003DMB000000004	Splign	exon	1630107	1630354	.	+	.	model=320;Parent=320;Target=lcl|320| 1 244 +
lcl|PGSC0003DMB000000004	Splign	exon	1632425	1632611	.	+	.	model=320;Parent=320;Target=lcl|320| 245 420 +
lcl|PGSC0003DMB000000004	Splign	mRNA	4246665	4247251	.	-	.	model=321;ID=321;TargetLen=441;flags=EST;name=Php00a13339.23292;identity=0.941043;exons=2;consensusintron=1;polyA=none
lcl|PGSC0003DMB000000004	Splign	exon	4246665	4246965	.	-	.	model=321;Parent=321;Target=lcl|321| 1 302 +
lcl|PGSC0003DMB000000004	Splign	exon	4247113	4247251	.	-	.	model=321;Parent=321;Target=lcl|321| 303 441 +
lcl|PGSC0003DMB000000004	Splign	mRNA	3708606	3709088	.	-	.	model=322;ID=322;TargetLen=482;flags=EST;name=F7LC7MZ04JWWN5;identity=0.948454;exons=1;consensusintron=0;polyA=none
lcl|PGSC0003DMB000000004	Splign	exon	3708606	3709088	.	-	.	model=322;Parent=322;Target=lcl|322| 1 480 +
lcl|PGSC0003DMB000000004	Splign	mRNA	2563806	2564261	.	U	.	model=323;ID=323;TargetLen=455;flags=EST;name=F7LC7MZ04J3AZS;identity=0.942982;exons=1;consensusintron=0;polyA=none
lcl|PGSC0003DMB000000004	Splign	exon	2563806	2564261	.	U	.	model=323;Parent=323;Target=lcl|323| 1 455 +
lcl|PGSC0003DMB000000004	Splign	mRNA	3708685	3709122	.	U	.	model=324;ID=324;TargetLen=439;flags=EST;name=F7LC7MZ04JKY5G;identity=0.940909;exons=1;consensusintron=0;polyA=none
lcl|PGSC0003DMB000000004	Splign	exon	3708685	3709122	.	U	.	model=324;Parent=324;Target=lcl|324| 1 439 +
lcl|PGSC0003DMB000000004	Splign	mRNA	3833696	3834190	.	-	.	model=325;ID=325;TargetLen=497;flags=EST;name=F7LC7MZ04I7S4O;identity=0.931727;exons=1;consensusintron=0;polyA=none
lcl|PGSC0003DMB000000004	Splign	exon	3833696	3834190	.	-	.	model=325;Parent=325;Target=lcl|325| 1 495 +
lcl|PGSC0003DMB000000004	Splign	mRNA	3708606	3709098	.	-	.	model=326;ID=326;TargetLen=494;flags=EST;name=F7LC7MZ04J0JKO;identity=0.949495;exons=1;consensusintron=0;polyA=none
lcl|PGSC0003DMB000000004	Splign	exon	3708606	3709098	.	-	.	model=326;Parent=326;Target=lcl|326| 1 493 +
lcl|PGSC0003DMB000000004	Splign	mRNA	1305939	1306345	.	U	.	model=327;ID=327;TargetLen=400;flags=EST;name=F7LC7MZ04JWKMS;identity=0.906634;exons=1;consensusintron=0;polyA=none
lcl|PGSC0003DMB000000004	Splign	exon	1305939	1306345	.	U	.	model=327;Parent=327;Target=lcl|327| 1 400 +
lcl|PGSC0003DMB000000004	Splign	mRNA	2597247	2597904	.	+	.	model=328;ID=328;TargetLen=452;flags=EST;name=F7LC7MZ04J31A4;identity=0.962389;exons=3;consensusintron=2;polyA=none
lcl|PGSC0003DMB000000004	Splign	exon	2597247	2597459	.	+	.	model=328;Parent=328;Target=lcl|328| 1 213 +
lcl|PGSC0003DMB000000004	Splign	exon	2597538	2597664	.	+	.	model=328;Parent=328;Target=lcl|328| 214 340 +
lcl|PGSC0003DMB000000004	Splign	exon	2597795	2597904	.	+	.	model=328;Parent=328;Target=lcl|328| 341 450 +
lcl|PGSC0003DMB000000004	Splign	mRNA	382221	383818	.	+	.	model=330;ID=330;TargetLen=436;flags=EST;name=F7LC7MZ04JJINY;identity=0.855204;exons=2;consensusintron=1;polyA=none
lcl|PGSC0003DMB000000004	Splign	exon	382221	382493	.	+	.	model=330;Parent=330;Target=lcl|330| 1 273 +
lcl|PGSC0003DMB000000004	Splign	exon	383676	383818	.	+	.	model=330;Parent=330;Target=lcl|330| 274 412 +
lcl|PGSC0003DMB000000004	Splign	mRNA	2861201	2861748	.	-	.	model=331;ID=331;TargetLen=422;flags=EST;name=F7LC7MZ04IMPU1;identity=0.84106;exons=2;consensusintron=1;polyA=none
lcl|PGSC0003DMB000000004	Splign	exon	2861201	2861512	.	-	.	model=331;Parent=331;Target=lcl|331| 10 298 +
lcl|PGSC0003DMB000000004	Splign	exon	2861625	2861748	.	-	.	model=331;Parent=331;Target=lcl|331| 299 422 +
lcl|PGSC0003DMB000000004	Splign	mRNA	570042	570472	.	U	.	model=332;ID=332;TargetLen=431;flags=EST;name=F7LC7MZ04IT4X5;identity=0.923788;exons=1;consensusintron=0;polyA=none
lcl|PGSC0003DMB000000004	Splign	exon	570042	570472	.	U	.	model=332;Parent=332;Target=lcl|332| 1 431 +
lcl|PGSC0003DMB000000004	Splign	mRNA	406440	407514	.	-	.	model=333;ID=333;TargetLen=413;flags=EST;name=F7LC7MZ04JLA1P;identity=0.922705;exons=2;consensusintron=1;polyA=none
lcl|PGSC0003DMB000000004	Splign	exon	406440	406741	.	-	.	model=333;Parent=333;Target=lcl|333| 1 301 +
lcl|PGSC0003DMB000000004	Splign	exon	407404	407514	.	-	.	model=333;Parent=333;Target=lcl|333| 302 413 +
lcl|PGSC0003DMB000000004	Splign	mRNA	786895	788376	.	+	.	model=334;ID=334;TargetLen=436;flags=EST;name=F7LC7MZ04JTFXP;identity=0.956621;exons=2;consensusintron=1;polyA=none
lcl|PGSC0003DMB000000004	Splign	exon	786895	786991	.	+	.	model=334;Parent=334;Target=lcl|334| 1 97 +
lcl|PGSC0003DMB000000004	Splign	exon	788036	788376	.	+	.	model=334;Parent=334;Target=lcl|334| 98 436 +
lcl|PGSC0003DMB000000004	Splign	mRNA	570042	570473	.	-	.	model=335;ID=335;TargetLen=438;flags=EST;name=F7LC7MZ04JXT6K;identity=0.911364;exons=1;consensusintron=0;polyA=none
lcl|PGSC0003DMB000000004	Splign	exon	570042	570473	.	-	.	model=335;Parent=335;Target=lcl|335| 1 431 +
lcl|PGSC0003DMB000000004	Splign	mRNA	3525706	3526853	.	+	.	model=336;ID=336;TargetLen=441;flags=EST;name=F7LC7MZ04IU8HK;identity=0.927438;exons=6;consensusintron=5;polyA=none
lcl|PGSC0003DMB000000004	Splign	exon	3525706	3525773	.	+	.	model=336;Parent=336;Target=lcl|336| 1 68 +
lcl|PGSC0003DMB000000004	Splign	exon	3525840	3525964	.	+	.	model=336;Parent=336;Target=lcl|336| 69 193 +
lcl|PGSC0003DMB000000004	Splign	exon	3526230	3526272	.	+	.	model=336;Parent=336;Target=lcl|336| 194 236 +
lcl|PGSC0003DMB000000004	Splign	exon	3526463	3526580	.	+	.	model=336;Parent=336;Target=lcl|336| 237 354 +
lcl|PGSC0003DMB000000004	Splign	exon	3526696	3526745	.	+	.	model=336;Parent=336;Target=lcl|336| 355 407 +
lcl|PGSC0003DMB000000004	Splign	exon	3526820	3526853	.	+	.	model=336;Parent=336;Target=lcl|336| 408 441 +
lcl|PGSC0003DMB000000004	Splign	mRNA	3687047	3688473	.	+	.	model=337;ID=337;TargetLen=484;flags=EST;name=F7LC7MZ04I12QY;identity=0.92623;exons=4;consensusintron=3;polyA=none
lcl|PGSC0003DMB000000004	Splign	exon	3687047	3687126	.	+	.	model=337;Parent=337;Target=lcl|337| 1 80 +
lcl|PGSC0003DMB000000004	Splign	exon	3687642	3687812	.	+	.	model=337;Parent=337;Target=lcl|337| 81 251 +
lcl|PGSC0003DMB000000004	Splign	exon	3688069	3688174	.	+	.	model=337;Parent=337;Target=lcl|337| 252 357 +
lcl|PGSC0003DMB000000004	Splign	exon	3688343	3688473	.	+	.	model=337;Parent=337;Target=lcl|337| 358 484 +
lcl|PGSC0003DMB000000004	Splign	mRNA	2563806	2564267	.	-	.	model=339;ID=339;TargetLen=461;flags=EST;name=F7LC7MZ04JATQL;identity=0.939525;exons=1;consensusintron=0;polyA=none
lcl|PGSC0003DMB000000004	Splign	exon	2563806	2564267	.	-	.	model=339;Parent=339;Target=lcl|339| 1 460 +
lcl|PGSC0003DMB000000004	Splign	mRNA	2378418	2378910	.	-	.	model=340;ID=340;TargetLen=494;flags=EST;name=F7LC7MZ04JFJEJ;identity=0.921053;exons=1;consensusintron=0;polyA=none
lcl|PGSC0003DMB000000004	Splign	exon	2378418	2378910	.	-	.	model=340;Parent=340;Target=lcl|340| 2 494 +
lcl|PGSC0003DMB000000004	Splign	mRNA	570042	570472	.	-	.	model=341;ID=341;TargetLen=444;flags=EST;name=F7LC7MZ04I2ZHS;identity=0.899103;exons=1;consensusintron=0;polyA=none
lcl|PGSC0003DMB000000004	Splign	exon	570042	570472	.	-	.	model=341;Parent=341;Target=lcl|341| 1 435 +
lcl|PGSC0003DMB000000004	Splign	mRNA	2558941	2560145	.	-	.	model=342;ID=342;TargetLen=499;flags=EST;name=F7LC7MZ04JT2X4;identity=0.921844;exons=8;consensusintron=7;polyA=none
lcl|PGSC0003DMB000000004	Splign	exon	2558941	2558981	.	-	.	model=342;Parent=342;Target=lcl|342| 1 47 +
lcl|PGSC0003DMB000000004	Splign	exon	2559075	2559136	.	-	.	model=342;Parent=342;Target=lcl|342| 48 110 +
lcl|PGSC0003DMB000000004	Splign	exon	2559225	2559297	.	-	.	model=342;Parent=342;Target=lcl|342| 111 183 +
lcl|PGSC0003DMB000000004	Splign	exon	2559368	2559435	.	-	.	model=342;Parent=342;Target=lcl|342| 184 251 +
lcl|PGSC0003DMB000000004	Splign	exon	2559588	2559657	.	-	.	model=342;Parent=342;Target=lcl|342| 252 321 +
lcl|PGSC0003DMB000000004	Splign	exon	2559821	2559877	.	-	.	model=342;Parent=342;Target=lcl|342| 322 379 +
lcl|PGSC0003DMB000000004	Splign	exon	2559951	2560028	.	-	.	model=342;Parent=342;Target=lcl|342| 380 458 +
lcl|PGSC0003DMB000000004	Splign	exon	2560107	2560145	.	-	.	model=342;Parent=342;Target=lcl|342| 459 499 +
lcl|PGSC0003DMB000000004	Splign	mRNA	2149700	2150129	.	+	.	model=343;ID=343;TargetLen=430;flags=EST;name=F7LC7MZ04H44K4;identity=0.870159;exons=1;consensusintron=0;polyA=none
lcl|PGSC0003DMB000000004	Splign	exon	2149700	2150129	.	+	.	model=343;Parent=343;Target=lcl|343| 5 430 +
lcl|PGSC0003DMB000000004	Splign	mRNA	3687650	3688387	.	+	.	model=344;ID=344;TargetLen=314;flags=EST;name=F7LC7MZ03GTW6C;identity=0.920382;exons=3;consensusintron=2;polyA=none
lcl|PGSC0003DMB000000004	Splign	exon	3687650	3687812	.	+	.	model=344;Parent=344;Target=lcl|344| 1 163 +
lcl|PGSC0003DMB000000004	Splign	exon	3688069	3688174	.	+	.	model=344;Parent=344;Target=lcl|344| 164 269 +
lcl|PGSC0003DMB000000004	Splign	exon	3688343	3688387	.	+	.	model=344;Parent=344;Target=lcl|344| 270 314 +
lcl|PGSC0003DMB000000004	Splign	mRNA	2839525	2840556	.	+	.	model=345;ID=345;TargetLen=402;flags=EST;name=F7LC7MZ03F1T44;identity=0.923267;exons=3;consensusintron=2;polyA=none
lcl|PGSC0003DMB000000004	Splign	exon	2839525	2839545	.	+	.	model=345;Parent=345;Target=lcl|345| 1 21 +
lcl|PGSC0003DMB000000004	Splign	exon	2840079	2840150	.	+	.	model=345;Parent=345;Target=lcl|345| 22 95 +
lcl|PGSC0003DMB000000004	Splign	exon	2840252	2840556	.	+	.	model=345;Parent=345;Target=lcl|345| 96 402 +
lcl|PGSC0003DMB000000004	Splign	mRNA	3709175	3709634	.	U	.	model=346;ID=346;TargetLen=461;flags=EST;name=F7LC7MZ03GCKWD;identity=0.915401;exons=1;consensusintron=0;polyA=none
lcl|PGSC0003DMB000000004	Splign	exon	3709175	3709634	.	U	.	model=346;Parent=346;Target=lcl|346| 1 461 +
lcl|PGSC0003DMB000000004	Splign	mRNA	2149475	2150129	.	-	.	model=347;ID=347;TargetLen=471;flags=EST;name=F7LC7MZ03G2MCO;identity=0.938559;exons=3;consensusintron=2;polyA=none
lcl|PGSC0003DMB000000004	Splign	exon	2149475	2149620	.	-	.	model=347;Parent=347;Target=lcl|347| 1 146 +
lcl|PGSC0003DMB000000004	Splign	exon	2149717	2149951	.	-	.	model=347;Parent=347;Target=lcl|347| 147 381 +
lcl|PGSC0003DMB000000004	Splign	exon	2150039	2150129	.	-	.	model=347;Parent=347;Target=lcl|347| 382 471 +
lcl|PGSC0003DMB000000004	Splign	mRNA	3082564	3083639	.	-	.	model=348;ID=348;TargetLen=448;flags=EST;name=F7LC7MZ03FY3Z7;identity=0.930804;exons=2;consensusintron=1;polyA=none
lcl|PGSC0003DMB000000004	Splign	exon	3082564	3082798	.	-	.	model=348;Parent=348;Target=lcl|348| 4 238 +
lcl|PGSC0003DMB000000004	Splign	exon	3083431	3083639	.	-	.	model=348;Parent=348;Target=lcl|348| 239 448 +
lcl|PGSC0003DMB000000004	Splign	mRNA	3082564	3083632	.	-	.	model=349;ID=349;TargetLen=442;flags=EST;name=F7LC7MZ03F8PI6;identity=0.925508;exons=2;consensusintron=1;polyA=none
lcl|PGSC0003DMB000000004	Splign	exon	3082564	3082798	.	-	.	model=349;Parent=349;Target=lcl|349| 4 238 +
lcl|PGSC0003DMB000000004	Splign	exon	3083431	3083632	.	-	.	model=349;Parent=349;Target=lcl|349| 239 440 +
lcl|PGSC0003DMB000000004	Splign	mRNA	1981557	1981935	.	-	.	model=350;ID=350;TargetLen=374;flags=EST;name=F7LC7MZ03HG0R7;identity=0.900262;exons=1;consensusintron=0;polyA=none
lcl|PGSC0003DMB000000004	Splign	exon	1981557	1981935	.	-	.	model=350;Parent=350;Target=lcl|350| 2 374 +
lcl|PGSC0003DMB000000004	Splign	mRNA	3098714	3099478	.	+	.	model=351;ID=351;TargetLen=301;flags=EST;name=F7LC7MZ03FXKRJ;identity=0.897351;exons=2;consensusintron=1;polyA=none
lcl|PGSC0003DMB000000004	Splign	exon	3098714	3098750	.	+	.	model=351;Parent=351;Target=lcl|351| 1 37 +
lcl|PGSC0003DMB000000004	Splign	exon	3099222	3099478	.	+	.	model=351;Parent=351;Target=lcl|351| 38 301 +
lcl|PGSC0003DMB000000004	Splign	mRNA	3251413	3253072	.	-	.	model=352;ID=352;TargetLen=525;flags=EST;name=F7LC7MZ03FU6NX;identity=0.88403;exons=3;consensusintron=2;polyA=none
lcl|PGSC0003DMB000000004	Splign	exon	3251413	3251638	.	-	.	model=352;Parent=352;Target=lcl|352| 1 226 +
lcl|PGSC0003DMB000000004	Splign	exon	3251753	3251904	.	-	.	model=352;Parent=352;Target=lcl|352| 227 379 +
lcl|PGSC0003DMB000000004	Splign	exon	3252933	3253072	.	-	.	model=352;Parent=352;Target=lcl|352| 380 524 +
lcl|PGSC0003DMB000000004	Splign	mRNA	2837787	2838298	.	+	.	model=353;ID=353;TargetLen=425;flags=EST;name=F7LC7MZ03GUWGH;identity=0.880282;exons=2;consensusintron=1;polyA=none
lcl|PGSC0003DMB000000004	Splign	exon	2837787	2838077	.	+	.	model=353;Parent=353;Target=lcl|353| 26 316 +
lcl|PGSC0003DMB000000004	Splign	exon	2838189	2838298	.	+	.	model=353;Parent=353;Target=lcl|353| 317 425 +
lcl|PGSC0003DMB000000004	Splign	mRNA	3709327	3709668	.	U	.	model=354;ID=354;TargetLen=340;flags=EST;name=F7LC7MZ03G2JO7;identity=0.926901;exons=1;consensusintron=0;polyA=none
lcl|PGSC0003DMB000000004	Splign	exon	3709327	3709668	.	U	.	model=354;Parent=354;Target=lcl|354| 1 340 +
lcl|PGSC0003DMB000000004	Splign	mRNA	2338129	2338724	.	+	.	model=355;ID=355;TargetLen=399;flags=EST;name=F7LC7MZ03G4IKX;identity=0.92629;exons=3;consensusintron=2;polyA=none
lcl|PGSC0003DMB000000004	Splign	exon	2338129	2338331	.	+	.	model=355;Parent=355;Target=lcl|355| 1 197 +
lcl|PGSC0003DMB000000004	Splign	exon	2338421	2338543	.	+	.	model=355;Parent=355;Target=lcl|355| 198 320 +
lcl|PGSC0003DMB000000004	Splign	exon	2338644	2338724	.	+	.	model=355;Parent=355;Target=lcl|355| 321 399 +
lcl|PGSC0003DMB000000004	Splign	mRNA	2149274	2149590	.	U	.	model=357;ID=357;TargetLen=318;flags=EST;name=F7LC7MZ03GEGZB;identity=0.930818;exons=1;consensusintron=0;polyA=none
lcl|PGSC0003DMB000000004	Splign	exon	2149274	2149590	.	U	.	model=357;Parent=357;Target=lcl|357| 1 318 +
lcl|PGSC0003DMB000000004	Splign	mRNA	3868544	3869017	.	U	.	model=358;ID=358;TargetLen=473;flags=EST;name=F6U9T4102C5641;identity=0.921941;exons=1;consensusintron=0;polyA=none
lcl|PGSC0003DMB000000004	Splign	exon	3868544	3869017	.	U	.	model=358;Parent=358;Target=lcl|358| 1 473 +
lcl|PGSC0003DMB000000004	Splign	mRNA	2425141	2425495	.	U	.	model=359;ID=359;TargetLen=353;flags=EST;name=F6U9T4102EU9VG;identity=0.938028;exons=1;consensusintron=0;polyA=none
lcl|PGSC0003DMB000000004	Splign	exon	2425141	2425495	.	U	.	model=359;Parent=359;Target=lcl|359| 1 353 +
lcl|PGSC0003DMB000000004	Splign	mRNA	1340905	1342137	.	-	.	model=360;ID=360;TargetLen=415;flags=EST;name=F6U9T4102C6YG9;identity=0.922892;exons=5;consensusintron=4;polyA=none
lcl|PGSC0003DMB000000004	Splign	exon	1340905	1340936	.	-	.	model=360;Parent=360;Target=lcl|360| 1 32 +
lcl|PGSC0003DMB000000004	Splign	exon	1341053	1341150	.	-	.	model=360;Parent=360;Target=lcl|360| 33 130 +
lcl|PGSC0003DMB000000004	Splign	exon	1341228	1341337	.	-	.	model=360;Parent=360;Target=lcl|360| 131 240 +
lcl|PGSC0003DMB000000004	Splign	exon	1341417	1341567	.	-	.	model=360;Parent=360;Target=lcl|360| 241 391 +
lcl|PGSC0003DMB000000004	Splign	exon	1342114	1342137	.	-	.	model=360;Parent=360;Target=lcl|360| 392 415 +
lcl|PGSC0003DMB000000004	Splign	mRNA	2597162	2597543	.	+	.	model=361;ID=361;TargetLen=308;flags=EST;name=F6U9T4102D89I1;identity=0.964286;exons=2;consensusintron=1;polyA=none
lcl|PGSC0003DMB000000004	Splign	exon	2597162	2597459	.	+	.	model=361;Parent=361;Target=lcl|361| 1 298 +
lcl|PGSC0003DMB000000004	Splign	exon	2597534	2597543	.	+	.	model=361;Parent=361;Target=lcl|361| 299 308 +
lcl|PGSC0003DMB000000004	Splign	mRNA	3092401	3094422	.	-	.	model=362;ID=362;TargetLen=390;flags=EST;name=F6U9T4102D4TWD;identity=0.966667;exons=7;consensusintron=6;polyA=none
lcl|PGSC0003DMB000000004	Splign	exon	3092401	3092455	.	-	.	model=362;Parent=362;Target=lcl|362| 1 55 +
lcl|PGSC0003DMB000000004	Splign	exon	3092535	3092588	.	-	.	model=362;Parent=362;Target=lcl|362| 56 109 +
lcl|PGSC0003DMB000000004	Splign	exon	3093147	3093224	.	-	.	model=362;Parent=362;Target=lcl|362| 110 187 +
lcl|PGSC0003DMB000000004	Splign	exon	3093734	3093771	.	-	.	model=362;Parent=362;Target=lcl|362| 188 225 +
lcl|PGSC0003DMB000000004	Splign	exon	3094076	3094185	.	-	.	model=362;Parent=362;Target=lcl|362| 226 335 +
lcl|PGSC0003DMB000000004	Splign	exon	3094291	3094334	.	-	.	model=362;Parent=362;Target=lcl|362| 336 379 +
lcl|PGSC0003DMB000000004	Splign	exon	3094412	3094422	.	-	.	model=362;Parent=362;Target=lcl|362| 380 390 +
lcl|PGSC0003DMB000000004	Splign	mRNA	2597162	2597458	.	U	.	model=363;ID=363;TargetLen=297;flags=EST;name=F6U9T4102C3KL7;identity=0.96633;exons=1;consensusintron=0;polyA=none
lcl|PGSC0003DMB000000004	Splign	exon	2597162	2597458	.	U	.	model=363;Parent=363;Target=lcl|363| 1 297 +
lcl|PGSC0003DMB000000004	Splign	mRNA	1663502	1663753	.	U	.	model=364;ID=364;TargetLen=251;flags=EST;name=F6U9T4102EUCX5;identity=0.920635;exons=1;consensusintron=0;polyA=none
lcl|PGSC0003DMB000000004	Splign	exon	1663502	1663753	.	U	.	model=364;Parent=364;Target=lcl|364| 1 251 +
lcl|PGSC0003DMB000000004	Splign	mRNA	3092401	3094422	.	-	.	model=365;ID=365;TargetLen=390;flags=EST;name=F6U9T4101AXHTS;identity=0.966667;exons=7;consensusintron=6;polyA=none
lcl|PGSC0003DMB000000004	Splign	exon	3092401	3092455	.	-	.	model=365;Parent=365;Target=lcl|365| 1 55 +
lcl|PGSC0003DMB000000004	Splign	exon	3092535	3092588	.	-	.	model=365;Parent=365;Target=lcl|365| 56 109 +
lcl|PGSC0003DMB000000004	Splign	exon	3093147	3093224	.	-	.	model=365;Parent=365;Target=lcl|365| 110 187 +
lcl|PGSC0003DMB000000004	Splign	exon	3093734	3093771	.	-	.	model=365;Parent=365;Target=lcl|365| 188 225 +
lcl|PGSC0003DMB000000004	Splign	exon	3094076	3094185	.	-	.	model=365;Parent=365;Target=lcl|365| 226 335 +
lcl|PGSC0003DMB000000004	Splign	exon	3094291	3094334	.	-	.	model=365;Parent=365;Target=lcl|365| 336 379 +
lcl|PGSC0003DMB000000004	Splign	exon	3094412	3094422	.	-	.	model=365;Parent=365;Target=lcl|365| 380 390 +
lcl|PGSC0003DMB000000004	Splign	mRNA	2816142	2817735	.	-	.	model=366;ID=366;TargetLen=453;flags=EST;name=F6U9T4101ANTYP;identity=0.940659;exons=3;consensusintron=2;polyA=none
lcl|PGSC0003DMB000000004	Splign	exon	2816142	2816345	.	-	.	model=366;Parent=366;Target=lcl|366| 1 204 +
lcl|PGSC0003DMB000000004	Splign	exon	2816832	2816968	.	-	.	model=366;Parent=366;Target=lcl|366| 205 341 +
lcl|PGSC0003DMB000000004	Splign	exon	2817626	2817735	.	-	.	model=366;Parent=366;Target=lcl|366| 342 452 +
lcl|PGSC0003DMB000000004	Splign	mRNA	2838357	2839413	.	+	.	model=367;ID=367;TargetLen=311;flags=EST;name=F6U9T4101B0QY0;identity=0.971154;exons=3;consensusintron=2;polyA=none
lcl|PGSC0003DMB000000004	Splign	exon	2838357	2838388	.	+	.	model=367;Parent=367;Target=lcl|367| 1 32 +
lcl|PGSC0003DMB000000004	Splign	exon	2838997	2839265	.	+	.	model=367;Parent=367;Target=lcl|367| 33 300 +
lcl|PGSC0003DMB000000004	Splign	exon	2839403	2839413	.	+	.	model=367;Parent=367;Target=lcl|367| 301 311 +
lcl|PGSC0003DMB000000004	Splign	mRNA	714169	714506	.	-	.	model=368;ID=368;TargetLen=344;flags=EST;name=F6U9T4101B38BR;identity=0.927746;exons=1;consensusintron=0;polyA=none
lcl|PGSC0003DMB000000004	Splign	exon	714169	714506	.	-	.	model=368;Parent=368;Target=lcl|368| 1 343 +
lcl|PGSC0003DMB000000004	Splign	mRNA	3834175	3834566	.	U	.	model=369;ID=369;TargetLen=393;flags=EST;name=F6U9T4101BK5I3;identity=0.928753;exons=1;consensusintron=0;polyA=none
lcl|PGSC0003DMB000000004	Splign	exon	3834175	3834566	.	U	.	model=369;Parent=369;Target=lcl|369| 1 393 +
lcl|PGSC0003DMB000000004	Splign	mRNA	4292395	4293298	.	-	.	model=370;ID=370;TargetLen=405;flags=EST;name=F6U9T4103GLXBI;identity=0.940887;exons=5;consensusintron=4;polyA=none
lcl|PGSC0003DMB000000004	Splign	exon	4292395	4292485	.	-	.	model=370;Parent=370;Target=lcl|370| 1 90 +
lcl|PGSC0003DMB000000004	Splign	exon	4292655	4292707	.	-	.	model=370;Parent=370;Target=lcl|370| 91 143 +
lcl|PGSC0003DMB000000004	Splign	exon	4292858	4292935	.	-	.	model=370;Parent=370;Target=lcl|370| 144 221 +
lcl|PGSC0003DMB000000004	Splign	exon	4293041	4293107	.	-	.	model=370;Parent=370;Target=lcl|370| 222 288 +
lcl|PGSC0003DMB000000004	Splign	exon	4293182	4293298	.	-	.	model=370;Parent=370;Target=lcl|370| 289 405 +
lcl|PGSC0003DMB000000004	Splign	mRNA	1663502	1663975	.	U	.	model=371;ID=371;TargetLen=476;flags=EST;name=F6U9T4103GFXN9;identity=0.920502;exons=1;consensusintron=0;polyA=none
lcl|PGSC0003DMB000000004	Splign	exon	1663502	1663975	.	U	.	model=371;Parent=371;Target=lcl|371| 1 476 +
lcl|PGSC0003DMB000000004	Splign	mRNA	3091534	3092018	.	-	.	model=372;ID=372;TargetLen=237;flags=EST;name=F6U9T4103F7C99;identity=0.978903;exons=3;consensusintron=2;polyA=none
lcl|PGSC0003DMB000000004	Splign	exon	3091534	3091636	.	-	.	model=372;Parent=372;Target=lcl|372| 1 103 +
lcl|PGSC0003DMB000000004	Splign	exon	3091728	3091796	.	-	.	model=372;Parent=372;Target=lcl|372| 104 172 +
lcl|PGSC0003DMB000000004	Splign	exon	3091954	3092018	.	-	.	model=372;Parent=372;Target=lcl|372| 173 237 +
lcl|PGSC0003DMB000000004	Splign	mRNA	2917364	2919309	.	-	.	model=373;ID=373;TargetLen=471;flags=EST;name=F6U9T4104JTMAG;identity=0.934183;exons=4;consensusintron=3;polyA=none
lcl|PGSC0003DMB000000004	Splign	exon	2917364	2917530	.	-	.	model=373;Parent=373;Target=lcl|373| 1 167 +
lcl|PGSC0003DMB000000004	Splign	exon	2918002	2918039	.	-	.	model=373;Parent=373;Target=lcl|373| 168 205 +
lcl|PGSC0003DMB000000004	Splign	exon	2918737	2918908	.	-	.	model=373;Parent=373;Target=lcl|373| 206 377 +
lcl|PGSC0003DMB000000004	Splign	exon	2919216	2919309	.	-	.	model=373;Parent=373;Target=lcl|373| 378 471 +
lcl|PGSC0003DMB000000004	Splign	mRNA	3234413	3235586	.	-	.	model=374;ID=374;TargetLen=476;flags=EST;name=F6U9T4104I9U5P;identity=0.947479;exons=6;consensusintron=5;polyA=none
lcl|PGSC0003DMB000000004	Splign	exon	3234413	3234489	.	-	.	model=374;Parent=374;Target=lcl|374| 1 77 +
lcl|PGSC0003DMB000000004	Splign	exon	3234710	3234791	.	-	.	model=374;Parent=374;Target=lcl|374| 78 159 +
lcl|PGSC0003DMB000000004	Splign	exon	3234900	3234976	.	-	.	model=374;Parent=374;Target=lcl|374| 160 236 +
lcl|PGSC0003DMB000000004	Splign	exon	3235066	3235129	.	-	.	model=374;Parent=374;Target=lcl|374| 237 300 +
lcl|PGSC0003DMB000000004	Splign	exon	3235295	3235382	.	-	.	model=374;Parent=374;Target=lcl|374| 301 388 +
lcl|PGSC0003DMB000000004	Splign	exon	3235499	3235586	.	-	.	model=374;Parent=374;Target=lcl|374| 389 476 +
lcl|PGSC0003DMB000000004	Splign	mRNA	2597162	2597543	.	+	.	model=375;ID=375;TargetLen=308;flags=EST;name=F6U9T4104IWQKI;identity=0.964286;exons=2;consensusintron=1;polyA=none
lcl|PGSC0003DMB000000004	Splign	exon	2597162	2597459	.	+	.	model=375;Parent=375;Target=lcl|375| 1 298 +
lcl|PGSC0003DMB000000004	Splign	exon	2597534	2597543	.	+	.	model=375;Parent=375;Target=lcl|375| 299 308 +
lcl|PGSC0003DMB000000004	Splign	mRNA	3092401	3094422	.	-	.	model=376;ID=376;TargetLen=390;flags=EST;name=F6U9T4104IR5OV;identity=0.966667;exons=7;consensusintron=6;polyA=none
lcl|PGSC0003DMB000000004	Splign	exon	3092401	3092455	.	-	.	model=376;Parent=376;Target=lcl|376| 1 55 +
lcl|PGSC0003DMB000000004	Splign	exon	3092535	3092588	.	-	.	model=376;Parent=376;Target=lcl|376| 56 109 +
lcl|PGSC0003DMB000000004	Splign	exon	3093147	3093224	.	-	.	model=376;Parent=376;Target=lcl|376| 110 187 +
lcl|PGSC0003DMB000000004	Splign	exon	3093734	3093771	.	-	.	model=376;Parent=376;Target=lcl|376| 188 225 +
lcl|PGSC0003DMB000000004	Splign	exon	3094076	3094185	.	-	.	model=376;Parent=376;Target=lcl|376| 226 335 +
lcl|PGSC0003DMB000000004	Splign	exon	3094291	3094334	.	-	.	model=376;Parent=376;Target=lcl|376| 336 379 +
lcl|PGSC0003DMB000000004	Splign	exon	3094412	3094422	.	-	.	model=376;Parent=376;Target=lcl|376| 380 390 +
lcl|PGSC0003DMB000000004	Splign	mRNA	570064	570490	.	-	.	model=377;ID=377;TargetLen=429;flags=EST;name=F6U9T4104JSLC7;identity=0.900463;exons=1;consensusintron=0;polyA=none
lcl|PGSC0003DMB000000004	Splign	exon	570064	570490	.	-	.	model=377;Parent=377;Target=lcl|377| 1 426 +
lcl|PGSC0003DMB000000004	Splign	mRNA	4293927	4294471	.	-	.	model=378;ID=378;TargetLen=496;flags=EST;name=F6U9T4104ITLEG;identity=0.784708;exons=2;consensusintron=1;polyA=none
lcl|PGSC0003DMB000000004	Splign	exon	4293927	4294169	.	-	.	model=378;Parent=378;Target=lcl|378| 4 246 +
lcl|PGSC0003DMB000000004	Splign	exon	4294291	4294471	.	-	.	model=378;Parent=378;Target=lcl|378| 247 426 +
lcl|PGSC0003DMB000000004	Splign	mRNA	3066815	3068235	.	-	.	model=379;ID=379;TargetLen=418;flags=EST;name=F6U9T4104JP2J3;identity=0.870283;exons=2;consensusintron=1;polyA=none
lcl|PGSC0003DMB000000004	Splign	exon	3066815	3067157	.	-	.	model=379;Parent=379;Target=lcl|379| 9 349 +
lcl|PGSC0003DMB000000004	Splign	exon	3068167	3068235	.	-	.	model=379;Parent=379;Target=lcl|379| 350 418 +
lcl|PGSC0003DMB000000004	Splign	mRNA	3848988	3849428	.	U	.	model=380;ID=380;TargetLen=441;flags=EST;name=F6U9T4104IFFZV;identity=0.900452;exons=1;consensusintron=0;polyA=none
lcl|PGSC0003DMB000000004	Splign	exon	3848988	3849428	.	U	.	model=380;Parent=380;Target=lcl|380| 1 441 +
lcl|PGSC0003DMB000000004	Splign	mRNA	456112	456685	.	-	.	model=381;ID=381;TargetLen=389;flags=EST;name=F6U9T4104JBO8R;identity=0.892031;exons=2;consensusintron=1;polyA=none
lcl|PGSC0003DMB000000004	Splign	exon	456112	456264	.	-	.	model=381;Parent=381;Target=lcl|381| 1 153 +
lcl|PGSC0003DMB000000004	Splign	exon	456469	456685	.	-	.	model=381;Parent=381;Target=lcl|381| 154 372 +
lcl|PGSC0003DMB000000005	Splign	mRNA	1797053	1814078	.	+	.	model=385;ID=385;TargetLen=1891;flags=EST;name=Php00a01130.07236;identity=0.88987;exons=10;consensusintron=9;polyA=none
lcl|PGSC0003DMB000000005	Splign	exon	1797053	1797260	.	+	.	model=385;Parent=385;Target=lcl|385| 1 196 +
lcl|PGSC0003DMB000000005	Splign	exon	1797522	1797652	.	+	.	model=385;Parent=385;Target=lcl|385| 197 327 +
lcl|PGSC0003DMB000000005	Splign	exon	1798307	1798391	.	+	.	model=385;Parent=385;Target=lcl|385| 328 412 +
lcl|PGSC0003DMB000000005	Splign	exon	1798831	1798884	.	+	.	model=385;Parent=385;Target=lcl|385| 413 466 +
lcl|PGSC0003DMB000000005	Splign	exon	1799233	1799324	.	+	.	model=385;Parent=385;Target=lcl|385| 467 558 +
lcl|PGSC0003DMB000000005	Splign	exon	1799414	1799511	.	+	.	model=385;Parent=385;Target=lcl|385| 559 661 +
lcl|PGSC0003DMB000000005	Splign	exon	1800829	1800904	.	+	.	model=385;Parent=385;Target=lcl|385| 662 737 +
lcl|PGSC0003DMB000000005	Splign	exon	1801235	1801530	.	+	.	model=385;Parent=385;Target=lcl|385| 738 1030 +
lcl|PGSC0003DMB000000005	Splign	exon	1813136	1813474	.	+	.	model=385;Parent=385;Target=lcl|385| 1031 1369 +
lcl|PGSC0003DMB000000005	Splign	exon	1813568	1814078	.	+	.	model=385;Parent=385;Target=lcl|385| 1370 1891 +
lcl|PGSC0003DMB000000005	Splign	mRNA	1797053	1814007	.	+	.	model=386;ID=386;TargetLen=1678;flags=EST;name=Php00a01130.07237;identity=0.898764;exons=11;consensusintron=10;polyA=none
lcl|PGSC0003DMB000000005	Splign	exon	1797053	1797260	.	+	.	model=386;Parent=386;Target=lcl|386| 1 196 +
lcl|PGSC0003DMB000000005	Splign	exon	1797522	1797652	.	+	.	model=386;Parent=386;Target=lcl|386| 197 327 +
lcl|PGSC0003DMB000000005	Splign	exon	1798307	1798391	.	+	.	model=386;Parent=386;Target=lcl|386| 328 412 +
lcl|PGSC0003DMB000000005	Splign	exon	1798831	1798884	.	+	.	model=386;Parent=386;Target=lcl|386| 413 466 +
lcl|PGSC0003DMB000000005	Splign	exon	1799233	1799324	.	+	.	model=386;Parent=386;Target=lcl|386| 467 558 +
lcl|PGSC0003DMB000000005	Splign	exon	1799414	1799511	.	+	.	model=386;Parent=386;Target=lcl|386| 559 661 +
lcl|PGSC0003DMB000000005	Splign	exon	1800829	1800904	.	+	.	model=386;Parent=386;Target=lcl|386| 662 737 +
lcl|PGSC0003DMB000000005	Splign	exon	1801235	1801530	.	+	.	model=386;Parent=386;Target=lcl|386| 738 1030 +
lcl|PGSC0003DMB000000005	Splign	exon	1813136	1813474	.	+	.	model=386;Parent=386;Target=lcl|386| 1031 1369 +
lcl|PGSC0003DMB000000005	Splign	exon	1813568	1813768	.	+	.	model=386;Parent=386;Target=lcl|386| 1370 1579 +
lcl|PGSC0003DMB000000005	Splign	exon	1813913	1814007	.	+	.	model=386;Parent=386;Target=lcl|386| 1580 1674 +
lcl|PGSC0003DMB000000005	Splign	mRNA	1800887	1814078	.	+	.	model=387;ID=387;TargetLen=1330;flags=EST;name=Php00a01130.07238;identity=0.893016;exons=4;consensusintron=3;polyA=none
lcl|PGSC0003DMB000000005	Splign	exon	1800887	1800904	.	+	.	model=387;Parent=387;Target=lcl|387| 1 18 +
lcl|PGSC0003DMB000000005	Splign	exon	1801077	1801530	.	+	.	model=387;Parent=387;Target=lcl|387| 19 469 +
lcl|PGSC0003DMB000000005	Splign	exon	1813136	1813474	.	+	.	model=387;Parent=387;Target=lcl|387| 470 808 +
lcl|PGSC0003DMB000000005	Splign	exon	1813568	1814078	.	+	.	model=387;Parent=387;Target=lcl|387| 809 1330 +
lcl|PGSC0003DMB000000005	Splign	mRNA	1800887	1814007	.	+	.	model=388;ID=388;TargetLen=1117;flags=EST;name=Php00a01130.07239;identity=0.907143;exons=5;consensusintron=4;polyA=none
lcl|PGSC0003DMB000000005	Splign	exon	1800887	1800904	.	+	.	model=388;Parent=388;Target=lcl|388| 1 18 +
lcl|PGSC0003DMB000000005	Splign	exon	1801077	1801530	.	+	.	model=388;Parent=388;Target=lcl|388| 19 469 +
lcl|PGSC0003DMB000000005	Splign	exon	1813136	1813474	.	+	.	model=388;Parent=388;Target=lcl|388| 470 808 +
lcl|PGSC0003DMB000000005	Splign	exon	1813568	1813768	.	+	.	model=388;Parent=388;Target=lcl|388| 809 1018 +
lcl|PGSC0003DMB000000005	Splign	exon	1813913	1814007	.	+	.	model=388;Parent=388;Target=lcl|388| 1019 1113 +
lcl|PGSC0003DMB000000005	Splign	mRNA	4299246	4326740	.	+	.	model=389;ID=389;TargetLen=1760;flags=EST;name=Php00a02645.10835;identity=0.858512;exons=8;consensusintron=6;polyA=none
lcl|PGSC0003DMB000000005	Splign	exon	4299246	4299630	.	+	.	model=389;Parent=389;Target=lcl|389| 1 382 +
lcl|PGSC0003DMB000000005	Splign	exon	4300840	4301015	.	+	.	model=389;Parent=389;Target=lcl|389| 383 558 +
lcl|PGSC0003DMB000000005	Splign	exon	4301089	4301184	.	+	.	model=389;Parent=389;Target=lcl|389| 559 654 +
lcl|PGSC0003DMB000000005	Splign	exon	4301807	4301876	.	+	.	model=389;Parent=389;Target=lcl|389| 655 724 +
lcl|PGSC0003DMB000000005	Splign	exon	4324631	4324761	.	+	.	model=389;Parent=389;Target=lcl|389| 725 855 +
lcl|PGSC0003DMB000000005	Splign	exon	4324925	4325035	.	+	.	model=389;Parent=389;Target=lcl|389| 856 966 +
lcl|PGSC0003DMB000000005	Splign	exon	4326039	4326378	.	+	.	model=389;Parent=389;Target=lcl|389| 967 1307 +
lcl|PGSC0003DMB000000005	Splign	exon	4326382	4326740	.	+	.	model=389;Parent=389;Target=lcl|389| 1357 1715 +
lcl|PGSC0003DMB000000005	Splign	mRNA	869062	873572	.	+	.	model=390;ID=390;TargetLen=2579;flags=EST;name=Php00a05214.15167;identity=0.904927;exons=8;consensusintron=6;polyA=none
lcl|PGSC0003DMB000000005	Splign	exon	869062	869861	.	+	.	model=390;Parent=390;Target=lcl|390| 1 800 +
lcl|PGSC0003DMB000000005	Splign	exon	869989	870474	.	+	.	model=390;Parent=390;Target=lcl|390| 801 1286 +
lcl|PGSC0003DMB000000005	Splign	exon	870584	870754	.	+	.	model=390;Parent=390;Target=lcl|390| 1287 1457 +
lcl|PGSC0003DMB000000005	Splign	exon	870843	871028	.	+	.	model=390;Parent=390;Target=lcl|390| 1458 1643 +
lcl|PGSC0003DMB000000005	Splign	exon	871595	871717	.	+	.	model=390;Parent=390;Target=lcl|390| 1644 1766 +
lcl|PGSC0003DMB000000005	Splign	exon	872635	872745	.	+	.	model=390;Parent=390;Target=lcl|390| 1767 1877 +
lcl|PGSC0003DMB000000005	Splign	exon	872957	873132	.	+	.	model=390;Parent=390;Target=lcl|390| 1878 2055 +
lcl|PGSC0003DMB000000005	Splign	exon	873133	873572	.	+	.	model=390;Parent=390;Target=lcl|390| 2093 2545 +
lcl|PGSC0003DMB000000005	Splign	mRNA	3784360	3790698	.	-	.	model=391;ID=391;TargetLen=1943;flags=EST;name=Php00a05822.15775;identity=0.866264;exons=3;consensusintron=2;polyA=none
lcl|PGSC0003DMB000000005	Splign	exon	3784360	3784909	.	-	.	model=391;Parent=391;Target=lcl|391| 14 558 +
lcl|PGSC0003DMB000000005	Splign	exon	3785521	3785836	.	-	.	model=391;Parent=391;Target=lcl|391| 559 874 +
lcl|PGSC0003DMB000000005	Splign	exon	3789631	3790698	.	-	.	model=391;Parent=391;Target=lcl|391| 875 1942 +
lcl|PGSC0003DMB000000005	Splign	mRNA	867756	869078	.	+	.	model=394;ID=394;TargetLen=983;flags=EST;name=Php00a08214.18167;identity=0.968464;exons=5;consensusintron=4;polyA=none
lcl|PGSC0003DMB000000005	Splign	exon	867756	867849	.	+	.	model=394;Parent=394;Target=lcl|394| 1 94 +
lcl|PGSC0003DMB000000005	Splign	exon	867934	868186	.	+	.	model=394;Parent=394;Target=lcl|394| 95 347 +
lcl|PGSC0003DMB000000005	Splign	exon	868271	868407	.	+	.	model=394;Parent=394;Target=lcl|394| 348 484 +
lcl|PGSC0003DMB000000005	Splign	exon	868494	868772	.	+	.	model=394;Parent=394;Target=lcl|394| 485 763 +
lcl|PGSC0003DMB000000005	Splign	exon	868859	869078	.	+	.	model=394;Parent=394;Target=lcl|394| 764 983 +
lcl|PGSC0003DMB000000005	Splign	mRNA	3540396	3548084	.	-	.	model=395;ID=395;TargetLen=567;flags=EST;name=Php00a11828.21781;identity=0.901042;exons=5;consensusintron=4;polyA=none
lcl|PGSC0003DMB000000005	Splign	exon	3540396	3540449	.	-	.	model=395;Parent=395;Target=lcl|395| 1 54 +
lcl|PGSC0003DMB000000005	Splign	exon	3540548	3540654	.	-	.	model=395;Parent=395;Target=lcl|395| 55 161 +
lcl|PGSC0003DMB000000005	Splign	exon	3541045	3541123	.	-	.	model=395;Parent=395;Target=lcl|395| 162 240 +
lcl|PGSC0003DMB000000005	Splign	exon	3541218	3541304	.	-	.	model=395;Parent=395;Target=lcl|395| 241 327 +
lcl|PGSC0003DMB000000005	Splign	exon	3547836	3548084	.	-	.	model=395;Parent=395;Target=lcl|395| 328 567 +
lcl|PGSC0003DMB000000005	Splign	mRNA	2576778	2577118	.	-	.	model=397;ID=397;TargetLen=341;flags=EST;name=F7LC7MZ04JCO71;identity=0.90407;exons=1;consensusintron=0;polyA=none
lcl|PGSC0003DMB000000005	Splign	exon	2576778	2577118	.	-	.	model=397;Parent=397;Target=lcl|397| 1 340 +
lcl|PGSC0003DMB000000005	Splign	mRNA	2576561	2577056	.	-	.	model=398;ID=398;TargetLen=492;flags=EST;name=F7LC7MZ04JV9Z9;identity=0.913655;exons=1;consensusintron=0;polyA=none
lcl|PGSC0003DMB000000005	Splign	exon	2576561	2577056	.	-	.	model=398;Parent=398;Target=lcl|398| 2 492 +
lcl|PGSC0003DMB000000005	Splign	mRNA	3289381	3290750	.	-	.	model=399;ID=399;TargetLen=472;flags=EST;name=F7LC7MZ04H9F0L;identity=0.944915;exons=5;consensusintron=4;polyA=none
lcl|PGSC0003DMB000000005	Splign	exon	3289381	3289467	.	-	.	model=399;Parent=399;Target=lcl|399| 1 87 +
lcl|PGSC0003DMB000000005	Splign	exon	3289590	3289739	.	-	.	model=399;Parent=399;Target=lcl|399| 88 238 +
lcl|PGSC0003DMB000000005	Splign	exon	3289877	3289953	.	-	.	model=399;Parent=399;Target=lcl|399| 239 315 +
lcl|PGSC0003DMB000000005	Splign	exon	3290203	3290343	.	-	.	model=399;Parent=399;Target=lcl|399| 316 456 +
lcl|PGSC0003DMB000000005	Splign	exon	3290735	3290750	.	-	.	model=399;Parent=399;Target=lcl|399| 457 472 +
lcl|PGSC0003DMB000000005	Splign	mRNA	1885404	1885881	.	-	.	model=400;ID=400;TargetLen=396;flags=EST;name=F7LC7MZ04I83ZX;identity=0.909091;exons=2;consensusintron=1;polyA=none
lcl|PGSC0003DMB000000005	Splign	exon	1885404	1885625	.	-	.	model=400;Parent=400;Target=lcl|400| 1 221 +
lcl|PGSC0003DMB000000005	Splign	exon	1885699	1885881	.	-	.	model=400;Parent=400;Target=lcl|400| 222 395 +
lcl|PGSC0003DMB000000005	Splign	mRNA	2577209	2577624	.	-	.	model=402;ID=402;TargetLen=420;flags=EST;name=F7LC7MZ03FMY9A;identity=0.876485;exons=1;consensusintron=0;polyA=none
lcl|PGSC0003DMB000000005	Splign	exon	2577209	2577624	.	-	.	model=402;Parent=402;Target=lcl|402| 2 417 +
lcl|PGSC0003DMB000000005	Splign	mRNA	419455	419811	.	+	.	model=403;ID=403;TargetLen=405;flags=EST;name=F6U9T4102DT2PS;identity=0.819753;exons=1;consensusintron=0;polyA=none
lcl|PGSC0003DMB000000005	Splign	exon	419455	419811	.	+	.	model=403;Parent=403;Target=lcl|403| 1 376 +
lcl|PGSC0003DMB000000005	Splign	mRNA	2576075	2576386	.	U	.	model=404;ID=404;TargetLen=313;flags=EST;name=F6U9T4101A09GQ;identity=0.917197;exons=1;consensusintron=0;polyA=none
lcl|PGSC0003DMB000000005	Splign	exon	2576075	2576386	.	U	.	model=404;Parent=404;Target=lcl|404| 1 313 +
lcl|PGSC0003DMB000000005	Splign	mRNA	419455	419768	.	+	.	model=405;ID=405;TargetLen=337;flags=EST;name=F6U9T4103GH6VO;identity=0.878698;exons=1;consensusintron=0;polyA=none
lcl|PGSC0003DMB000000005	Splign	exon	419455	419768	.	+	.	model=405;Parent=405;Target=lcl|405| 1 317 +
lcl|PGSC0003DMB000000006	Splign	mRNA	1090125	1128843	.	-	.	model=406;ID=406;TargetLen=2518;flags=EST;name=Php00a02462.10468;identity=0.865186;exons=16;consensusintron=15;polyA=none
lcl|PGSC0003DMB000000006	Splign	exon	1090125	1090305	.	-	.	model=406;Parent=406;Target=lcl|406| 86 264 +
lcl|PGSC0003DMB000000006	Splign	exon	1090585	1090745	.	-	.	model=406;Parent=406;Target=lcl|406| 265 425 +
lcl|PGSC0003DMB000000006	Splign	exon	1095288	1095456	.	-	.	model=406;Parent=406;Target=lcl|406| 426 594 +
lcl|PGSC0003DMB000000006	Splign	exon	1104058	1104219	.	-	.	model=406;Parent=406;Target=lcl|406| 595 756 +
lcl|PGSC0003DMB000000006	Splign	exon	1104405	1104570	.	-	.	model=406;Parent=406;Target=lcl|406| 757 922 +
lcl|PGSC0003DMB000000006	Splign	exon	1111193	1111301	.	-	.	model=406;Parent=406;Target=lcl|406| 923 1031 +
lcl|PGSC0003DMB000000006	Splign	exon	1111390	1111484	.	-	.	model=406;Parent=406;Target=lcl|406| 1032 1126 +
lcl|PGSC0003DMB000000006	Splign	exon	1117250	1117382	.	-	.	model=406;Parent=406;Target=lcl|406| 1127 1259 +
lcl|PGSC0003DMB000000006	Splign	exon	1117509	1117578	.	-	.	model=406;Parent=406;Target=lcl|406| 1260 1329 +
lcl|PGSC0003DMB000000006	Splign	exon	1119621	1119719	.	-	.	model=406;Parent=406;Target=lcl|406| 1330 1428 +
lcl|PGSC0003DMB000000006	Splign	exon	1126185	1126333	.	-	.	model=406;Parent=406;Target=lcl|406| 1429 1577 +
lcl|PGSC0003DMB000000006	Splign	exon	1126863	1127073	.	-	.	model=406;Parent=406;Target=lcl|406| 1578 1788 +
lcl|PGSC0003DMB000000006	Splign	exon	1127181	1127315	.	-	.	model=406;Parent=406;Target=lcl|406| 1789 1923 +
lcl|PGSC0003DMB000000006	Splign	exon	1127629	1127701	.	-	.	model=406;Parent=406;Target=lcl|406| 1924 1996 +
lcl|PGSC0003DMB000000006	Splign	exon	1128281	1128453	.	-	.	model=406;Parent=406;Target=lcl|406| 1997 2169 +
lcl|PGSC0003DMB000000006	Splign	exon	1128576	1128843	.	-	.	model=406;Parent=406;Target=lcl|406| 2170 2437 +
lcl|PGSC0003DMB000000006	Splign	mRNA	1103848	1128843	.	-	.	model=407;ID=407;TargetLen=2133;flags=EST;name=Php00a02462.10469;identity=0.884274;exons=13;consensusintron=12;polyA=none
lcl|PGSC0003DMB000000006	Splign	exon	1103848	1104219	.	-	.	model=407;Parent=407;Target=lcl|407| 1 371 +
lcl|PGSC0003DMB000000006	Splign	exon	1104405	1104570	.	-	.	model=407;Parent=407;Target=lcl|407| 372 537 +
lcl|PGSC0003DMB000000006	Splign	exon	1111193	1111301	.	-	.	model=407;Parent=407;Target=lcl|407| 538 646 +
lcl|PGSC0003DMB000000006	Splign	exon	1111390	1111484	.	-	.	model=407;Parent=407;Target=lcl|407| 647 741 +
lcl|PGSC0003DMB000000006	Splign	exon	1117250	1117382	.	-	.	model=407;Parent=407;Target=lcl|407| 742 874 +
lcl|PGSC0003DMB000000006	Splign	exon	1117509	1117578	.	-	.	model=407;Parent=407;Target=lcl|407| 875 944 +
lcl|PGSC0003DMB000000006	Splign	exon	1119621	1119719	.	-	.	model=407;Parent=407;Target=lcl|407| 945 1043 +
lcl|PGSC0003DMB000000006	Splign	exon	1126185	1126333	.	-	.	model=407;Parent=407;Target=lcl|407| 1044 1192 +
lcl|PGSC0003DMB000000006	Splign	exon	1126863	1127073	.	-	.	model=407;Parent=407;Target=lcl|407| 1193 1403 +
lcl|PGSC0003DMB000000006	Splign	exon	1127181	1127315	.	-	.	model=407;Parent=407;Target=lcl|407| 1404 1538 +
lcl|PGSC0003DMB000000006	Splign	exon	1127629	1127701	.	-	.	model=407;Parent=407;Target=lcl|407| 1539 1611 +
lcl|PGSC0003DMB000000006	Splign	exon	1128281	1128453	.	-	.	model=407;Parent=407;Target=lcl|407| 1612 1784 +
lcl|PGSC0003DMB000000006	Splign	exon	1128576	1128843	.	-	.	model=407;Parent=407;Target=lcl|407| 1785 2052 +
lcl|PGSC0003DMB000000006	Splign	mRNA	1127261	1128835	.	-	.	model=422;ID=422;TargetLen=489;flags=EST;name=F7LC7MZ04JBO91;identity=0.904472;exons=4;consensusintron=3;polyA=none
lcl|PGSC0003DMB000000006	Splign	exon	1127261	1127315	.	-	.	model=422;Parent=422;Target=lcl|422| 1 55 +
lcl|PGSC0003DMB000000006	Splign	exon	1127629	1127701	.	-	.	model=422;Parent=422;Target=lcl|422| 56 128 +
lcl|PGSC0003DMB000000006	Splign	exon	1128281	1128384	.	-	.	model=422;Parent=422;Target=lcl|422| 129 232 +
lcl|PGSC0003DMB000000006	Splign	exon	1128576	1128835	.	-	.	model=422;Parent=422;Target=lcl|422| 233 489 +
lcl|PGSC0003DMB000000006	Splign	mRNA	1127306	1128737	.	-	.	model=424;ID=424;TargetLen=350;flags=EST;name=F6U9T4101BK06N;identity=0.937143;exons=4;consensusintron=3;polyA=none
lcl|PGSC0003DMB000000006	Splign	exon	1127306	1127315	.	-	.	model=424;Parent=424;Target=lcl|424| 1 10 +
lcl|PGSC0003DMB000000006	Splign	exon	1127629	1127701	.	-	.	model=424;Parent=424;Target=lcl|424| 11 83 +
lcl|PGSC0003DMB000000006	Splign	exon	1128281	1128384	.	-	.	model=424;Parent=424;Target=lcl|424| 84 187 +
lcl|PGSC0003DMB000000006	Splign	exon	1128576	1128737	.	-	.	model=424;Parent=424;Target=lcl|424| 188 349 +
lcl|PGSC0003DMB000000006	Splign	mRNA	804615	805600	.	-	.	model=425;ID=425;TargetLen=283;flags=EST;name=F6U9T4101CCNXN;identity=0.890459;exons=3;consensusintron=2;polyA=none
lcl|PGSC0003DMB000000006	Splign	exon	804615	804711	.	-	.	model=425;Parent=425;Target=lcl|425| 1 98 +
lcl|PGSC0003DMB000000006	Splign	exon	805345	805447	.	-	.	model=425;Parent=425;Target=lcl|425| 99 201 +
lcl|PGSC0003DMB000000006	Splign	exon	805520	805600	.	-	.	model=425;Parent=425;Target=lcl|425| 202 282 +
lcl|PGSC0003DMB000000006	Splign	mRNA	1127306	1128737	.	-	.	model=426;ID=426;TargetLen=350;flags=EST;name=F6U9T4103FYLUW;identity=0.937143;exons=4;consensusintron=3;polyA=none
lcl|PGSC0003DMB000000006	Splign	exon	1127306	1127315	.	-	.	model=426;Parent=426;Target=lcl|426| 1 10 +
lcl|PGSC0003DMB000000006	Splign	exon	1127629	1127701	.	-	.	model=426;Parent=426;Target=lcl|426| 11 83 +
lcl|PGSC0003DMB000000006	Splign	exon	1128281	1128384	.	-	.	model=426;Parent=426;Target=lcl|426| 84 187 +
lcl|PGSC0003DMB000000006	Splign	exon	1128576	1128737	.	-	.	model=426;Parent=426;Target=lcl|426| 188 349 +
lcl|PGSC0003DMB000000007	Splign	mRNA	4032432	4037195	.	+	.	model=427;ID=427;TargetLen=3230;flags=EST;name=Php00a00463.04423;identity=0.773516;exons=10;consensusintron=8;polyA=none
lcl|PGSC0003DMB000000007	Splign	exon	4032432	4032988	.	+	.	model=427;Parent=427;Target=lcl|427| 431 987 +
lcl|PGSC0003DMB000000007	Splign	exon	4033069	4033158	.	+	.	model=427;Parent=427;Target=lcl|427| 988 1077 +
lcl|PGSC0003DMB000000007	Splign	exon	4033253	4033492	.	+	.	model=427;Parent=427;Target=lcl|427| 1078 1317 +
lcl|PGSC0003DMB000000007	Splign	exon	4034008	4034229	.	+	.	model=427;Parent=427;Target=lcl|427| 1318 1515 +
lcl|PGSC0003DMB000000007	Splign	exon	4034305	4034605	.	+	.	model=427;Parent=427;Target=lcl|427| 1516 1801 +
lcl|PGSC0003DMB000000007	Splign	exon	4035133	4035214	.	+	.	model=427;Parent=427;Target=lcl|427| 1802 1882 +
lcl|PGSC0003DMB000000007	Splign	exon	4035301	4035404	.	+	.	model=427;Parent=427;Target=lcl|427| 1883 1986 +
lcl|PGSC0003DMB000000007	Splign	exon	4035507	4035583	.	+	.	model=427;Parent=427;Target=lcl|427| 1987 2063 +
lcl|PGSC0003DMB000000007	Splign	exon	4035673	4036627	.	+	.	model=427;Parent=427;Target=lcl|427| 2064 3031 +
lcl|PGSC0003DMB000000007	Splign	exon	4037018	4037195	.	+	.	model=427;Parent=427;Target=lcl|427| 3032 3207 +
lcl|PGSC0003DMB000000007	Splign	mRNA	571173	572244	.	-	.	model=428;ID=428;TargetLen=971;flags=EST;name=Php00a08261.18214;identity=0.935185;exons=2;consensusintron=1;polyA=none
lcl|PGSC0003DMB000000007	Splign	exon	571173	572112	.	-	.	model=428;Parent=428;Target=lcl|428| 1 942 +
lcl|PGSC0003DMB000000007	Splign	exon	572216	572244	.	-	.	model=428;Parent=428;Target=lcl|428| 943 971 +
lcl|PGSC0003DMB000000007	Splign	mRNA	2167903	2178161	.	+	.	model=430;ID=430;TargetLen=381;flags=EST;name=F7LC7MZ04JJ0Q1;identity=0.918635;exons=3;consensusintron=2;polyA=none
lcl|PGSC0003DMB000000007	Splign	exon	2167903	2168038	.	+	.	model=430;Parent=430;Target=lcl|430| 1 136 +
lcl|PGSC0003DMB000000007	Splign	exon	2168132	2168192	.	+	.	model=430;Parent=430;Target=lcl|430| 137 197 +
lcl|PGSC0003DMB000000007	Splign	exon	2177978	2178161	.	+	.	model=430;Parent=430;Target=lcl|430| 198 381 +
lcl|PGSC0003DMB000000007	Splign	mRNA	478231	480461	.	-	.	model=433;ID=433;TargetLen=468;flags=EST;name=F6U9T4104JU1VO;identity=0.928118;exons=6;consensusintron=5;polyA=none
lcl|PGSC0003DMB000000007	Splign	exon	478231	478277	.	-	.	model=433;Parent=433;Target=lcl|433| 4 50 +
lcl|PGSC0003DMB000000007	Splign	exon	478381	478482	.	-	.	model=433;Parent=433;Target=lcl|433| 51 152 +
lcl|PGSC0003DMB000000007	Splign	exon	479419	479475	.	-	.	model=433;Parent=433;Target=lcl|433| 153 209 +
lcl|PGSC0003DMB000000007	Splign	exon	479880	479966	.	-	.	model=433;Parent=433;Target=lcl|433| 210 296 +
lcl|PGSC0003DMB000000007	Splign	exon	480198	480255	.	-	.	model=433;Parent=433;Target=lcl|433| 297 354 +
lcl|PGSC0003DMB000000007	Splign	exon	480345	480461	.	-	.	model=433;Parent=433;Target=lcl|433| 355 466 +
lcl|PGSC0003DMB000000008	Splign	mRNA	3827499	3830572	.	-	.	model=436;ID=436;TargetLen=3162;flags=EST;name=Php00a00402.04106;identity=0.924195;exons=1;consensusintron=0;polyA=none
lcl|PGSC0003DMB000000008	Splign	exon	3827499	3830572	.	-	.	model=436;Parent=436;Target=lcl|436| 84 3159 +
lcl|PGSC0003DMB000000008	Splign	mRNA	3827499	3830572	.	-	.	model=437;ID=437;TargetLen=3162;flags=EST;name=Php00a00402.04107;identity=0.921668;exons=1;consensusintron=0;polyA=none
lcl|PGSC0003DMB000000008	Splign	exon	3827499	3830572	.	-	.	model=437;Parent=437;Target=lcl|437| 84 3159 +
lcl|PGSC0003DMB000000008	Splign	mRNA	3827851	3830572	.	-	.	model=438;ID=438;TargetLen=2724;flags=EST;name=Php00a00402.04108;identity=0.949743;exons=1;consensusintron=0;polyA=none
lcl|PGSC0003DMB000000008	Splign	exon	3827851	3830572	.	-	.	model=438;Parent=438;Target=lcl|438| 2 2721 +
lcl|PGSC0003DMB000000008	Splign	mRNA	3827851	3830572	.	-	.	model=439;ID=439;TargetLen=2724;flags=EST;name=Php00a00402.04109;identity=0.946809;exons=1;consensusintron=0;polyA=none
lcl|PGSC0003DMB000000008	Splign	exon	3827851	3830572	.	-	.	model=439;Parent=439;Target=lcl|439| 2 2721 +
lcl|PGSC0003DMB000000008	Splign	mRNA	3827499	3829646	.	-	.	model=440;ID=440;TargetLen=2235;flags=EST;name=Php00a00402.04110;identity=0.918194;exons=1;consensusintron=0;polyA=none
lcl|PGSC0003DMB000000008	Splign	exon	3827499	3829646	.	-	.	model=440;Parent=440;Target=lcl|440| 84 2235 +
lcl|PGSC0003DMB000000008	Splign	mRNA	3827851	3829646	.	-	.	model=441;ID=441;TargetLen=1797;flags=EST;name=Php00a00402.04111;identity=0.955481;exons=1;consensusintron=0;polyA=none
lcl|PGSC0003DMB000000008	Splign	exon	3827851	3829646	.	-	.	model=441;Parent=441;Target=lcl|441| 2 1797 +
lcl|PGSC0003DMB000000008	Splign	mRNA	247975	249682	.	+	.	model=442;ID=442;TargetLen=1195;flags=EST;name=Php00a00993.06702;identity=0.889718;exons=3;consensusintron=2;polyA=none
lcl|PGSC0003DMB000000008	Splign	exon	247975	248128	.	+	.	model=442;Parent=442;Target=lcl|442| 5 155 +
lcl|PGSC0003DMB000000008	Splign	exon	248242	248311	.	+	.	model=442;Parent=442;Target=lcl|442| 156 225 +
lcl|PGSC0003DMB000000008	Splign	exon	248725	249682	.	+	.	model=442;Parent=442;Target=lcl|442| 226 1178 +
lcl|PGSC0003DMB000000008	Splign	mRNA	247975	249682	.	+	.	model=443;ID=443;TargetLen=1177;flags=EST;name=Php00a00993.06703;identity=0.888047;exons=3;consensusintron=2;polyA=none
lcl|PGSC0003DMB000000008	Splign	exon	247975	248128	.	+	.	model=443;Parent=443;Target=lcl|443| 5 155 +
lcl|PGSC0003DMB000000008	Splign	exon	248242	248311	.	+	.	model=443;Parent=443;Target=lcl|443| 156 225 +
lcl|PGSC0003DMB000000008	Splign	exon	248743	249682	.	+	.	model=443;Parent=443;Target=lcl|443| 226 1160 +
lcl|PGSC0003DMB000000008	Splign	mRNA	1367124	1369562	.	+	.	model=444;ID=444;TargetLen=600;flags=EST;name=Php00a01185.07458;identity=0.913183;exons=3;consensusintron=2;polyA=none
lcl|PGSC0003DMB000000008	Splign	exon	1367124	1367507	.	+	.	model=444;Parent=444;Target=lcl|444| 1 363 +
lcl|PGSC0003DMB000000008	Splign	exon	1367657	1367797	.	+	.	model=444;Parent=444;Target=lcl|444| 364 504 +
lcl|PGSC0003DMB000000008	Splign	exon	1369466	1369562	.	+	.	model=444;Parent=444;Target=lcl|444| 505 600 +
lcl|PGSC0003DMB000000008	Splign	mRNA	1995068	1995790	.	-	.	model=445;ID=445;TargetLen=482;flags=EST;name=Php00a01461.08298;identity=0.868313;exons=3;consensusintron=2;polyA=none
lcl|PGSC0003DMB000000008	Splign	exon	1995068	1995211	.	-	.	model=445;Parent=445;Target=lcl|445| 1 144 +
lcl|PGSC0003DMB000000008	Splign	exon	1995360	1995611	.	-	.	model=445;Parent=445;Target=lcl|445| 145 394 +
lcl|PGSC0003DMB000000008	Splign	exon	1995703	1995790	.	-	.	model=445;Parent=445;Target=lcl|445| 395 482 +
lcl|PGSC0003DMB000000008	Splign	mRNA	2531580	2542083	.	+	.	model=446;ID=446;TargetLen=5842;flags=EST;name=Php00a01626.08812;identity=0.898764;exons=22;consensusintron=20;polyA=none
lcl|PGSC0003DMB000000008	Splign	exon	2531580	2531643	.	+	.	model=446;Parent=446;Target=lcl|446| 1 63 +
lcl|PGSC0003DMB000000008	Splign	exon	2532086	2532483	.	+	.	model=446;Parent=446;Target=lcl|446| 64 462 +
lcl|PGSC0003DMB000000008	Splign	exon	2532514	2532711	.	+	.	model=446;Parent=446;Target=lcl|446| 463 656 +
lcl|PGSC0003DMB000000008	Splign	exon	2533340	2533606	.	+	.	model=446;Parent=446;Target=lcl|446| 657 920 +
lcl|PGSC0003DMB000000008	Splign	exon	2533607	2535226	.	+	.	model=446;Parent=446;Target=lcl|446| 956 2576 +
lcl|PGSC0003DMB000000008	Splign	exon	2535299	2535694	.	+	.	model=446;Parent=446;Target=lcl|446| 2577 2957 +
lcl|PGSC0003DMB000000008	Splign	exon	2536048	2536138	.	+	.	model=446;Parent=446;Target=lcl|446| 2958 3048 +
lcl|PGSC0003DMB000000008	Splign	exon	2536280	2537390	.	+	.	model=446;Parent=446;Target=lcl|446| 3049 4147 +
lcl|PGSC0003DMB000000008	Splign	exon	2537635	2537714	.	+	.	model=446;Parent=446;Target=lcl|446| 4148 4227 +
lcl|PGSC0003DMB000000008	Splign	exon	2537803	2537887	.	+	.	model=446;Parent=446;Target=lcl|446| 4228 4312 +
lcl|PGSC0003DMB000000008	Splign	exon	2537973	2538064	.	+	.	model=446;Parent=446;Target=lcl|446| 4313 4404 +
lcl|PGSC0003DMB000000008	Splign	exon	2538135	2538203	.	+	.	model=446;Parent=446;Target=lcl|446| 4405 4473 +
lcl|PGSC0003DMB000000008	Splign	exon	2538412	2538448	.	+	.	model=446;Parent=446;Target=lcl|446| 4474 4510 +
lcl|PGSC0003DMB000000008	Splign	exon	2538533	2538615	.	+	.	model=446;Parent=446;Target=lcl|446| 4511 4593 +
lcl|PGSC0003DMB000000008	Splign	exon	2539143	2539610	.	+	.	model=446;Parent=446;Target=lcl|446| 4594 5055 +
lcl|PGSC0003DMB000000008	Splign	exon	2539762	2539798	.	+	.	model=446;Parent=446;Target=lcl|446| 5056 5092 +
lcl|PGSC0003DMB000000008	Splign	exon	2539888	2539945	.	+	.	model=446;Parent=446;Target=lcl|446| 5093 5150 +
lcl|PGSC0003DMB000000008	Splign	exon	2540205	2540344	.	+	.	model=446;Parent=446;Target=lcl|446| 5151 5290 +
lcl|PGSC0003DMB000000008	Splign	exon	2540443	2540508	.	+	.	model=446;Parent=446;Target=lcl|446| 5291 5356 +
lcl|PGSC0003DMB000000008	Splign	exon	2540609	2540723	.	+	.	model=446;Parent=446;Target=lcl|446| 5357 5471 +
lcl|PGSC0003DMB000000008	Splign	exon	2540806	2540844	.	+	.	model=446;Parent=446;Target=lcl|446| 5472 5510 +
lcl|PGSC0003DMB000000008	Splign	exon	2541761	2542083	.	+	.	model=446;Parent=446;Target=lcl|446| 5511 5842 +
lcl|PGSC0003DMB000000008	Splign	mRNA	2531580	2542083	.	+	.	model=447;ID=447;TargetLen=5847;flags=EST;name=Php00a01626.08813;identity=0.89912;exons=22;consensusintron=20;polyA=none
lcl|PGSC0003DMB000000008	Splign	exon	2531580	2531643	.	+	.	model=447;Parent=447;Target=lcl|447| 1 63 +
lcl|PGSC0003DMB000000008	Splign	exon	2532086	2532483	.	+	.	model=447;Parent=447;Target=lcl|447| 64 462 +
lcl|PGSC0003DMB000000008	Splign	exon	2532514	2532711	.	+	.	model=447;Parent=447;Target=lcl|447| 463 656 +
lcl|PGSC0003DMB000000008	Splign	exon	2533340	2533606	.	+	.	model=447;Parent=447;Target=lcl|447| 657 920 +
lcl|PGSC0003DMB000000008	Splign	exon	2533607	2535226	.	+	.	model=447;Parent=447;Target=lcl|447| 956 2581 +
lcl|PGSC0003DMB000000008	Splign	exon	2535299	2535694	.	+	.	model=447;Parent=447;Target=lcl|447| 2582 2962 +
lcl|PGSC0003DMB000000008	Splign	exon	2536048	2536138	.	+	.	model=447;Parent=447;Target=lcl|447| 2963 3053 +
lcl|PGSC0003DMB000000008	Splign	exon	2536280	2537390	.	+	.	model=447;Parent=447;Target=lcl|447| 3054 4152 +
lcl|PGSC0003DMB000000008	Splign	exon	2537635	2537714	.	+	.	model=447;Parent=447;Target=lcl|447| 4153 4232 +
lcl|PGSC0003DMB000000008	Splign	exon	2537803	2537887	.	+	.	model=447;Parent=447;Target=lcl|447| 4233 4317 +
lcl|PGSC0003DMB000000008	Splign	exon	2537973	2538064	.	+	.	model=447;Parent=447;Target=lcl|447| 4318 4409 +
lcl|PGSC0003DMB000000008	Splign	exon	2538135	2538203	.	+	.	model=447;Parent=447;Target=lcl|447| 4410 4478 +
lcl|PGSC0003DMB000000008	Splign	exon	2538412	2538448	.	+	.	model=447;Parent=447;Target=lcl|447| 4479 4515 +
lcl|PGSC0003DMB000000008	Splign	exon	2538533	2538615	.	+	.	model=447;Parent=447;Target=lcl|447| 4516 4598 +
lcl|PGSC0003DMB000000008	Splign	exon	2539143	2539610	.	+	.	model=447;Parent=447;Target=lcl|447| 4599 5060 +
lcl|PGSC0003DMB000000008	Splign	exon	2539762	2539798	.	+	.	model=447;Parent=447;Target=lcl|447| 5061 5097 +
lcl|PGSC0003DMB000000008	Splign	exon	2539888	2539945	.	+	.	model=447;Parent=447;Target=lcl|447| 5098 5155 +
lcl|PGSC0003DMB000000008	Splign	exon	2540205	2540344	.	+	.	model=447;Parent=447;Target=lcl|447| 5156 5295 +
lcl|PGSC0003DMB000000008	Splign	exon	2540443	2540508	.	+	.	model=447;Parent=447;Target=lcl|447| 5296 5361 +
lcl|PGSC0003DMB000000008	Splign	exon	2540609	2540723	.	+	.	model=447;Parent=447;Target=lcl|447| 5362 5476 +
lcl|PGSC0003DMB000000008	Splign	exon	2540806	2540844	.	+	.	model=447;Parent=447;Target=lcl|447| 5477 5515 +
lcl|PGSC0003DMB000000008	Splign	exon	2541761	2542083	.	+	.	model=447;Parent=447;Target=lcl|447| 5516 5847 +
lcl|PGSC0003DMB000000008	Splign	mRNA	2286805	2301303	.	+	.	model=448;ID=448;TargetLen=2837;flags=EST;name=Php00a02307.10158;identity=0.82109;exons=18;consensusintron=16;polyA=none
lcl|PGSC0003DMB000000008	Splign	exon	2286805	2286990	.	+	.	model=448;Parent=448;Target=lcl|448| 84 269 +
lcl|PGSC0003DMB000000008	Splign	exon	2291771	2292022	.	+	.	model=448;Parent=448;Target=lcl|448| 270 521 +
lcl|PGSC0003DMB000000008	Splign	exon	2292699	2292760	.	+	.	model=448;Parent=448;Target=lcl|448| 522 583 +
lcl|PGSC0003DMB000000008	Splign	exon	2292866	2292981	.	+	.	model=448;Parent=448;Target=lcl|448| 584 699 +
lcl|PGSC0003DMB000000008	Splign	exon	2293056	2293161	.	+	.	model=448;Parent=448;Target=lcl|448| 700 805 +
lcl|PGSC0003DMB000000008	Splign	exon	2293382	2293538	.	+	.	model=448;Parent=448;Target=lcl|448| 806 962 +
lcl|PGSC0003DMB000000008	Splign	exon	2293720	2293815	.	+	.	model=448;Parent=448;Target=lcl|448| 963 1058 +
lcl|PGSC0003DMB000000008	Splign	exon	2293969	2294017	.	+	.	model=448;Parent=448;Target=lcl|448| 1059 1107 +
lcl|PGSC0003DMB000000008	Splign	exon	2294574	2294845	.	+	.	model=448;Parent=448;Target=lcl|448| 1108 1379 +
lcl|PGSC0003DMB000000008	Splign	exon	2295421	2295593	.	+	.	model=448;Parent=448;Target=lcl|448| 1380 1551 +
lcl|PGSC0003DMB000000008	Splign	exon	2296425	2296545	.	+	.	model=448;Parent=448;Target=lcl|448| 1552 1672 +
lcl|PGSC0003DMB000000008	Splign	exon	2296615	2296667	.	+	.	model=448;Parent=448;Target=lcl|448| 1673 1725 +
lcl|PGSC0003DMB000000008	Splign	exon	2296854	2296983	.	+	.	model=448;Parent=448;Target=lcl|448| 1726 1855 +
lcl|PGSC0003DMB000000008	Splign	exon	2297330	2297475	.	+	.	model=448;Parent=448;Target=lcl|448| 1856 2001 +
lcl|PGSC0003DMB000000008	Splign	exon	2298638	2298826	.	+	.	model=448;Parent=448;Target=lcl|448| 2002 2193 +
lcl|PGSC0003DMB000000008	Splign	exon	2299428	2299660	.	+	.	model=448;Parent=448;Target=lcl|448| 2194 2427 +
lcl|PGSC0003DMB000000008	Splign	exon	2300503	2300645	.	+	.	model=448;Parent=448;Target=lcl|448| 2428 2570 +
lcl|PGSC0003DMB000000008	Splign	exon	2301233	2301303	.	+	.	model=448;Parent=448;Target=lcl|448| 2571 2640 +
lcl|PGSC0003DMB000000008	Splign	mRNA	2286805	2931757	.	+	.	model=449;ID=449;TargetLen=2841;flags=EST;name=Php00a02307.10159;identity=0.832866;exons=20;consensusintron=16;polyA=none
lcl|PGSC0003DMB000000008	Splign	exon	2286805	2286990	.	+	.	model=449;Parent=449;Target=lcl|449| 84 269 +
[truncated: 107,346 more rows]
